# Supplementary material for: Circadian- and Light-Driven Rhythmicity of Interconnected Gene Networks in Olive Tree
Source: Int J Mol Sci. 2025 Jan 3;26(1):361. doi: 10.3390/ijms26010361 (PMC11719796; doi:10.3390/ijms26010361)
Supplement: Supplementary file 1 [file ijms-26-00361-s001.zip]

Archive with 3 entries (3 files):
- Sequence S1.fasta
- Supplementary Tables.xlsx
- Supplementary_data.docx
