# Supplementary material for: Circadian- and Light-Driven Rhythmicity of Interconnected Gene Networks in Olive Tree
Source: Int J Mol Sci. 2025 Jan 3;26(1):361. doi: 10.3390/ijms26010361 (PMC11719796; doi:10.3390/ijms26010361)
Supplement: Supplementary file 1 [file ijms-26-00361-s001.zip › Sequence S1.fasta]

>mitochondriong00630.t01 gene=mitochondriong00630 seq_id=mitochondrion type=exon
ATGATGGGAGTTGCCGGTGTATTGGGTGCTGCTTTGCTATGCGCTATTCATGGTGCTACC
GTAGAAAATACTTTATTTGAAGATGGTGATGGTGCAAATACATTCCGCGCTTTTAACCCA
ACTCAAGCTGAAGAAACTTATTCAATGGTCACCGCTAACCGCTTTTGGTCCCAAATCTTT
GGGGTTGCTTTTTCCAATAAACGTTGGTTACATTTCTTTATGTTATTTGTACCAGTAACC
GGTTTATGGATGAGTGCTCTTGGAGTAGTCGGTCTGGCCCTGAACCTACGCGCCTATGAC
TTCGTTTCTCAGGAAATTCGCGCAGCGGAAGATCCTGAATTTGAAACTTTCTACACCAAA
AATATTCTATTAAACGAAGGTATTCGTGCTTGGATGGCAGCTCAAGATCAGCCTCATGAA
AACCTTATATTCCCTGAGGAGCTGGAGGCTTTTGGTATGAAAAACTATGATGCCGATAAT
CTTAGTCAGATCATGAAGGGGGAGGCGCGACACGAGCATATTCAGTTTGCGGAAGTGAAG
AGAGCCCGCGATGCGGTGTTTGACTTCGGTACACACGATTACGCATTCTTCGCTGAGGTT
GGGTCTTCCGTTTCTTCACAGGGACAGCAGGGTAGCTGTTCAGTACCTGATGTGCTTGAT
CCAGGGAGTGCAGATTTCCGCAGCGGTTTGATCCTGGTTGGACAGATAGTGGTGCCACTT
GATTCGAGTCGCCCTCCCTTAACTGATTCTGAAATCCCCGTCTAA
>mitochondriong01200.t01 gene=mitochondriong01200 seq_id=mitochondrion type=exon
ATGTATAGGACTAACTGGGGCATTGGCCATGGCCTAAAAGATATTTTAGAAGCTCATAAA
GGTCCATTTACAGGTCAGGGTCATAAAGGCCTATATGAGATCCTAACAACGTCATGGCAT
GCTCAATTATCTCTTAACCTAGCTATGTTAGGCTCTTTAACCATTGTTGTAGCTCACCAT
ATGTATTCCATGCCCCCTTATCCATATCTAGCTACTGACTATGGGACCCAACTGTCATTG
TTTACACATCACATGTGGATTGGTGGATTTCTCATAGTTGGTGCTGCTGCGCATGCAGCC
ATTTTTATGGTAAGAGACTATGATCCAACTACTCGATACAACGATCTATTAGATCGTGTC
CTTAGACATCGTGATGCAATCATATCACATCTCAACTGGGCATGTATCTTTCTAGGCTTT
CACAGTTTTGGTTTATATATTCATAATGATACCATGAGCGCTTTAGGGCGTCCTCAAGAT
ATGTTTTCAGATACCGCTATACAATTACAACCCGTTTTTGCTCAATGGATACAAAACACC
CATGCTTTAGCACCTGGCGCAACGGCTCCTGGTGCAACAGCAAGCACCAGTTTAACTTGG
GGGGGTGGTGATTTAGTAGCAGTGGGTGGCAAAGTGGCTTTGTTACCTATTCCGTTAGGA
ACCGCGGACTTTTTGGTACATCACATCCATGCATTTACGATTCATGTCACGGTATTGATA
CTCCTGAAAGGTGTTCTATTTGCTCGTAGCTCCCGTTTGATACCGGATAAAGCAAATCTT
GGTTTTCGTTTTCCTTGTGATGGACCTGGAAGAGGGGGTACATGTCAAGTATCGGCTTGG
GATCATGTCTTCTTAGGACTATTCTGGATGTACAATTCCATTTCGGTAGTAATATTCCAT
TTCAGTTGGAAAATGCAGTCAGATGTTTGGGGCAGTATAAGTGATCAAGGGGTAGTAACT
CATATCACGGGAGGAAACTTCGCCCAGAGTTCTATTACTATTAATGGGTGGCTCCGGGAT
TTCTTATGGGCACAGGCATCCCAGGTAATTCAGTCTTATGGTTCTTCATTATCTGCATAT
GGACTTTTTTTCCTAGGTGCTCATTTTGTATGGGCTTTTAGTTTGATGTTTCTATTCAGC
GGACGTGGTTATTGGCAAGAACTTATTGAATCCATCGTTTGGGCTCATAATAAATTAAAA
GTTGCTCCTGCTACTCAGCCGAGAGCCTTGAGCATTGTACAAGGACGTGCTGTAGGAGTA
ACCCATTACCTTCTGGAAAAGCAAATTTTGATCGAACCTATATTTGCTCAATGGATACAA
TCGGCTCATGGGAAAACTTCATATGGGTTCGATGTACTTTTATCTTCAACGAGCGGTCCG
GCATTCAATGCGGGTCGAAGCATCTGGTTGCCCGGTTGGTTAAATGCTGTTAATGAAAAT
AGTAATTCATTATTCTTGACAATAGGTCCTGGAGACTTTTTGGTTCATCATGCTATTGCT
CTGGGTTTACATACAACTACATTGATCTTAGTAAAAGGTGCTTTAGATGCACGCGGTTCC
AAGTTAATGCCAGATAAAAAGGATTTCGGTTATAGTTTTCCGTGCGATGGCCCGGGACGA
GGGGATTATTCTATGGTATGTGACGAGCGTAGGATGAGCTATGTTCATGCTAGCATTATC
TCCCCTGTGCCTTACCTGGGATTTATGTTTCCCCCTTTCTCTAAGCATCACATACGCCCC
AATCAGGTTTTTGATCACCAGGACAGAGCAGTCTCGGATGCAGGCGTTGATAGCCAGTCA
GCAGCAGGAGATTCAGGCGCTGAGGGATCAGATAGTGAGTTCGTTCTCCTATTTACCGTA
GATGACTTGTCCTCCTTTGAGACTGAGTCACTGCCTCATTATGATGATCCTGAGGCCACT
GGCTCTGTGACCTGGGTTCCTGAGCAGCAAGATGGCCAAGAAAAGGACCAGGGAGATGGG
GTACCTATCTCCCTTCAAGCGAACAAAGAAGATGCCACTCAGTTAAAGTCTCTGCCAGTA
TCGACACCTCAGGCTCTGGGAAGTGAGAAGGAACAGCAGAATCAAGAAGAACAAGGCGCA
AGCTCAAGGCGAGACAGAACAGAGAGTACAGTAACCGATCGAAAGCTGGATTCACAGGCA
AACCAGACTGACTTACCACAGACAGTAGGGCAGAGAATTTATTTTAGAAGATTCATTTTC
GGAAGAAAGCATCAAATACGAAGAAGTAAGAAAGCAGCAAATCCTTCTCACTTGAGAGAT
GGGAAAGCTTAA
>mitochondriong01450.t01 gene=mitochondriong01450 seq_id=mitochondrion type=exon
GAAAGCTTTTCCGCGCAATACCACACCACTGATGGGCAAGCGCGAAAAGAAGCCAAGAAG
AGGTTGCCCGGCATTGAAACAAACGATTTTTTGGCCCTACTAGACAAGGAACAGAAACAA
CATTTGTCCCAAGACCAGAAACAACCCAGGCCATTGCGACTTCAGAATTCCATATACATG
ACAGTCTAAGACTATTAACATTAAGCGAGAAGCGATCGGTCGCAGAAGAGAAATCATAAC
TAAACAATTTTTCACATTGAAATTTTGTGTTAGATATACTAATACCCCACCCCATCCATC
TGGAAATCTTGGTTCAAACTCTTCGCTATTGGGTAAAAGATGCCTCTTCTTTGCATTTAT
TACGATTCTTTCTTCACGAGTATTGTAATTGGAATAGTCTTATTACTCCAAAGAAAGCCA
GTTCTTCTTTTTCAAAAAGGAATCAAAGATTATTCTTCTTCTTATATAATTCTCATGTAT
GTGAATACGAATCTATTTTCGTCTTTCTACGTAACCAATCTTCTCATTTACGATCAACAT
CTTCTGGAGCTCTTCTTGAACGAATATATTTCTATGGAAAAATAGAACGTCTTGTAGACG
TCTTTGTTAAGGATTTTCAGACCAATCTATGCTTGTTCAAGGATCCTTTCATGCATTATG
TTAGGTATCAAGGAAAATCCATTCTGGCTTCAAAAGGGACGCCTCTTTTGATGAATAAAT
GGAAATATTACCTTGTAACTTTTTGGCAATGTTATTTTTCGCTGTGGTTTCATCCAAGAA
GGATTTATCTAAACCAATTATCTAATCATTCCCTTGAATTTGTGGGCTATCTTTCAAGTG
TGCGACTAAACGCTTCAGTGGTACGGAGCCAAATTCTAGAAAATTCATTTCTAATCAATA
ATGCTATTAAGAAGTTCGATACTCTTGTTCCAATTATTCCTCTGATTGGATCATTGGCTA
AAGCCAAATTTTGTAACGTACTAGGGTATCCCATTAGTAAGCCGGTTCGGGCTGATTTAT
CAGATTCTGATATTATTGATCGATTTGGGCGTATATGCAGAAATCTTTCTCATTATCATA
GCGGATCTTCCAAAAAAAAGAGTTTGTATCGAATAAAGTATATACTTCGACTTTCTTGTG
CTAGAACTTTGGCTCGGAAACACAAAAGTACTGTACGTGCTTTTTTGAAAAGATTAGGCT
CGGAATTATTGGAAGAATTTCTTATGTCGGAAGAACAAGTTCTTTCTTTGACCTTCCCAA
AAGCTTCTTCCACTTTGCGGGGAGTATATAGAAGTCGGATTTGGTATTTGGATATTATTT
GTATCAATGATCTGATCAATCATAAATAATTATTCTGAAAGCTTGGAAATCGAAATTTTA
TGTATAGAAATCTGTATTTTCTTTTTGCAATCCACTTCATTCATTTACAAAAAATTCGAA
TAAATCTAGATAGTTATTGGATTGGATTGGTTGACACGACCATATAAGTCATGTTATACT
GTTAAATAACAAGCCTTCCATTTTCTATTTCGATTTATATTATAGAAAATTAGTGTGCTT
GGGAGTCCCTGATGATTAAATAAACCAAGATTTTACCATGACTGCAATTTTAGAGAGACG
CGAAAGCGAAAGCCTATGGGGTCGCTTCTGTAACTGGATAACCAGCACCGAAAACCGTCT
TTACATTGGATGGTTTGGTGTTTTGATGATCCCTACCTTATTGACCGCAACTTCTGTATT
TATTATTGCCTTCATTGCTGCTCCTCCAGTAGATATTGATGGTATTCGTGAACCTGTTTC
TGGATCTCTACTTTACGGAAACAATATTATCTCAGGTGCCATTATTCCTACTTCTGCAGC
TATAGGTTTGCACTTTTACCCAATCTGGGAAGCGGCATCCGTTGATGAATGGTTATACAA
CGGGGGTCCTTATGAACTAATTGTTCTACACTTCTTACTTGGTGTAGCTTGTTACATGGG
TCGTGAGTGGGAGCTTAGTTTCCGTCTGGGTATGCGACCTTGGATTGCTGTTGCATATTC
AGCTCCTGTTGCAGCTGCTACCGCTGTTTTCTTGATCTACCCAATTGGTCAAGGAAGTTT
TTCTGATGGTATGCCTCTAGGAATTTCTGGTACTTTCAACTTCATGATTGTATTCCAGGC
TGAGCACAACATCCTTATGCACCCATTTCACATGTTAGGCGTAGCTGGTGTATTCGGCGG
CTCCCTATTCAGCGCTATGCATGGTTCCTTGGTAACTTCTAGTTTGATCAGGGAAACCAC
AGAAAATGAATCTGCTAATGCAGGTTACAGATTCGGTCAAGAGGAAGAAACTTATAATAT
CGTAGCCGCTCATGGTTATTTTGGCCGATTAATCTTCCAATATGCTAGTTTCAACAACTC
TCGTTCGTTACACTTCTTCCTAGCTACTCGACCGACTAAAGCTAAAAGGAGAGTTGCTCA
ACCGGGTACGTTACCAGCTCAACATAATCTGGCGAAGGTTGGGGGTCACAAACTGAATCA
GGAGAAGCTTTACAAAGTAGGTGGGTTCATAGCTAGACTAAGTCTGAAACTGAAAGAAGT
GAACTTCAAGCTGAAAGCCGGTAATCAGGCAATGGCAATGCAGCTCAGGAGCGAAAGAAG
CAAGACCGATGAATAA
>chloroplastg00100.t01 gene=chloroplastg00100 seq_id=chloroplast type=exon
GAATACATCTAGATAGTTATTGGATTGGATTGGTTGACACGACCATATAAGTCATGTTAT
ACTGTTAAATAACAAGCCTTCCATTTTCTATTTCGATTTATATTATAGAAAATTAGTGTG
CTTGGGAGTCCCTGATGATTAAATAAACCAAGATTTTACCATGACTGCAATTTTAGAGAG
ACGCGAAAGCGAAAGCCTATGGGGTCGCTTCTGTAACTGGATAACCAGCACCGAAAACCG
TCTTTACATTGGATGGTTTGGTGTTTTGATGATCCCTACCTTATTGACCGCAACTTCTGT
ATTTATTATTGCCTTCATTGCTGCTCCTCCAGTAGATATTGATGGTATTCGTGAACCTGT
TTCTGGATCTCTACTTTACGGAAACAATATTATCTCAGGTGCCATTATTCCTACTTCTGC
AGCTATAGGTTTGCACTTTTACCCAATCTGGGAAGCGGCATCCGTTGATGAATGGTTATA
CAACGGGGGTCCTTATGAACTAATTGTTCTACACTTCTTACTTGGTGTAGCTTGTTACAT
GGGTCGTGAGTGGGAGCTTAGTTTCCGTCTGGGTATGCGACCTTGGATTGCTGTTGCATA
TTCAGCTCCTGTTGCAGCTGCTACCGCTGTTTTCTTGATCTACCCAATTGGTCAAGGAAG
TTTTTCTGATGGTATGCCTCTAGGAATTTCTGGTACTTTCAACTTCATGATTGTATTCCA
GGCTGAGCACAACATCCTTATGCACCCATTTCACATGTTAGGCGTAGCTGGTGTATTCGG
CGGCTCCCTATTCAGCGCTATGCATGGTTCCTTGGTAACTTCTAGTTTGATCAGGGAAAC
CACAGAAAATGAATCTGCTAATGCAGGTTACAGATTCGGTCAAGAGGAAGAAACTTATAA
TATCGTAGCCGCTCATGGTTATTTTGGCCGATTAATCTTCCAATATGCTAGTTTCAACAA
CTCTCGTTCGTTACACTTCTTCCTAGCTGCTTGGCCTGTAGTAGGTATCTGGTTCACTGC
TTTAGGTATCAGCACTATGGCTTTCAACCTAAATGGTTTCAATTTCAACCAATCCGTAGT
TGATAGTCAAGGCCGTGTAATTAATACTTGGGCTGATATCATTAACCGTGCTAACCTTGG
TATGGAAGTTATGCATGAACGTAATGCTCATAACTTCCCTCTAGACCTAGCTTCTATCGA
AGTTCCATCTACAAATGGATAAGACCCGATCTTAGTGTATAGGAGTTATTGAAAAAAAAA
A
>chloroplastg00170.t01 gene=chloroplastg00170 seq_id=chloroplast type=exon
ATGACTATAGCCCTTGGTAAATTTACCAAAGACGAAAATGATTTATTTGATATTATGGAT
GATTGGTTACGGAGGGACCGTTTCGTTTTTGTAGGCTGGTCCGGTCTATTACTCTTTCCT
TGCGCCTATTTCGCTCTAGGAGGTTGGTTCACAGGTACAACCTTTGTAACTTCATGGTAT
ACCCATGGATTGGCTAGTTCCTATTTGGAAGGCTGTAATTTCTTAACGGCCGCAGTTTCT
ACTCCTGCTAATAGTTTAGCGCATTCTTTATTGTTACTGTGGGGTCCTGAAGCACAAGGA
GATTTTACTCGTTGGTGTCAATTAGGCGGTCTGTGGACTTTTGTTGCTCTCCATGGCGCT
TTCGGACTAATAGGTTTCATGTTACGTCAATTCGAGCTTGCTCGATCTGTTCAATTGCGA
CCTTATAATGCAATCGCATTCTCTGCTCCAATTGCTGTTTTTGTTTCTGTATTCCTGATT
TATCCACTAGGTCAGTCTGGTTGGTTCTTTGCACCTAGTTTTGGTGTAGCAGCTATATTT
CGATTCATCCTCTTTTTTCAAGGATTTCATAATTGGACGCTAAACCCATTTCATATGATG
GGAGTTGCCGGTGTATTGGGTGCTGCTTTGCTATGCGCTATTCATGGTGCTACCGTAGAA
AATACTTTATTTGAAGATGGTGATGGTGCAAATACATTCCGCGCTTTTAACCCAACTCAA
GCTGAAGAAACTTATTCAATGGTCACCGCTAACCGCTTTTGGTCCCAAATCTTTGGGGTT
GCTTTTTCCAATAAACGTTGGTTACATTTCTTTATGTTATTTGTACCAGTAACCGGTTTA
TGGATGAGTGCTCTTGGAGTAGTCGGTCTGGCCCTGAACCTACGCGCCTATGACTTCGTT
TCTCAGGAAATTCGCGCAGCGGAAGATCCTGAATTTGAAACTTTCTACACCAAAAATATT
CTATTAAACGAAGGTATTCGTGCTTGGATGGCAGCTCAAGATCAGCCTCATGAAAACCTT
ATATTCCCTGAGGAGGTTCTACCACGTGGAAACGCTCTTTAA
>chloroplastg00180.t01 gene=chloroplastg00180 seq_id=chloroplast type=exon
ATGAACCTATTTGAAGTGGCTCATTTCGTACCAGAGAAGCCTATGTATGAACAAGGATTA
ATTTTACTTCCCCATCTAGCTACTCTAGGTTGGGGGGTAGGTCCTGGGGGGGAAGTTATA
GACACCTTTCCCTACTTTGTATCTGGAGTACTTCATTTAATTTCCTCTGCAGTATTGGGC
TTTGGCGGTATTTATCATGCACTTCTGGGACCTGAGACACTTGAGGAATCTTTTCCATTC
TTCGGTTATGTATGGAAAGATAGAAATAAAATGACCACAATTTTAGGTATTCACTTAATC
TTGTTAGGTCTAGGTGCTTTTCTTCTAGTATTCAAGGCTCTTTATTTTGGGGGCGTATAT
GATACTTGGGCTCCGGGAGGGGGAGATGTAAGAAAAATTACCAACTTGACCCTTAGCCCA
AGTATTATATTTGGTTATTTACTAAAATCGCCCTTTGGAGGGGAAGGATGGATTGTTAGT
GTGGACGATTTAGAAGATATAATCGGAGGACATGTATGGTTAGGTTCCATTTGTATACTT
GGTGGAATCTGGCATATCTTAACCAAACCCTTCGCATGGGCTCGACGCGCTCTTGTATGG
TCTGGGGAGGCTTACTTATCTTATAGTTTAGGGGCTTTATCCATCTTTGGTTTCACTGCT
TGTTGTTTTGTCTGGTTCAATAATACCGCTTATCCTAGCGAGTTTTACGGACCTACTGGA
CCAGAAGCTTCTCAAGCTCAAGCATTTACTTTTCTAGTTAGAGACCAACGTCTTGGGGCT
AATGTAGGATCTGCGCAAGGACCTACAGGTTTAGGTAAATATCTAATGCGTTCCCCAACC
GGAGAAGTCATTTTTGGAGGAGAAACTATGCGTTTTTGGGATCTGCGTGCTCCCTGGTTA
GAACCTCTAAGAGGTCCAAATGGATTGGACTTGAGTAGGTTGAAAAAAGACATACAACCT
TGGCAAGAACGGCGTTCCGCAGAATATATGACTCATGCTCCTTTAGGTTCTTTAAATTCT
GTGGGTGGCGTAGCTACCGAGATTAATGCAGTTAATTATGTCTCTCCTAGAAGTTGGTTA
GCTACCTCTCATTTTGTTCTAGGATTCTTTTTCTTCGTAGGTCATTTGTGGCACGCGGGA
AGGGCTCGTGCAGCTGCAGCAGGATTTGAAAAAGGAATTGATCGTGATTTTGAACCTGTT
CTTTCCATGACCCCTCTTAATTGA
>chloroplastg00200.t01 gene=chloroplastg00200 seq_id=chloroplast type=exon
ATGGCACCCTCTTTAGTGAGATTATATGAGCAAATGCCCGAACCAAAATATGTTATTGCT
ATGGGAGCCTGTACAATTACAGGAGGGATGTTCAGTACCGATTCTTATAGTACTGTTCGG
GGAGTCGATAAGCTAATTCCCGTGGATGTCTATTTGCCAGGTTGTCCACCTAAACCGGAA
GCAGTTATAGATGCTATAACAAAACTTCGGAAGAAAATCTCTCGAGAAATCTATGAAGAT
AGAATTAGGTCTCAACAAGCAAATCGGTGTTTTACTACCAATCACAAGTTTCATGTTGGA
CGCAGAATAGAGACTTTACAAATAAAGCCCAAGGATTGGCATTCCATTGCTGTCATTTTA
TATGTATATGGTTACAATTATCTACGCTCCCAATGTGCCTATGATGTAGCACCTGGCGGA
CTGTTAGCTAGTGTGTATCATCTTACGAGAATAGAGTATGGTGTGGATCAACCAGAAGAG
GCCATTCGCCAGGGAGATTCTGAAATTGCGGAGGCTTGGTTTGATCAAGCAGCTGAGTAT
TGGAAACAGGCTATAGCGCTTACACCTGAGGAGGACTCAATGATTATTCGTTCGCCGGAA
CCAGAAGTCAAAATTTTGGTGGATAGGGATCCCGTAAAAACTTCTTTCGAGGAATGGGCC
AGACCGGGCCATTTCTCAAGAACAATAGCTAAAGGACCTGATACTACCACTTGGATCTGG
AACCTACATGCTGATGCTCACGATTTCGATAGCCATACCAGTGATTTGGAGGAGATCTCT
CGAAAAGTATTTAGTGCCCATTTCGGTCAACTCTCCATCATCTTTCTTTGGCTGAGCGGT
ATGTATTTCCACGGTGCTCGTTTTTCCAATTATGAAGCGTGGCTAAGTGATCCAACTCAC
ATTGGGCCTAGTGCCCAGGTGGTTTGGCCAATAGTGGGCCAAGAAATATTGAATGGTGAT
GTGGGCGGGGGTTTCCGAGGAATACAAATAACCTCTGGGTTTTTTCAGATTTGGCGAGCA
TCTGGAATAACTAGTGAATTACAACTCTATTGCACCGCAATCGGTGCATTGGTCTTTGCA
GCGTTAATGCTTTTTGCTGGTTGGTTTCATTATCATAAAGCGGCCCCAAAATTGGCTTGG
TTTCAAGATGTAGAATCTATGTTGAATCACCATTTAGCGGGGCTACTAGGACTTGGGTCT
CTCTCTTGGGCGGGGCATCAAGTACATGTATCTTTACCGATTAACCAATTTTTAAACGCT
GGAGTAGATCCTAAAGAGATACCGCTTCCTCATGAATTTATCTTGAATCGAGAACTTTTG
GCTCAACTTTATCCAAGTTTTGCCGAGGGAGCAACCCCATTTTTCACCTTGAATTGGTCA
AAATATGCGGAATTTCTTACTTTTCGTGGAGGATTAGATCCAGTAACTGGGGGTCTATGG
CTGACCGATATTGCACACCATCATTTAGCTATTGCAATTCTGTTCCTGATAGCGGGTCAC
ATGTATAGGACTAACTGGGGCATTGGCCATGGCCTAAAAGATATTTTAGAAGCTCATAAA
GGTCCATTTACAGGTCAGGGTCATAAAGGCCTATATGAGATCCTAACAACGTCATGGCAT
GCTCAATTATCTCTTAACCTAGCTATGTTAGGCTCTTTAACCATTGTTGTAGCTCACCAT
ATGTATTCCATGCCCCCTTATCCATATCTAGCTACTGACTATGGGACCCAACTGTCATTG
TTTACACATCACATGTGGATTGGTGGATTTCTCATAGTTGGTGCTGCTGCGCATGCAGCC
ATTTTTATGGTAAGAGACTATGATCCAACTACTCGATACAACGATCTATTAGATCGTGTC
CTTAGACATCGTGATGCAATCATATCACATCTCAACTGGGCATGTATCTTTCTAGGCTTT
CACAGTTTTGGTTTATATATTCATAATGATACCATGAGCGCTTTAGGGCGTCCTCAAGAT
ATGTTTTCAGATACCGCTATACAATTACAACCCGTTTTTGCTCAATGGATACAAAACACC
CATGCTTTAGCACCTGGCGCAACGGCTCCTGGTGCAACAGCAAGCACCAGTTTAACTTGG
GGGGGTGGTGATTTAGTAGCAGTGGGTGGCAAAGTGGCTTTGTTACCTATTCCGTTAGGA
ACCGCGGACTTTTTGGTACATCACATCCATGCATTTACGATTCATGTCACGGTATTGATA
CTCCTGAAAGGTGTTCTATTTGCTCGTAGCTCCCGTTTGATACCGGATAAAGCAAATCTT
GGTTTTCGTTTTCCTTGTGATGGACCTGGAAGAGGGGGTACATGTCAAGTATCGGCTTGG
GATCATGTCTTCTTAGGACTATTCTGGATGTACAATTCCATTTCGGTAGTAATATTCCAT
TTCAGTTGGAAAATGCAGTCAGATGTTTGGGGCAGTATAAGTGATCAAGGGGTAGTAACT
CATATCACGGGAGGAAACTTCGCCCAGAGTTCTATTACTATTAATGGGTGGCTCCGGGAT
TTCTTATGGGCACAGGCATCCCAGGTAATTCAGTCTTATGGTTCTTCATTATCTGCATAT
GGACTTTTTTTCCTAGGTGCTCATTTTGTATGGGCTTTTAGTTTGATGTTTCTATTCAGC
GGACGTGGTTATTGGCAAGAACTTATTGAATCCATCGTTTGGGCTCATAATAAATTAAAA
GTTGCTCCTGCTACTCAGCCGAGAGCCTTGAGCATTGTACAAGGACGTGCTGTAGGAGTA
ACCCATTACCTTCTGGGTGGAATTGCCACAACATGGGCGTTCTTCTTAGCAAGAATTATT
GCAGTAGGATAA
>chloroplastg00260.t01 gene=chloroplastg00260 seq_id=chloroplast type=exon
ATGGGTTTACCTTGGTATCGTGTTCATACCGTTGTATTGAATGATCCCGGTCGGTTGCTT
TCCGTTCATATAATGCATACAGCTCTGGTTGCTGGTTGGGCAGGTTCGATGGCTCTGTAT
GAATTAGCAGTTTTTGATCCTTCTGACCCTGTTCTTGATCCAATGTGGAGACAGGGTATG
TTTGTTATACCTTTCATGACTCGTTTAGGAATAACCAATTCATGGGGAGGTTGGAGTATC
ACAGGAGGGACTGTAACGAATCCGGGGATTTGGAGTTACGAAGGTGTAGCTGGGGCACAT
ATTGTGTTTTCGGGCTTATGCTTTTTGGCAGCTATCTGGCATTGGGTCTATTGGGATCTA
GAAATATTTTGTGATGAACGTACAGGAAAACCTTCTTTGGATTTGCCCAAGATCTTTGGA
ATTCATTTATTTCTCTCAGGGGTGGCTTGCTTTGGTTTTGGTGCATTTCATGTAACAGGC
TTGTATGGTCCTGGAATATGGGTGTCCGATCCTTATGGACTAACGGGAAAAGTACAACCT
GTAAATCCGGCGTGGGGCGTGGAAGGTTTTGATCCTTTTGTTCCGGGAGGAATAGCTTCT
CATCATATTGCAGCAGGGACATTGGGCATATTAGCGGGTCTATTCCATCTTAGCGTCCGC
CCGCCACAACGTCTATACAAAGGATTACGTATGGGAAATATTGAAACCGTACTTTCCAGT
AGTATCGCGGCTGTCTTTTTTGCTGCTTTTGTTGTTGCTGGAACTATGTGGTATGGTTCA
GCAACTACCCCCATCGAATTATTTGGGCCCACTCGTTATCAATGGGATCAGGGTTACTTC
CAGCAAGAGATATACCGAAGAGTTAGTGCTGGGCTAGCAGAAAATCAAAGTTTATCAGAA
GCCTGGTCTAAAATTCCTGAAAAATTAGCTTTTTATGATTATATCGGCAATAATCCGGCA
AAAGGAGGATTATTCAGGGCAGGTTCAATGGATAACGGAGATGGAATAGCGGTTGGATGG
TTAGGACACCCTATCTTTAGAGATAAAGAAGGGCGTGAACTTTTTGTACGTCGTATGCCT
ACTTTTTTTGAAACATTTCCAGTCGTTTTGGTAGACGGCGACGGAATTGTTAGAGCTGAT
GTTCCTTTTAGAAGGGCAGAATCAAAGTATAGTGTTGAACAAGTAGGTGTAACTGTTGAG
TTCTACGGCGGCGAACTCAATGGAGTCAGTTATAGTGATCCTGCTACTGTGAAAAAATAT
GCTAGACGCGCTCAATTGGGTGAAATTTTTGAATTAGATCGCGCTACTTTGAAATCCGAT
GGTGTTTTTCGTAGCAGTCCAAGGGGTTGGTTTACTTTTGGGCATGCTTCGTTTGCTTTG
CTCTTCTTCTTCGGACACATTTGGCATGGTGCTAGAACCTTGTTCAGAGATGTTTTTGCC
GGTATTGACCCAGATTTGGATGCTCAAGTAGAGTTTGGAGCATTCCAAAAACTTGGGGAT
CCAACGACAAGAAGACAGATCTCAATGAATACAATAGGATTTATGGCTACACAAACTGTT
GAGAACAGTTCTAGATCTGGTCCAAGACGAACTACTGTAGGGAGTTTATTAAAACCATTG
AATTCGGAATATGTACAAGTAGCTACGGGGTTTGCTATGACTTTTTACTATCGTCCGACC
GTTACAGAGGCTTTTGCCTCTGTTCAATACATAATGACGGAAGCTAACTTTGGTTGGTTA
ATCCGATCAGTTCATCGATGGTCCGCAAGTATGATGGTCCTAATGATGATCCTGCATGTT
TTTCGTGTGTATCTCACGGGTGGATTTAAAAAACCTCGCGAATTGACTTGGGTTACAGGT
GTGGTTCTGGGGGTATTGACCGCATCTTTTGGCGTAACTGGTTATTCCTTACCTCGGGAC
CAAATTGGTTATTGGGCGGTGAAAATTGTAACAGGTGTACCTGAAGCTATTCCTGTAATA
GGATCGCCTTTGGTAGAATTATTGCGCGGAAGTGCTAGTGTGGGACAATCCACTTTGACT
CGTTTTTACAGTTTACACACTTTTGTATTGCCACTTCTTACTGCTGTATTTATGTTAATG
CACTTTCCAATGATACGTAAACAAGATATATGTCTGCCACATTGGAATTCACAACCAAAT
GTGTCTTTGTTCCAACCGTCGCGTAAGCCCGATACAGAAGATAGGCTGGTTCACTTGAAG
AGATTCTTTTCTATGATCAGACCGAATCATGTTGTACATGAGCAGGCTCCGTAA
>tig00001697_1g162510.t01 gene=tig00001697_1g162510 seq_id=tig00001697_1 type=exon
ATGTACAAGTGGCTTATTCCTATTCAAATAAGTGGCCAGATTGCCAGCCACGTAATGAAA
TGTCAACAAAACTGTCGGCTTAGCAAAACTCGAAAGCAACTTGTAAGGGAAGAGTGCCCA
AGGGATCCTCTGTATGTTCTTCTGTGCTGTTGGTTGGCTGCAGTTGGAGCTGGTTTGCTC
AAATCTGAGGAGATATTGGAAGGGGTTGCAAGGCTTCGGATTTCAAACGATATTGAATTT
GAAGAAGAAAATTTTATTGCAATGATGAACGAAGCAAGAGAGAAAAGGGCAAAACTAAGA
TCTCCGGTCCCATCTATTCCAATGGTAGTTCGTGCTGAGAAGGCCCTTGAAGCTATTTAT
GTATGTTGCTATGGGAGAGATCCGTTGGAAGAAGAAGATGAAAGACTACTACGTATCATA
CTCAATGCCGTATTCCCCACAGTTGGGCAGCCACAAATCGAAACAATCATAAATGAGAAG
GCAAAGAGAGTGGCCGAAGGAACAGATGAAATCAAAATTTCGGAGCCTATGCCCTTATCC
AAAGAAGCTGTGCAAATGCAAATGAAGGATTTACAATTCCTTAGACAAGGAGACGAGAAG
TCTTGA
>tig00008222g493640.t01 gene=tig00008222g493640 seq_id=chr1 type=exon
CGTGACGTGGCCTGCCCTTTATCTCTATCCAACTATCTTCGACTTTTACCCTCTCTTACG
CTCCACGTAATCACTTTTTTCTAACATGCGCCCCTTCTCACTACACCTACCCTCACTTCA
TCCCTACCGTTCATCCTACGGTACAGGACCTTGACAAGTAGGCAAGCTTACGTTAGCAGT
CACCACTACCGAATAAAAAAAGCACCAGTAAAATACTTAAAATAATTCGAAAAGCAGATA
AAACTTAAAAAATAAAACCTCATAGAAGCAAAAGTCTCCTCTCTGTCACTCTAAAATATG
CCGATGCCAAGGAAGGATAGTTTTACTGTATATAGATAACTGATAGATTTAGGCTGGTAG
GGTCAGTTTGCTAACGTGCTCCGGAGCGGGGTTTGGATTTTTGAAGCGGCGGTGTTGTGT
AATCAGCTTAGGCCAAGTCTGCGAAAATTGACTATTCGCTTGCCGTTTATGGATAGTAAT
TTTTTCTACCCATCGATAACTTTCGTCATATAGGTACCCCACAGTTAAACCTACCCGCCC
TTTAGTGTTTTTCTTTACTGGAAGTGAGAATCTAATTTTGACTACTGGACGTTGTAATGA
ATCCATGATCTATAAATGGGATTTTGGGAAAATTGTAATTTAAGACCCTAAGTATATATA
TATTGTTAAAATCGAGGGTTTTACTACTCTTGCATTTCTGGGTCCAAATAATGGAGTTTT
TTTAGTACTTCTGTTTTATTTTTTTCGGGAGGCTTGAATAGAGACGTCAATTTGAACTTC
ATTTTATTTAGGGGGAAGAAGGGTGATGGAGAAGAGTGAGATAGGGAAGAGCGGGGATGG
GTTTATTGATAGGAGTAAAGTGAGGATTTTGGTTTGCGATAACGATGCCAAAACTTCCGA
GGAGGTTCTTACGCTTCTCTGTAAATGTTCTTATCAAGTGACTTCAGTGAGGTCTCCAAG
ACAAGTGATTGATGCACTAAATGCTGAGGGGCCTGACATAGATATTATTCTTTCGGAAGT
TGACCTTCCTATGTCTAAAGGATTGAAAATGTTGAAATACATCACGAGGGACAAAGAGTT
GCGACGCATTCCTGTGATCATGATGTCAGCACAAGATGAGGTCTCGATTGTTGTCAAGTG
CCTGAAATTTGGAGCAGCTGACTATCTTGTGAAGCCATTACGTACCAATGAGTTATTAAA
TTTGTGGACTCATATGTGGAGAAGGCGGCGGATGCTTGGACTAGAAGAGAAGAACATTGT
GAATTATGATTTTGATATGGTTGTATCGGATCCTAGTGATGCTAATACCAATAGCACTAC
TTTGTTCTCGGATGATACGGATGACAAGTCTCGAAAGAGTATCAATCCGGTGACGTGTGT
TTTGACTCATGAGGAAGATGAGACTAATGCTGCTGCCACTGCTTCTCCTATTGAGACTCC
AACTGGGGCCTTGTCTGAGCGTCAGCCTGATGTGCCAGTAATTAGTGACAGGCAGACAGG
GAAAATTTCTCCATTTCCAAAGAAGAGTGGGTTAAAAATAGGTGAGTCTTCGGCTTTTTT
CACATACATTAAATCAAGCACACCCCAATGCAACAACCAAGGGGATGCCTCTGTTCATGA
AACTTTGCCTCAGAACTTGAGGATCAAAGAGAAGCTCACTACAATGAAGGGGCGAGTGGG
TGCTGATTTCCTAGGACATGACAACAGAGATCCCTGGAAAATCATTTTCAAGAAGATGAA
TATCCAAGCAGTAATAGTATTCCGGATTCTTTTTCTGTAGAGAGATCTTGTACTCCCCCC
ATATCACTGGAAACCTCTCAACAGCGGAACTCAAATGAGGAGTTTTCTCAGGTGCATATG
CATCCAAGAAATGAATCTCCCCATTATGGTGTAGGTTTCCTTGCAAATCCTGCCCAGCCT
TATTATATGTCCGGAGTAATGAATCAGTCTATGATGTCATCAGCAGCTGTGTATCGAAAG
CACACACAACCACAAGATCTGCACTACCACGCCAATTCTTCTCTATTACCTCAATACAAT
CATATTCCACAAGGTGCTCGTCATGTCCCTGGAATGACATCTTATCCTTACTACCCTTTT
GGTATATGCCTACAACATGGCGAAATGCCTACAACAACTCATGCATGGCCATCTCAAAGG
AATTCCTCTTCTAATGAAGGAGAGTTAAGTAATGTTGATCGTAGAGAGGCTGCTTTAATG
AAATTCAAGCAGAAGCGGAAGGAAAGATGTTTTGACAAGAAGATCAGGTATGTCAACCGT
AAACAACTTGCGGAACGTAGACCTCGTGTGAAGGGACAGTTTGTTCGGAAGGTAAATGGT
GTTAATGTAGATCTTAATGGGCTACCGGCATCAGCAAAAGATGAAGATGGAGAAGAGGAA
GACCAAAGAGCTAATACGGATTATTTGCCAGAAGATAATTCTTCAATATGCCACTAATGA
ACTTCATTTATGGAAGGTATACGCTCTTTGTGGTCATTTTCCTTCATTGTGATATAGTTT
TACTTGAGGGCTTCTCATGTCTTAATCTTTCTACATGCTGCAGTCTATAAAAGTTTATTT
GGATGTGTGATGTTGGTTAATATTCCATACAAGGCAGTGGACCTCCAAGTTTGTTGCCAA
GTGGTGCTCCTTATCCATTAGATTGGCGAGTTCATGTACCAGAGGACAATCTCTTATATT
AACCCATTCTACTCAGTGTTTTACATTGGGTGAGAGGGTTTGAATTGGTAGAGCTGTTAT
TAACAGATTCTGACCAGGGCCTGACACCAGACTCCTTTCATAATCTTGCAGTCTGGCCGA
AGTGGTTTCCTTGAATATTGGACTTTCTTCGACCTCTCATTGGAGGAAAAGGTGAAATTA
ATGTGTGGGTGACAATTTATGAAAAAAATTTATAATGTTAACACATGGCTCTGGATATGA
GCTGGCTGCTGCTCATATTTGGTGCATCATAAGGTAGCATCTGAACTATAGGAAAATTTT
ACTTTGAAGACTTTGTTGCCTCGTTAATTGCTTCTCTTTTGGGATAAAAATTTGCGCTAT
TGGCATACTTGTGCATGATTAATTTTGATACTTGTTGAGAAAGGTTTGGTGAGAAATGGT
CTACTAGGAACCTTTTCTTAGCTTATTCCTAGGACTTGCCATAAATTTATTTATCAATTA
ATTGATGTCTCACGTCATTGTTGCTTAGCATAAGTTAAGGCATGACTAGTGATCCATAGA
CACTTACAAAGGTGCCCTCAGTAGTTGGATTGGGCAGTAAAACCCTCCTGTTTCTTTGTA
TGTCCACTCGACAAGGATGAATTCCAATCCCTTCGACTGTGTTTTTATACTACAATGTTA
AGTTCCACCCTATATCATCTAACTGCACTAATATCATTGGTTTTTGCCTGAGTTCTGGTA
GATGTACATTAATTGTTTT
>tig00008222g493640.t02 gene=tig00008222g493640 seq_id=chr1 type=exon
CTTCACGTGACGTGGCCTGCCCTTTATCTCTATCCAACTATCTTCGACTTTTACCCTCTC
TTACGCTCCACGTAATCACTTTTTTCTAACATGCGCCCCTTCTCACTACACCTACCCTCA
CTTCATCCCTACCGTTCATCCTACGGTACAGGACCTTGACAAGTAGGCAAGCTTACGTTA
GCAGTCACCACTACCGAATAAAAAAAGCACCAGTAAAATACTTAAAATAATTCGAAAAGC
AGATAAAACTTAAAAAATAAAACCTCATAGAAGCAAAAGTCTCCTCTCTGTCACTCTAAA
ATATGCCGATGCCAAGGAAGGATAGTTTTACTGTATATAGATAACTGATAGATTTAGGCT
GGTAGGGTCAGTTTGCTAACGTGCTCCGGAGCGGGGTTTGGATTTTTGAAGCGGCGGTGT
TGTGTAATCAGCTTAGGCCAAGTCTGCGAAAATTGACTATTCGCTTGCCGTTTATGGATA
GTAATTTTTTCTACCCATCGATAACTTTCGTCATATAGGTACCCCACAGTTAAACCTACC
CGCCCTTTAGTGTTTTTCTTTACTGGAAGTGAGAATCTAATTTTGACTACTGGACGTTGT
AATGAATCCATGATCTATAAATGGGATTTTGGGAAAATTGTAATTTAAGACCCTAAGTAT
ATATATATTGTTAAAATCGAGGGTTTTACTACTCTTGCATTTCTGGGTCCAAATAATGGA
GTTTTTTTAGTACTTCTGTTTTATTTTTTTCGGGAGGCTTGAATAGAGACGTCAATTTGA
ACTTCATTTTATTTAGGGGGAAGAAGGGTGATGGAGAAGAGTGAGATAGGGAAGAGCGGG
GATGGGTTTATTGATAGGAGTAAAGTGAGGATTTTGGTTTGCGATAACGATGCCAAAACT
TCCGAGGAGGTTCTTACGCTTCTCTGTAAATGTTCTTATCAAGTGACTTCAGTGAGGTCT
CCAAGACAAGTGATTGATGCACTAAATGCTGAGGGGCCTGACATAGATATTATTCTTTCG
GAAGTTGACCTTCCTATGTCTAAAGGATTGAAAATGTTGAAATACATCACGAGGGACAAA
GAGTTGCGACGCATTCCTGTGATCATGATGTCAGCACAAGATGAGGTCTCGATTGTTGTC
AAGTGCCTGAAATTTGGAGCAGCTGACTATCTTGTGAAGCCATTACGTACCAATGAGTTA
TTAAATTTGTGGACTCATATGTGGAGAAGGCGGCGGATGCTTGGACTAGAAGAGAAGAAC
ATTGTGAATTATGATTTTGATATGGTTGTATCGGATCCTAGTGATGCTAATACCAATAGC
ACTACTTTGTTCTCGGATGATACGGATGACAAGTCTCGAAAGAGTATCAATCCGGTGACG
TGTGTTTTGACTCATGAGGAAGATGAGACTAATGCTGCTGCCACTGCTTCTCCTATTGAG
ACTCCAACTGGGGCCTTGTCTGAGCGTCAGCCTGATGTGCCAGTAATTAGTGACAGGCAG
ACAGGGAAAATTTCTCCATTTCCAAAGAAGAGTGGGTTAAAAATAGGTGAGTCTTCGGCT
TTTTTCACATACATTAAATCAAGCACACCCCAATGCAACAACCAAGGGGATGCCTCTGTT
CATGAAACTTTGCCTCAGAACTTGAGGATCAAAGAGAAGCTCACTACAATGAAGGGGCGA
GTGGGTGCTGATTTCCTAGGACATGACAACAGAGATCCCTGGAAAATCATTTTCAAGAAG
ATGAATATCCAAGCAGTAATAGTATTCCGGATTCTTTTTCTGTAGAGAGATCTTGTACTC
CCCCCATATCACTGGAAACCTCTCAACAGCGGAACTCAAATGAGGAGTTTTCTCAGGTGC
ATATGCATCCAAGAAATGAATCTCCCCATTATGGTGTAGGTTTCCTTGCAAATCCTGCCC
AGCCTTATTATATGTCCGGAGTAATGAATCAGTCTATGATGTCATCAGCAGCTGTGTATC
GAAAGCACACACAACCACAAGATCTGCACTACCACGCCAATTCTTCTCTATTACCTCAAT
ACAATCATATTCCACAAGGTGCTCGTCATGTCCCTGGAATGACATCTTATCCTTACTACC
CTTTTGGTATATGCCTACAACATGGCGAAATGCCTACAACAACTCATGCATGGCCATCTC
AAAGGAATTCCTCTTCTAATGAAGGAGAGTTAAGTAATGTTGATCGTAGAGAGGCTGCTT
TAATGAAATTCAAGCAGAAGCGGAAGGAAAGATGTTTTGACAAGAAGATCAGGTATGTCA
ACCGTAAACAACTTGCGGAACGTAGACCTCGTGTGAAGGGACAGTTTGTTCGGAAGGTAA
ATGGTGTTAATGTAGATCTTAATGGGCTACCGGCATCAGCAAAAGATGAAGATGGAGAAG
AGGAAGACCAAAGAGCTAATACGGATTATTTGCCAGAAGATAATTCTTCAATATGCCACT
AATGAACTTCATTTATGGAAGTCTATAAAAGTTTATTTGGATGTGTGATGTTGGTTAATA
TTCCATACAAGGCAGTGGACCTCCAAGTTTGTTGCCAAGTGGTGCTCCTTATCCATTAGA
TTGGCGAGTTCATGTACCAGAGGACAATCTCTTATATTAACCCATTCTACTCAGTGTTTT
ACATTGGGTGAGAGGGTTTGAATTGGTAGAGCTGTTATTAACAGATTCTGACCAGGGCCT
GACACCAGACTCCTTTCATAATCTTGCAGTCTGGCCGAAGTGGTTTCCTTGAATATTGGA
CTTTCTTCGACCTCTCATTGGAGGAAAAGGTGAAATTAATGTGTGGGTGACAATTTATGA
AAAAAATTTATAATGTTAACACATGGCTCTGGATATGAGCTGGCTGCTGCTCATATTTGG
TGCATCATAAGGTAGCATCTGAACTATAGGAAAATTTTACTTTGAAGACTTTGTTGCCTC
GTTAATTGCTTCTCTTTTGGGATAAAAATTTGCGCTATTGGCATACTTGTGCATGATTAA
TTTTGATACTTGTTGAGAAAGGTTTGGTGAGAAATGGTCTACTAGGAACCTTTTCTTAGC
TTATTCCTAGGACTTGCCATAAATTTATTTATCAATTAATTGATGTCTCACGTCATTGTT
GCTTAGCATAAGTTAAGGCATGACTAGTGATCCATAGACACTTACAAAGGTGCCCTCAGT
AGTTGGATTGGGCAGTAAAACCCTCCTGTTTCTTTGTATGTCCACTCGACAAGGATGAAT
TCCAATCCCTTCGACTGTGTTTTTATACTACAATGTTAAGTTCCACCCTATATCATCTAA
CTGCACTAATATCATTGGTTTTTGCCTGAGTTCTGGTAGATGTACATTAATTGTTTT
>tig00008222g493640.t03 gene=tig00008222g493640 seq_id=chr1 type=exon
GCAAAAGTCTCCTCTCTGTCACTCTAAAATATGCCGATGCCAAGGAAGGATAGTTTTACT
GTATATAGATAACTGATAGATTTAGGCTGGTAGGGTCAGTTTGCTAACGTGCTCCGGAGC
GGGGTTTGGATTTTTGAAGCGGCGGTGTTGTGTAATCAGCTTAGGCCAAGTCTGCGAAAA
TTGACTATTCGCTTGCCGTTTATGGATAGTAATTTTTTCTACCCATCGATAACTTTCGTC
ATATAGGGGGAAGAAGGGTGATGGAGAAGAGTGAGATAGGGAAGAGCGGGGATGGGTTTA
TTGATAGGAGTAAAGTGAGGATTTTGGTTTGCGATAACGATGCCAAAACTTCCGAGGAGG
TTCTTACGCTTCTCTGTAAATGTTCTTATCAAGTGACTTCAGTGAGGTCTCCAAGACAAG
TGATTGATGCACTAAATGCTGAGGGGCCTGACATAGATATTATTCTTTCGGAAGTTGACC
TTCCTATGTCTAAAGGATTGAAAATGTTGAAATACATCACGAGGGACAAAGAGTTGCGAC
GCATTCCTGTGATCATGATGTCAGCACAAGATGAGGTCTCGATTGTTGTCAAGTGCCTGA
AATTTGGAGCAGCTGACTATCTTGTGAAGCCATTACGTACCAATGAGTTATTAAATTTGT
GGACTCATATGTGGAGAAGGCGGCGGATGCTTGGACTAGAAGAGAAGAACATTGTGAATT
ATGATTTTGATATGGTTGTATCGGATCCTAGTGATGCTAATACCAATAGCACTACTTTGT
TCTCGGATGATACGGATGACAAGTCTCGAAAGAGTATCAATCCGGTGACGTGTGTTTTGA
CTCATGAGGAAGATGAGACTAATGCTGCTGCCACTGCTTCTCCTATTGAGACTCCAACTG
GGGCCTTGTCTGAGCGTCAGCCTGATGTGCCAGTAATTAGTGACAGGCAGACAGGGAAAA
TTTCTCCATTTCCAAAGAAGAGTGGGTTAAAAATAGGTGAGTCTTCGGCTTTTTTCACAT
ACATTAAATCAAGCACACCCCAATGCAACAACCAAGGGGATGCCTCTGTTCATGAAACTT
TGCCTCAGAACTTGAGGATCAAAGAGAAGCTCACTACAATGAAGGGGCGAGTGGGTGCTG
ATTTCCTAGGACATGACAACAGAGATCCCTGGAAAATCATTTTCAAGAAGATGAATATCC
AAGCAGTAATAGTATTCCGGATTCTTTTTCTGTAGAGAGATCTTGTACTCCCCCCATATC
ACTGGAAACCTCTCAACAGCGGAACTCAAATGAGGAGTTTTCTCAGGTGCATATGCATCC
AAGAAATGAATCTCCCCATTATGGTGTAGGTTTCCTTGCAAATCCTGCCCAGCCTTATTA
TATGTCCGGAGTAATGAATCAGTCTATGATGTCATCAGCAGCTGTGTATCGAAAGCACAC
ACAACCACAAGATCTGCACTACCACGCCAATTCTTCTCTATTACCTCAATACAATCATAT
TCCACAAGGTGCTCGTCATGTCCCTGGAATGACATCTTATCCTTACTACCCTTTTGGTAT
ATGCCTACAACATGGCGAAATGCCTACAACAACTCATGCATGGCCATCTCAAAGGAATTC
CTCTTCTAATGAAGGAGAGTTAAGTAATGTTGATCGTAGAGAGGCTGCTTTAATGAAATT
CAAGCAGAAGCGGAAGGAAAGATGTTTTGACAAGAAGATCAGGTATGTCAACCGTAAACA
ACTTGCGGAACGTAGACCTCGTGTGAAGGGACAGTTTGTTCGGAAGGTAAATGGTGTTAA
TGTAGATCTTAATGGGCTACCGGCATCAGCAAAAGATGAAGATGGAGAAGAGGAAGACCA
AAGAGCTAATACGGATTATTTGCCAGAAGATAATTCTTCAATATGCCACTAATGAACTTC
ATTTATGGAAGTCTATAAAAGTTTATTTGGATGTGTGATGTTGGTTAATATTCCATACAA
GGCAGTGGACCTCCAAGTTTGTTGCCAAGTGGTGCTCCTTATCCATTAGATTGGCGAGTT
CATGTACCAGAGGACAATCTCTTATATTAACCCATTCTACTCAGTGTTTTACATTGGGTG
AGAGGGTTTGAATTGGTAGAGCTGTTATTAACAGATTCTGACCAGGGCCTGACACCAGAC
TCCTTTCATAATCTTGCAGTCTGGCCGAAGTGGTTTCCTTGAATATTGGACTTTCTTCGA
CCTCTCATTGGAGGAAAAGGTGAAATTAATGTGTGGGTGACAATTTATGAAAAAAATTTA
TAATGTTAACACATGGCTCTGGATATGAGCTGGCTGCTGCTCATATTTGGTGCATCATAA
GGTAGCATCTGAACTATAGGAAAATTTTACTTTGAAGACTTTGTTGCCTCGTTAATTGCT
TCTCTTTTGGGATAAAAATTTGCGCTATTGGCATACTTGTGCATGATTAATTTTGATACT
TGTTGAGAAAGGTTTGGTGAGAAATGGTCTACTAGGAACCTTTTCTTAGCTTATTCCTAG
GACTTG
>tig00003055g251260.t01 gene=tig00003055g251260 seq_id=chr1 type=exon
ATGGAGAAGAGTGAGATAGGGAAGAGCGGGGATGGGTTTATTGATAGGAGTAAAGTGAGG
ATTTTGGTTTGCGATAACGATGCCAAAACTTCCGAGGAGGTTCTTACGCTTCTCTGTAAA
TGTTCTTATCAAGTGACTTCAGTGAGGTCTCCAAGACAAGTGATTGATGCACTAAATGCT
GAGGGGCCTGACATAGATATTATTCTTTCGGAAGTTGACCTTCCTATGTCTAAAGGATTG
AAAATGTTGAAATACATCACGAGGGACAAAGAGTTGCGACGCATTCCTGTGATCATGATG
TCAGCACAAGATGAGGTCTCGATTGTTGTCAAGTGCCTGAAATTTGGAGCAGCTGACTAT
CTTATAGTGCTTTCCAAAGTATACATGCAAGGATTTGTTAGTATTTCAGAGGTTAAGTCA
AACACGCTTAATATAGATCTGAGGAACTAA
>tig00003055g251340.t01 gene=tig00003055g251340 seq_id=chr1 type=exon
GATCCACAGTCTGGCTTTGCCATGCCTACTTAAACGACAGCTTTTCATAAAGCCAATCTC
AAAACAAATCCTTCACTCCATAATATTCATTGCTTTTCTTTGTTTGTTCAATCACGTTTC
GTCTTAAATATCTTGCTATTCTGTTCACTGCTTTATGAAATTTCCCATCAGGGTTTCATC
ACTAATTTGTCTTTGTTGTTGCTCTCTTGGCTGATGCAATTGTTTCCACAGATCCCACAA
TAACTTTGACAAAGATTTTTACGACATTTTACATATTGTACTTCCTCCAAATTTCTTCCG
GTTTATATTCCTTTTCTCTGTTTAATTTGTAAATCAGATCATTGCAATTGTTGATCTTAA
ATGGGGAATTTCTAGTAAGCCTGAGTTATCAAAATTGCAGCATTCATGGACACTGAAGAT
GACATTAATCTTCGTGTTGCCTCGTTTTCTTATTACCTGGACACTGCTAAAGATAACTTG
GTACAAAGAATTTCAGCTCAAGAGAATCCGATTTCCATAAGCTCGGGAAGATCTGCACCA
GCCACTGCAAAGCCACGTTTTAATACAAGAGAAAACTTTGTGTTTAAGATGCCAGGGCCA
GTCCAGGATCCTAAAACTGCGTTTAGTTTCCCTCAGGAGCCTCCATATCCAATGAATTTT
GAAAGAACTAAGTCTACAGATGGTGAAATCACAGTCTTTGGCGCTGAAAGGTACTTCAAC
ATCAATTCTAATTACGCAAATGAGTTGAAAATCATTAGAGAGAGTAAGAACGAAAAACCA
GTGAATTTTCCCCGAGTACGATCAGATTCCAGTTCAGGACCTCAGAATCTTTACTCTGAA
ACGAGCAGTTGGAACAGCCATACTGCGCTCCAGCAGAATGTGACAACGAGAATTGAATCT
GAAATGAAGCGAAAAAAGGCAACTGGAAGAAGATTTTTTTCAGTTTTTCGTTGCCAGGGA
CCTTGTATTGACAAGAAAGCTGTTCATATCAGTGAAAATTTGACAGGATCAAAAAGATTT
GATCATTTTGCATTCCCAATTCCCAATCCAGAAGCAGAAAAATTGTCTGTTAAGAATCAG
GTCGAGGAAGAAATAAAAGTGGCTGCACCCCGAGAATCCCTGGAAGTTTTCGGTTCAGGA
ACTGGCACAACGGGAGACATAGCAAAAAACCTGGAGAGAAAATTGTCCATGTTAACCTGG
GATGCAATCCCAAAAGGCCAAAATCTTCCAACTTCTACCCTTGGAAGCAGCACAATTTGT
GACGATTTGGCCAGTGATGCCAGTTCTGATCTCTTTGAAATCGAGAACATTTCTGGCGCT
GTGTATCCATTGTTAACAACAGATCAAAATATGTCGATTTGCACGAGTCCCCCTACGCAG
TATGCCCCAAGCGAGGCCAGTATCGAGTGGAGTGTTGTCACAGCCAGTGCTGCAGATTAC
TCTTCGGTTATTTCAGATTATGATGAAAAGAGTGTTAGTGTTGCAGGTGATATTATGTCA
AGAAATGCAACGAAAAAAATAACCAAGAATATAGGGGGCAAAGAGACACAAATAGGCAAA
CATGGGGGACTTTTAGGATGCAAGAATCATAAAGCGGTGGATGTTGCTAAAACTACATAT
AAGACTAATGAAAAGGCAAAGCATCTAGGGTTGGATTTGTCTGATCTAGCTACAGGGAAA
TCACAAGCCAAGAATAGGGTGAAAGATTTTTGACCCTACCTCTGGTACTCGATTTTTACT
ATCGATCCATCCCGTATATGAATATGCATGCGTACATTCATGATATTACGATGTTGGTTA
TCGTTACATGAAGTTGTATGTTCAGTATGATTGACATATGCATACAATATTTATGTAGCA
CAATCCGCATAGACACGAGCCTCATGAGTCTGAAGATAAACGTGCCAAGGAGACTCGTCA
CGGTCGCTTAATACATTTTGACACGCTGAAGTTGCTACATATTTGTCATCATATTGAATT
GTTTAATTAACCGTTGTTTAAGTCAGCAAGTTGAATTTTTCTTCAAATTGTTTTTCTGTT
TAATTGAAGCTTTTTCCACATAATAATGCTTATCTTGCTAAAGATTAGTGCTTTTATATC
CACCTCCTTTTATTTCGATCTTTGTCATCCAAAAGCAC
>tig02154053_1g697230.t01 gene=tig02154053_1g697230 seq_id=chr1 type=exon
CTTCAATTAATCATTTTAAATTAAAATTTGAATTAAAACTTCTTCGATGATAAATGTTTG
TCTCACTTGATTCCAAAAACAACAGACAATATTTTAGCTTTTTTCTTTCTTAATACACTT
TAAAGAAGAGCAATGCTATAAGTACAAAATTTTTCCACAGAATTGGTACAGAAAGACAGT
TGTCTTCTTGTAATTGGTTGTTTTCAAAGACAGTTTTTGACAACAGCAAATTGTAAGAAG
ACAACTGTTTTTATGTACAAATCCTGTTAAAAAAATCTGTATTTACAGATTAATTCTTTT
AAGAATAACGATATCAAAATAATGTAATGGTCGACTTCTCGTTGTGATGACTACAAAGTC
TCAAAGGAAATTGTGGTGTCTAAGTAAAAGCTTCTTGCTTACTTTCTTGTCCTCTACCTA
ACCTCATGGAAAAGGCTAAGAAGGAAAGTTGAGTGGTAGCTGAAAAATAGTTACACTAGC
CCACCTCTCTTTATACATTCGTGTATTTATATACAGAGAGAGATTCACAGAGAGAGAGAG
AGGCAGGCCAGGTGAGAAGAGAGAGAGAGGCTGGGAATAGAAAGATGAGTACAGAAGTTG
TGATGGTTGATGAAGTCCCCTTTTCACTTGGGGTCACAATTGTCAAGCCATTGTCTTTGT
TTGGTCATGGAATTACAGACATTGAGATACATTACCTCCAAATTAAATTCACTGCAATTG
GAGTTTACTTGGATCCTGAAATTGTGACACACTTACAGCAATGGAAAGGTAAAACTGGAA
CTGATCTAGCAGAGGATGACGACTTCTTTGAGGCTTTAATTAGAGCCCCAGTGGATAAGT
TTGTAAGAGTGGTTGTGATCAAGGAGATCAAGGGTTCACAGTATGGAGTGCAGCTAGAGA
GTGCGGTAAGAGACCGGTTGGCAGCTGTTGATAAATACGAGGATGAGGAGGAAGCAGCAC
TCGAGCAAGTAGTCGAGTTCTTCCAGTCCAAATATTTCAAGAAAAATTCAGTCCTTACAT
TTTACTTCCCAGCTACTTCTGGATCTGCTGAGATTGTATTTGCAGCAGAGGGAAAAGAAG
AATCTAAACTCAAAGTAGAGAATGCAAATGTTGTTGAGATGATACAGAAATGGTACTTGG
GAGGAACCAGGGGAGTCTCTCCTGCAACTATCTCCTCATTAGCCACTGCTCTATCTGCCG
AGTTATCAAAGTGAATGTAACTTTTAATGTTCAGAATTTGGATTGCTTGTTCAATAAATC
GTGATTGGTTATTAAACCTAGAATTTATCATACATTATGTTTTTCATATCTCCAGGCATG
CTCGCAAAATAATTTCTTTTGGGATTTCATTCTTCCAATTATTGAAACTCAAATACTTTC
CCACTTTTTATTATTATTATTATGATTAGAGCAAGGTAATTTTCATTGTCGTTGATGCTT
GTTTCTATATGTAAAATCATTTTCAAGCATCGCGTTTTGTTCTTATATTTGTTAAAGAAA
GAGTGCAATCGACTAAACATGGGCAAAGAATTTACTCCTTTTCACTAGGACTAGTGTATG
CAATGTTTGCTTTGCTTGTCGTGGTTTCTAATGTATTGTCTTTTTTTGAGCGACAACTCA
ATGTGACTCAATTACACTATAAACTTCACTCTTCTTATGGTATTAATTGTAACCACGGCT
TATTGGCCCACTTCGTAGAGTCCATTTGGAACGGACTAAATTTTGATTTTAATTTAAATC
AAAGTCAAATAATCAATATTAACCACATATTTATGTCCAAACTCAGCTTGAAGATCTTTG
TTGACCAAACACAGACTCTCAAAATTTTTTACACTCTTATGCAATTTGTACGGAAGTTTA
TAATTTTAGAGGGTGTTTAGTGGGGTTTAAAATTAGATTTTTTAGTAGATTGTGATATAA
ATTATTAAAACGTGTTGTTGAAAAGTTGTGGCAAGAATCAAGTTCAATTGAGTTGTTTTT
ATCGACATCGAGATGTGAGGATGTTTTCTTGCCAGTTGTTTCTACATTTGTTTACACATC
TTTTGAGTGTATAATACCTTTAAAATGAGAAATAAAAAGGAATAAAAATTAAGAGTCGCA
TAGCAATTCTAAGATGACATAATCCATGATTAAATTGTTTACACTTCAAGTGGTCTATTA
AAGTGGGATGCGAGATGAATTTTTTATCTGTACCTCGTCCGTTCCTTGATTGTGTTGATT
TTCAAGCCCGGTGGTGGACCACACAATTGGCCATTTTGAGTAGAATTTGATGACCATAAT
CATGTATGTTTCAAGTTGTATCATGTTTAAATGTAGTTCTCTGACAGAAAAATGGGGAGG
AGTGTTTCGAGGAATTGCGAGACCTGTTTGACGAGATGTTCGAGAGTGACATAGAGTCAT
TCAGTTCTTCCAATTCCTCAACCCTTCATAAATCATGTTATCTAAATACAAATCATGTTT
TCTGTGTTAAATATAGATTCGGGTGGCAGAATTGATGAAGTTTGTGTCAAAGAAAATGGT
GTGGTTTGTAATTAATAGAAATTATGTGATTTGTTGGTGAGATGTGTGTTGAAATTCAAG
AGAAACGGTGTGATTTATGAGTAATATAAGTAATATAGTTTGCTCGAGGAAATTTAGAC
>tig02154053_1g697230.t02 gene=tig02154053_1g697230 seq_id=chr1 type=exon
CTTCAATTAATCATTTTAAATTAAAATTTGAATTAAAACTTCTTCGATGATAAATGTTTG
TCTCACTTGATTCCAAAAACAACAGACAATATTTTAGCTTTTTTCTTTCTTAATACACTT
TAAAGAAGAGCAATGCTATAAGTACAAAATTTTTCCACAGAATTGGTACAGAAAGACAGT
TGTCTTCTTGTAATTGGTTGTTTTCAAAGACAGTTTTTGACAACAGCAAATTGTAAGAAG
ACAACTGTTTTTATGTACAAATCCTGTTAAAAAAATCTGTATTTACAGATTAATTCTTTT
AAGAATAACGATATCAAAATAATGTAATGGTCGACTTCTCGTTGTGATGACTACAAAGTC
TCAAAGGAAATTGTGGTGTCTAAGTAAAAGCTTCTTGCTTACTTTCTTGTCCTCTACCTA
ACCTCATGGAAAAGGCTAAGAAGGAAAGTTGAGTGGTAGCTGAAAAATAGTTACACTAGC
CCACCTCTCTTTATACATTCGTGTATTTATATACAGAGAGAGATTCACAGAGAGAGAGAG
AGGCAGGCCAGGTGAGAAGAGAGAGAGAGGCTGGGAATAGAAAGATGAGTACAGAAGTTG
TGATGGTTGATGAAGTCCCCTTTTCACTTGGGGTCACAATTGTCAAGCCATTGTCTTTGT
TTGGTCATGGAATTACAGACATTGAGATACATTACCTCCAAATTAAATTCACTGCAATTG
GAGTTTACTTGGATCCTGAAATTGTGACACACTTACAGCAATGGAAAGGTAAAACTGGAA
CTGATCTAGCAGAGGATGACGACTTCTTTGAGGCTTTAATTAGAGTGGATAAGTTTGTAA
GAGTGGTTGTGATCAAGGAGATCAAGGGTTCACAGTATGGAGTGCAGCTAGAGAGTGCGG
TAAGAGACCGGTTGGCAGCTGTTGATAAATACGAGGATGAGGAGGAAGCAGCACTCGAGC
AAGTAGTCGAGTTCTTCCAGTCCAAATATTTCAAGAAAAATTCAGTCCTTACATTTTACT
TCCCAGCTACTTCTGGATCTGCTGAGATTGTATTTGCAGCAGAGGGAAAAGAAGAATCTA
AACTCAAAGTAGAGAATGCAAATGTTGTTGAGATGATACAGAAATGGTACTTGGGAGGAA
CCAGGGGAGTCTCTCCTGCAACTATCTCCTCATTAGCCACTGCTCTATCTGCCGAGTTAT
CAAAGTGAATGTAACTTTTAATGTTCAGAATTTGGATTGCTTGTTCAATAAATCGTGATT
GGTTATTAAACCTAGAATTTATCATACATTATGTTTTTCATATCTCCAGGCATGCTCGCA
AAATAATTTCTTTTGGGATTTCATTCTTCCAATTATTGAAACTCAAATACTTTCCCACTT
TTTATTATTATTATTATGATTAGAGCAAGGTAATTTTCATTGTCGTTGATGCTTGTTTCT
ATATGTAAAATCATTTTCAAGCATCGCGTTTTGTTCTTATATTTGTTAAAGAAAGAGTGC
AATCGACTAAACATGGGCAAAGAATTTACTCCTTTTCACTAGGACTAGTGTATGCAATGT
TTGCTTTGCTTGTCGTGGTTTCTAATGTATTGTCTTTTTTTGAGCGACAACTCAATGTGA
CTCAATTACACTATAAACTTCACTCTTCTTATGGTATTAATTGTAACCACGGCTTATTGG
CCCACTTCGTAGAGTCCATTTGGAACGGACTAAATTTTGATTTTAATTTAAATCAAAGTC
AAATAATCAATATTAACCACATATTTATGTCCAAACTCAGCTTGAAGATCTTTGTTGACC
AAACACAGACTCTCAAAATTTTTTACACTCTTATGCAATTTGTACGGAAGTTTATAATTT
TAGAGGGTGTTTAGTGGGGTTTAAAATTAGATTTTTTAGTAGATTGTGATATAAATTATT
AAAACGTGTTGTTGAAAAGTTGTGGCAAGAATCAAGTTCAATTGAGTTGTTTTTATCGAC
ATCGAGATGTGAGGATGTTTTCTTGCCAGTTGTTTCTACATTTGTTTACACATCTTTTGA
GTGTATAATACCTTTAAAATGAGAAATAAAAAGGAATAAAAATTAAGAGTCGCATAGCAA
TTCTAAGATGACATAATCCATGATTAAATTGTTTACACTTCAAGTGGTCTATTAAAGTGG
GATGCGAGATGAATTTTTTATCTGTACCTCGTCCGTTCCTTGATTGTGTTGATTTTCAAG
CCCGGTGGTGGACCACACAATTGGCCATTTTGAGTAGAATTTGATGACCATAATCATGTA
TGTTTCAAGTTGTATCATGTTTAAATGTAGTTCTCTGACAGAAAAATGGGGAGGAGTGTT
TCGAGGAATTGCGAGACCTGTTTGACGAGATGTTCGAGAGTGACATAGAGTCATTCAGTT
CTTCCAATTCCTCAACCCTTCATAAATCATGTTATCTAAATACAAATCATGTTTTCTGTG
TTAAATATAGATTCGGGTGGCAGAATTGATGAAGTTTGTGTCAAAGAAAATGGTGTGGTT
TGTAATTAATAGAAATTATGTGATTTGTTGGTGAGATGTGTGTTGAAATTCAAGAGAAAC
GGTGTGATTTATGAGTAATATAAGTAATATAGTTTGCTCGAGGAAATTTAGAC
>tig02154053_1g697230.t03 gene=tig02154053_1g697230 seq_id=chr1 type=exon
ATTTTGTTTCTTAACAGGCTTCTACACTTCAAAACACACGCAAATATATTTATATATGCA
TATGTATGTGTGTATTAATTTCTATGAAATCTGTGTATAAACAAATGACTTGCAGCCTCT
GACAATAGTTTGTTTGTGCAGTGAGTACAGAAGTTGTGATGGTTGATGAAGTCCCCTTTT
CACTTGGGGTCACAATTGTCAAGCCATTGTCTTTGTTTGGTCATGGAATTACAGACATTG
AGATACATTACCTCCAAATTAAATTCACTGCAATTGGAGTTTACTTGGATCCTGAAATTG
TGACACACTTACAGCAATGGAAAGGTAAAACTGGAACTGATCTAGCAGAGGATGACGACT
TCTTTGAGGCTTTAATTAGAGTGGATAAGTTTGTAAGAGTGGTTGTGATCAAGGAGATCA
AGGGTTCACAGTATGGAGTGCAGCTAGAGAGTGCGGTAAGAGACCGGTTGGCAGCTGTTG
ATAAATACGAGGATGAGGAGGAAGCAGCACTCGAGCAAGTAGTCGAGTTCTTCCAGTCCA
AATATTTCAAGAAAAATTCAGTCCTTACATTTTACTTCCCAGCTACTTCTGGATCTGCTG
AGATTGTATTTGCAGCAGAGGGAAAAGAAGAATCTAAACTCAAAGTAGAGAATGCAAATG
TTGTTGAGATGATACAGAAATGGTACTTGGGAGGAACCAGGGGAGTCTCTCCTGCAACTA
TCTCCTCATTAGCCACTGCTCTATCTGCCGAGTTATCAAAGTGAATGTAACTTTTAATGT
TCAGAATTTGGATTGCTTGTTCAATAAATCGTGATTGGTTATTAAACCTAGAATTTATCA
TACATTATGTTTTTCATATCTCCAGGCATGCTCGCAAAATAATTTCTTTTGGGATTTCAT
TCTTCCAATTATTGAAACTCAAATACTTTCCCACTTTTTATTATTATTATTATGATTAGA
GCAAGGTAATTTTCATTGTCGTTGATGCTTGTTTCTATATGTAAAATCATTTTCAAGCAT
CGCGTTTTGTTCTTATATTTGTTAAAGAAAGAGTGCAATCGACTAAACATGGGCAAAGAA
TTTACTCCTTTTCACTAGGACTAGTGTATGCAATGTTTGCTTTGCTTGTCGTGGTTTCTA
ATGTATTGTCTTTTTTTGAGCGACAACTCAATGTGACTCAATTACACTATAAACTTCACT
CTTCTTATGGTATTAATTGTAACCACGGCTTATTGGCCCACTTCGTAGAGTCCATTTGGA
ACGGACTAAATTTTGATTTTAATTTAAATCAAAGTCAAATAATCAATATTAACCACATAT
TTATGTCCAAACTCAGCTTGAAGATCTTTGTTGACCAAACACAGACTCTCAAAATTTTTT
ACACTCTTATGCAATTTGTACGGAAGTTTATAATTTTAGAGGGTGTTTAGTGGGGTTTAA
AATTAGATTTTTTAGTAGATTGTGATATAAATTATTAAAACGTGTTGTTGAAAAGTTGTG
GCAAGAATCAAGTTCAATTGAGTTGTTTTTATCGACATCGAGATGTGAGGATGTTTTCTT
GCCAGTTGTTTCTACATTTGTTTACACATCTTTTGAGTGTATAATACCTTTAAAATGAGA
AATAAAAAGGAATAAAAATTAAGAGTCGCATAGCAATTCTAAGATGACATAATCCATGAT
TAAATTGTTTACACTTCAAGTGGTCTATTAAAGTGGGATGCGAGATGAATTTTTTATCTG
TACCTCGTCCGTTCCTTGATTGTGTTGATTTTCAAGCCCGGTGGTGGACCACACAATTGG
CCATTTTGAGTAGAATTTGATGACCATAATCATGTATGTTTCAAGTTGTATCATGTTTAA
ATGTAGTTCTCTGACAGAAAAATGGGGAGGAGTGTTTCGAGGAATTGCGAGACCTGTTTG
ACGAGATGTTCGAGAGTGACATAGAGTCATTCAGTTCTTCCAATTCCTCAACCCTTCATA
AATCATGTTATCTAAATACAAATCATGTTTTCTGTGTTAAATATAGATTCGGGTGGCAGA
ATTGATGAAGTTTGTGTCAAAGAAAATGGTGTGGTTTGTAATTAATAGAAATTATGTGAT
TTGTTGGTGAGATGTGTGTTGAAATTCAAGAGAAACGGTGTGATTTATGAGTAATATAAG
TAATATAGTTTGCTCGAGGAAATTTAGAC
>tig00000498g64930.t01 gene=tig00000498g64930 seq_id=chr1 type=exon
TAGTCAGGTGATGGTTAGGCTTTATGCTCGATGGACTAACATATGAGGTCATTATTCATC
TGTGTTTTGGTTCTTATATATGTTATGACGTGTGAAAAAAACATGTATTATAATATTTGA
GGATAAATATGTGATGCTTTGATACTTGAGATAAAAGTGATTATGCACTTGGTACACATA
ATTGATTCTTCTCTTGGTTCTTAGCGACATGTTTTACGGCTTCAAACTTCTTAATTCTGA
ACTCTAATACAGGGCAACCTCAATCATACATCCACCATATTGGATTACAATCTCGGGAGA
AGGGATCTCTTCAATGCCCCGAACCAGTAATTCAAGAACCACTGATTAATCTTGATCCAA
TGACAGCTGCCATTTCAATGATTTCTTGCGGAGAAAACATTATCTCCCCACGCACTGAAT
GTGTCCGCCATTGAATCATCAATTGAGAGTGGGCAACTCCTCAGTGAGGTCTACTATGAA
TGCAAGAAGGATATTTTGGCTAAAGATGCAACAGTAACACCACTCTCGAAGTCATGGATA
TCAAAATTCCGACTGTAAAGATGGATGAACACCGAATTCTGATGAAAAATGCTTCCAGAA
GGTCCATTCCAGAAAAGTGTAAGTTCGGGCTGCCTATCGAAGGACTGGATGTGTGATGCT
CCACTGAGTTCGAATTTTCTGATTCCCGACATGGACTTGGGGGAAGTTTATGGGATGCGA
AGATCATTCAGTGAAGGAGACATAAAGACTCTTGGTAATGGTAATATAAGCCTCTTACCA
CCCTCAATGGGGCAGCCACAGATTATTGGCAGTTGCACTTCTGAAGGGCGGAAGGAAAAA
CTATCCAGATACAGGAGCAAGAAGACTAAGAGGAATTTTGGCAGAAAAATCAAGTATGCC
TGCAGGAAGGCCCTAGCCGACAGCCAACCAAGAATCCGGGGAAGATTTGCCAAGACGGAA
GAAATATGCTCCAAGAAGCAATAACTCCGAGCAGGACGAAGAAATATAGGGAAGGTAGTA
GTTAGAACTGATGGTGTAATGGAAGTGATCCATGATAAAGTTAGCTGGTATAATATGAGT
CTATGCAGGATCTATAAATAAGCTGGAGCTTAGTTGATTTCTTGTTAAGTACAATAATCT
GTAGATCAAATGTTCAACTGGAGTTGTATATACTGTTTGTTTAATAAAATATTTTTGTAT
ATTTCTTAAAAAAACCTCGTTGGTAATGTGTGGAACTGAAC
>tig00000498g64930.t02 gene=tig00000498g64930 seq_id=chr1 type=exon
GATTCCTTTTCAATTCTCTCTCTTGATTTCGGCTGTTTCTGTAGCTGCCCTGTTTGACAC
CTATATAAGGATCGCCTCTGCGTTTAAAGAACTTCTCTATCAATTCTATACACACTTGTG
CGTGTGATTTTCTCTTTATTCGGTTCTTATATAGATAGAGAAATATATTATACACTGAGA
GAGATTGTACTGGCGAAAAAATGTTTGCTGAAACTGGACTGATGTCCCCTTATTTTCAGA
GTTTCCCTCAAGAAGTTCACCAGCTTGATGAGTTCTACTACTCACAGAAACCCAATGCTC
CATTGGGCAACCTCAATCATACATCCACCATATTGGATTACAATCTCGGGAGAAGGGATC
TCTTCAATGCCCCGAACCAGTAATTCAAGAACCACTGATTAATCTTGATCCAATGACAGC
TGCCATTTCAATGATTTCTTGCGGAGAAAACATTATCTCCCCACGCACTGAATGTGTCCG
CCATTGAATCATCAATTGAGAGTGGGCAACTCCTCAGTGAGGTCTACTATGAATGCAAGA
AGGATATTTTGGCTAAAGATGCAACAGTAACACCACTCTCGAAGTCATGGATATCAAAAT
TCCGACTGTAAAGATGGATGAACACCGAATTCTGATGAAAAATGCTTCCAGAAGGTCCAT
TCCAGAAAAGTGTAAGTTCGGGCTGCCTATCGAAGGACTGGATGTGTGATGCTCCACTGA
GTTCGAATTTTCTGATTCCCGACATGGACTTGGGGGAAGTTTATGGGATGCGAAGATCAT
TCAGTGAAGGAGACATAAAGACTCTTGGTAATGGTAATATAAGCCTCTTACCACCCTCAA
TGGGGCAGCCACAGATTATTGGCAGTTGCACTTCTGAAGGGCGGAAGGAAAAACTATCCA
GATACAGGAGCAAGAAGACTAAGAGGAATTTTGGCAGAAAAATCAAGGTGAGAGTTTGAA
AGCTTTTACCAAGTTATATTTTGGTCGAAAATTTATGCCAATAGAAGAGATTGGTACTTC
CTCCTGCTAACCTGAAACTAGGGAAGTGCAAGATTGAAATTTTCTTGCTGAAAATGTCTG
CATACAGAGTACTTATCAAATGAGAAGAAATTCCCATAGAACAGACCATCGTCTTGGACG
AGTGTTCCTCATTATTTGATCGTAAGACGCTCGATCATAAATTATGTGTATGGATGCATA
CTAGCATAATGGCCCATTGTAGTTATTAATGATATAGTTGCTTAGCAAGGAAATGAACGG
AATGGAGAATTCATGTAGTCTGTCCCAAATTTATTTGGAACAAGGATAAGAACATGTTTG
ACTAAGTTTATAAGTTTACTTACAAGTATCTAGGTTTATTGTAGTTGTTGGGTGCATACC
ACCATGAATGCTGTAATTAAATTCATCGATGTATTCAACTTGCTAGGAATACACTAATAA
TGCATTTTGTTTCAGTATGCCTGCAGGAAGGCCCTAGCCGACAGCCAACCAAGAATCCGG
GGAAGATTTGCCAAGACGGAAGAAATATGCTCCAAGAAGCAATAACTCCGAGCAGGACGA
AGAAATATAGGGAAGGTAGTAGTTAGAACTGATGGTGTAATGGAAGTGATCCATGATAAA
GTTAGCTGGTATAATATGAGTCTATGCAGGATCTATAAATAAGCTGGAGCTTAGTTGATT
TCTTGTTAAGTACAATAATCTGTAGATCAAATGTTCAACTGGAGTTGTATATACTGTTTG
TTTAATAAAATATTTTTGTATATTTCTTAAAAAAAC
>tig00000498g64930.t03 gene=tig00000498g64930 seq_id=chr1 type=exon
GATTCCTTTTCAATTCTCTCTCTTGATTTCGGCTGTTTCTGTAGCTGCCCTGTTTGACAC
CTATATAAGGATCGCCTCTGCGTTTAAAGAACTTCTCTATCAATTCTATACACACTTGTG
CGTGTGATTTTCTCTTTATTCGGTTCTTATATAGATAGAGAAATATATTATACACTGAGA
GAGATTGTACTGGCGAAAAAATGTTTGCTGAAACTGGACTGATGTCCCCTTATTTTCAGA
GTTTCCCTCAAGAAGTTCACCAGCTTGATGAGTTCTACTACTCACAGAAACCCAATGCTC
CATTGGGCAACCTCAATCATACATCCACCATATTGGATTACAATCTCGGGAGAAGGGATC
TCTTCAATGCCCCGAACCAGTAATTCAAGAACCACTGATTAATCTTGATCCAATGACAGC
TGCCATTTCAATGATTTCTTGCGGAGAAAACATTATCTCCCCACGCACTGAATGTGTCCG
CCATTGAATCATCAATTGAGAGTGGGCAACTCCTCAGTGAGGTCTACTATGAATGCAAGA
AGGATATTTTGGCTAAAGATGCAACAGTAACACCACTCTCGAAGTCATGGATATCAAAAT
TCCGACTGTAAAGATGGATGAACACCGAATTCTGATGAAAAATGCTTCCAGAAGGTCCAT
TCCAGAAAAGTGTAAGTTCGGGCTGCCTATCGAAGGACTGGATGTGTGATGCTCCACTGA
GTTCGAATTTTCTGATTCCCGACATGGACTTGGGGGAAGTTTATGGGATGCGAAGATCAT
TCAGTGAAGGAGACATAAAGACTCTTGGTAATGGTAATATAAGCCTCTTACCACCCTCAA
TGGGGCAGCCACAGATTATTGGCAGTTGCACTTCTGAAGGGCGGAAGGAAAAACTATCCA
GATACAGGAGCAAGAAGACTAAGAGGAATTTTGGCAGAAAAATCAAGTATGCCTGCAGGA
AGGCCCTAGCCGACAGCCAACCAAGAATCCGGGGAAGATTTGCCAAGACGGAAGAAATAT
GCTCCAAGAAGCAATAACTCCGAGCAGGACGAAGAAATATAGGGAAGGTAGTAGTTAGAA
CTGATGGTGTAATGGAAGTGATCCATGATAAAGTTAGCTGGTATAATATGAGTCTATGCA
GGATCTATAAATAAGCTGGAGCTTAGTTGATTTCTTGTTAAGTACAATAATCTGTAGATC
AAATGTTCAACTGGAGTTGTATATACTGTTTGTTTAATAAAATATTTTTGTATATTTCTT
AAAAAAAC
>tig00000029_2g04290.t01 gene=tig00000029_2g04290 seq_id=chr1 type=exon
GTAAAACCAAACATGCTTGGTTGAACATAACAAAAAACTACCTCGCGCTTCGATAGCCAC
ATTCTTGCTGTGATTTAATAGTGCATAATCAGAACTCGAAAGTATGGTGTATATTTTGTG
ATTCTACTCAAAATCTCTGCGCCTATATCTCTCTCTTCCCTGATAGAGAATTTCAAGATT
TTCTTTATCATCAAAACCGATTTATGGGTGTCTCTATTATTATACCCTTACTGTTCATTC
GAAACGAAGCTAAATTCAATTCCGATATTTTTATGTACAGTAATCATATTGTCTCCATGT
CCATGATCTTCTTCTTCTTTAAAGACATGTAGAACTTTGAACTGTACCTTGTAAGACCTA
ATACCGTTTTATCGATTTTCAGAAATTAATTCACTAGTTACCCTTTTATTTTTTATTTTT
ATTTTTATTTTCGTCTTCTTCTATGCACGGTTTTTGAAGAAAATCTATGTGCTTTCTTTC
GAAGTCTATTTCTTGCCGTATTTTTATGTGTTCTGTTTATTGATTGGATTTTTAGTGGGT
TGTGTTTATATTTGTCGAAGCTGAAGTCTTCAATTTGTTGAAGCTTGAGGAGCTGAAAGT
GACACATGGGCTTTGGTTTAGTTTATGGTGATAAGGAATTAATCTTTGAAGGGAAATTAG
GAAATTTGATATGGAATCACAATTGGGATTGATTGGACAGTCACTTGACTTAAGATACTC
AGTATGGGTTAGGGAAGCTCTAAATGAATTGCCTGACAGCTTCACTATAACTGATCCTTG
CATTTCTGGGCATCCGATTGTGTTTGCTTCAAATGGATTCTTGAAAATGTTCGGTTACTC
TGAGGATGAGGTGATTGGGAGAAATGGAAGGGTGTTTCAAGGTCCTAGGACTGATAGAAG
GTCGGTTATGGAGATTCGGGAGGCAATTCGAGAGGAGAGGGCTATACAGATTAGTCTATT
GAATTACAGGAAAGACCGGACGCCATTTTGGATGTTGTTTCATATGTCTCCGGTTTTCAG
TAAGGAGGATGGTAGAGTGATTCATTTTGTGGGAGTTCAAGTGCCTATTCCCAGGAGGCC
AAAGTATACTGGATGCACTGTCGTGCGGAATGCTGTGAATTCGTGTGAGGATGGAGCACA
TTTTCGCAAGGGCATGTTCGGGTGTTGTAGGAGGGAGGTATGCTCAGATACAGTCATGGA
AATAGGACGTGCATCATCTCTGGATTCAGTATCAAGTCCCGATGATGGAGAAGAAGAAAT
TAATGAACCTTGTGAGGCAAGTGAGACAGAGAAGGGAAAAGCCAATGCTGCTCTTAGTAA
TATTTTGTCCATCCTGACCCACTATAGTGAGTTGTCTGGCAAATTGGTGTGTGGAAAGTG
CTGCTGCTTATCTGGGACGGGACGTCTTGTTTCGTCCTTAAATATATCTCTTGGTAGAAT
CAAACAAAGCTTTGTATTATCTGATCCGCACTTACCTGACATGCCAATAGTGTATGCAAG
TGACATGTTCTTGGAATTAACCGGCTATGCTAGACATGAAGTATTGGGGCACAATTGTAG
ATTTTTAAGTGGGCTGGATACAGATCCTGCAACTCAATATCAGATAAAGGAATGTATTCG
AACAGAGCAACCATGTACAGTACGTATTCTAAATTACAGAAAAGATAAGACTCCGTTTTG
GAATTTACTTCACATTGCACCTGTACGGAATGCTTCGGGAAAGGTAGCATACTTTGTCGG
GGTTCAAATAGATGATAGTTGTAAGAATCAAGAGGAGCATGGGTTGAGTCCACAGAGGAG
GCAGCTTAGTGTCGTGGGCGCTGTTAGGGTTGCTGTGAGGAGCTTGTCAATGGGTGCCAG
CACCTCATAGATTGTGTATAATTTTCTTTTAGCTGTTCTGTCATTTATACTCTACCCTTT
GAATTGTATTTCATTATAGTTGATTGAAAGCCAAATTTACTTATAAGTTGCCATGGAACT
ATGTTGCAAACTGTTCGCAAATAAAGACAATCATTCAAAATTAAGATCTTTGTTTTTTGT
CACTCTGCCTTTTATAGATGAGGAAGCGTGAAATTGCACGTCTTTTTTCATTCTCAATAT
CATACTTATTGAAAAGATTACCACTGGAATTTGGCTGGGGTTGCATTGTACAGTTACTCC
GACTGGAAAGAATTTGGATTCTGGACATTTTTCCACAAAGTCG
>tig00000029_2g04290.t02 gene=tig00000029_2g04290 seq_id=chr1 type=exon
GTAAAACCAAACATGCTTGGTTGAACATAACAAAAAACTACCTCGCGCTTCGATAGCCAC
ATTCTTGCTGTGATTTAATAGTGCATAATCAGAACTCGAAAGTATGGTGTATATTTTGTG
ATTCTACTCAAAATCTCTGCGCCTATATCTCTCTCTTCCCTGATAGAGAATTTCAAGATT
TTCTTTATCATCAAAACCGATTTATGGGTGTCTCTATTATTATACCCTTACTGTTCATTC
GAAACGAAGCTAAATTCAATTCCGATATTTTTATGTACAGTAATCATATTGTCTCCATGT
CCATGATCTTCTTCTTCTTTAAAGACATGTAGAACTTTGAACTGTACCTTGTAAGACCTA
ATACCGTTTTATCGATTTTCAGAAATTAATTCACTAGTTACCCTTTTATTTTTTATTTTT
ATTTTTATTTTCGTCTTCTTCTATGCACGGTTTTTGAAGAAAATCTATGTGCTTTCTTTC
GAAGTCTATTTCTTGCCGTATTTTTATGTGTTCTGTTTATTGATTGGATTTTTAGTGGGT
TGTGTTTATATTTGTCGAAGCTGAAGTCTTCAATTTGTTGAAGCTTGAGGAGCTGAAAGT
GACACATGGGCTTTGGTTTAGTTTATGGTGATAAGGAATTAATCTTTGAAGGGAAATTAG
GAAATTTGATATGGAATCACAATTGGGATTGATTGGACAGTCACTTGACTTAAGATACTC
AGTATGGGTTAGGGAAGCTCTAAATGAATTGCCTGACAGCTTCACTATAACTGATCCTTG
CATTTCTGGGCATCCGATTGTGTTTGCTTCAAATGGATTCTTGAAAATGTTCGGTTACTC
TGAGGATGAGGTGATTGGGAGAAATGGAAGGGTGTTTCAAGGTCCTAGGACTGATAGAAG
GTCGGTTATGGAGATTCGGGAGGCAATTCGAGAGGAGAGGGCTATACAGATTAGTCTATT
GAATTACAGGAAAGACCGGACGCCATTTTGGATGTTGTTTCATATGTCTCCGGTTTTCAG
TAAGGAGGATGGTAGAGTGATTCATTTTGTGGGAGTTCAAGTGCCTATTCCCAGGAGGCC
AAAGTATACTGGATGCACTGTCGTGCGGAATGCTGTGAATTCGTGTGAGGATGGAGCACA
TTTTCGCAAGGGCATGTTCGGGTGTTGTAGGAGGGAGGTATGCTCAGATACAGTCATGGA
AATAGGACGTGCATCATCTCTGGATTCAGTATCAAGTCCCGATGATGGAGAAGAAGAAAT
TAATGAACCTTGTGAGGCAAGTGAGACAGAGAAGGGAAAAGCCAATGCTGCTCTTAGTAA
TATTTTGTCCATCCTGACCCACTATAGTGAGTTGTCTGGCAAATTGGTGTGTGGAAAGTG
CTGCTGCTTATCTGGGACGGGACGTCTTGTTTCGTCCTTAAATATATCTCTTGGTAGAAT
CAAACAAAGCTTTGTATTATCTGATCCGCACTTACCTGACATGCCAATAGTGTATGCAAG
TGACATGTTCTTGGAATTAACCGGCTATGCTAGACATGAAGTATTGGGGCACAATTGTAG
ATTTTTAAGTGGGCTGGATACAGATCCTGCAACTCAATATCAGATAAAGGAATGTATTCG
AACAGAGCAACCATGTACAGTACGTATTCTAAATTACAGAAAAGATAAGACTCCGTTTTG
GAATTTACTTCACATTGCACCTGTACGGAATGCTTCGGGAAAGGTAACTTCTATTTGCAT
CTGAACTTTTGATCAAGTATGTTATCTCTTCCTAGGAGAATTTACACGTTTGCTAACTTC
AATTTGTGGAAGAGCATCAAATCAGCTGTTTTAATTAGCAATATTCTATTCCTGGTTCTC
TGGTATCCATCCGGAGTCATTGTTTACTGATATTCTTGTTGCTTCTTGTTTATACACCTG
CAT
>tig00000029_2g04290.t03 gene=tig00000029_2g04290 seq_id=chr1 type=exon
GTAAAACCAAACATGCTTGGTTGAACATAACAAAAAACTACCTCGCGCTTCGATAGCCAC
ATTCTTGCTGTGATTTAATAGTGCATAATCAGAACTCGAAAGTATGGTGTATATTTTGTG
ATTCTACTCAAAATCTCTGCGCCTATATCTCTCTCTTCCCTGATAGAGAATTTCAAGATT
TTCTTTATCATCAAAACCGATTTATGGGTGTCTCTATTATTATACCCTTACTGTTCATTC
GAAACGAAGCTAAATTCAATTCCGATATTTTTATGTACAGTAATCATATTGTCTCCATGT
CCATGATCTTCTTCTTCTTTAAAGACATGTAGAACTTTGAACTGTACCTTGTAAGACCTA
ATACCGTTTTATCGATTTTCAGAAATTAATTCACTAGTTACCCTTTTATTTTTTATTTTT
ATTTTTATTTTCGTCTTCTTCTATGCACGGTTTTTGAAGAAAATCTATGTGCTTTCTTTC
GAAGTCTATTTCTTGCCGTATTTTTATGTGTTCTGTTTATTGATTGGATTTTTAGTGGGT
TGTGTTTATATTTGTCGAAGCTGAAGTCTTCAATTTGTTGAAGCTTGAGGAGCTGAAAGT
GACACATGGGCTTTGGTTTAGTTTATGGTGATAAGGAATTAATCTTTGAAGGGAAATTAG
GAAATTTGATATGGAATCACAATTGGGATTGATTGGACAGTCACTTGACTTAAGATACTC
AGTATGGGTTAGGGAAGCTCTAAATGAATTGCCTGACAGCTTCACTATAACTGATCCTTG
CATTTCTGGGCATCCGATTGTGTTTGCTTCAAATGGATTCTTGAAAATGTTCGGTTACTC
TGAGGATGAGGTGATTGGGAGAAATGGAAGGGTGTTTCAAGGTCCTAGGACTGATAGAAG
GTCGGTTATGGAGATTCGGGAGGCAATTCGAGAGGAGAGGGCTATACAGATTAGTCTATT
GAATTACAGGAAAGACCGGACGCCATTTTGGATGTTGTTTCATATGTCTCCGGTTTTCAG
TAAGGAGGATGGTAGAGTGATTCATTTTGTGGGAGTTCAAGTGCCTATTCCCAGGAGGCC
AAAGTATACTGGATGCACTGTCGTGCGGAATGCTGTGAATTCGTGTGAGGATGGAGCACA
TTTTCGCAAGGGCATGTTCGGGTGTTGTAGGAGGGAGGTATGCTCAGATACAGTCATGGA
AATAGGACGTGCATCATCTCTGGATTCAGTATCAAGTCCCGATGATGGAGAAGAAGAAAT
TAATGAACCTTGTGAGGCAAGTGAGACAGAGAAGGGAAAAGCCAATGCTGCTCTTAGTAA
TATTTTGTCCATCCTGACCCACTATAGTGAGTTGTCTGGCAAATTGGTGTGTGGAAAGTG
CTGCTGCTTATCTGGGACGGGACGTCTTGTTTCGTCCTTAAATATATCTCTTGGTAGAAT
CAAACAAAGCTTTGTATTATCTGATCCGCACTTACCTGACATGCCAATAGTGTATGCAAG
TGACATGTTCTTGGAATTAACCGGCTATGCTAGACATGAAGTATTGGGGCACAATTGTAG
ATTTTTAAGTGGGCTGGATACAGATCCTGCAACTCAATATCAGGTCTTTTTCTTTCCAAT
TCCATTTTTTATTTTATCTGATTTTCCCACTATTTCAATAATGTAGCAGTTACTGAAATC
TTGAATCTGTTGCTTCTAACTCACGAGATATCGTTTG
>tig00000029_2g05450.t01 gene=tig00000029_2g05450 seq_id=chr1 type=exon
CATAAACCCACAAAGCCAATAACTTTCTCTCTCTCTCTCTCTAGCTTCAGACAAAGATAA
TAAAATGCCTCGTACATCGTCTGATGTTTCTCCTTCTGTCAAGATTAAGTATGCAAAACC
TGTGTACCAATATGTTGTCAACAACTTTTTAACTGTCATCCTAGTACCAATCATGGCTAA
TGTCATATATAAACTGCTAATTTCGAGCCCAGATGATATACTTGACATTTGGAAATCTTT
TCGATTTGATTCTGTCCAAATATTATGCTCGTTATTCGCAGTCGTCTTTGTGTCCACCAT
CTACTTCATGTGGAAACCTAGATCGGTTTATCTTGTCGATTATGCTTGTTACAAGCCACC
GGCAGTATGTCGTGTCCCATTCTCTACCTTCATGGAACATTCTAGACTAATCTTAAGCAG
CGAGCCTAAAAGCGTCGAATTTCAAATGAGGATCTTGGAGCGTTCGGGTCTCGGTGAAGA
AACTTGTTTGCCACCAGCAATACACTATATCCCGCCAACTCCGAACATGGAAGCTGCACG
AAAAGAAGCCGAAATTGTGATATTCTCAGCAATGGAATCTCTTTTCGAGAAGACCGGATT
GAAACCTAGAGACATTGATATTCTTATTGTAAATTGCAGTCTTTTCTCCCCGACTCCATC
TCTATCAGCCATGGTTATAAATAAATACAAGATGAGAGGCAATATAAAGAGCTTTAATCT
ATCTGGGATGGGGTGTAGTGCAGGTTTAATATCCATTGACTTAGCTCGTGATCTGCTGCA
AGTTCATCACAATTCAAATGCAATTGTTGTGAGTACTGAGATCATCACACCGAATTATTA
TAAGGGTAAAGAGAGATCTATGTTGCTACCCAATTGTTTGTTCAGAATGGGTGGTGCTGC
TATTCTATTGTCTAACAGGAAGGCGGACGGGAAGCGGGCCAAATACCGTCTCCTGCACGT
CGTCCGAACACATAAAGGTGCAGACGATATGGCCTACCGTTGTGTCTATGAAGAAGAAGA
CCCTCAAGGAAAATCAGGGATATCACTATCTAAAGATCTTATGCGAATAGCTGGTGATGC
ATTGAAATCGAATATCACCACAGTAGGTCCTCTGGTACTTCCTGCATCAGAACAGCTTCT
TTTTGTTCTTACACTGATAGCAAGAAAAGTGTTCAGCCCAAATTTGAGGCCATACATCCC
TGACTTTAAGCAAGCTTTTGAGCACTTCTGCATCCACGCAGGCGGCCGAGCAGTAATCAA
CGAGCTGCAGAAGAACTTGGACCTATCGGCCGAGCACGTAGAGGCATCACGGATGACGCT
ACACCGGTTTGGCAATACGTCCTCCTCTTCATTGTGGTACGAGCTAAGCTACATCGAGGC
AAAGGGAAGAATGAGAAAAGGAGATAGGATTTGGCAGATAGCATTTGGAAGTGGATTTAA
GTGTAACAGTGCTGTGTGGAAATGTAATAAGACTATCAAAACACCAGTAGATGGACCTTG
GTTTGATTGTATTGAAAAGTATCCAGTTCACATCCCAGACGTGGTGAAGCTCTAAGGCAA
AAATTAACTACTGGGGACTGCTCGTCTAGGAATTTAAGTTGTGTTTTCGTTGTGCCGGTT
TTTTGTTTGTGTCACCCTGCTTTAGAAAGGAAAAAAATATCTGCTAGTAAATACGAAAAA
AAATAGACTTTTTACCCATGTATCGTCTAAGACAACGATTTTTATCAGCTGTAACCACAA
CTCCACCAAAGGAAAATGCATATACGAAAAACATGAGGAGTGAAGGAGGGTGGAAACAAA
TTGCAATGTTTTCTTTTATATTTCACAAAGTTAACTTGTGTGGAGTCCTTCATTTTTCTT
GTTAACCGTACTTTGCAAACATAAAGCCTTAAAATTAGGGGTGGCTTGGC
>tig02154173g728100.t01 gene=tig02154173g728100 seq_id=chr1 type=exon
GAAGTATTGATACGAATGTGAATTTAATTTGTCAACGTAGTAGAGTGTAAAGTGGTTTAT
CGGTGCAAATGGTTGGGCCATCTACCCCGGCTACACGCCATTAGTCACCCGTTCCCCCAT
CGTTGGACTTCTTCACCTTCAAATAAATTTCCCCTCCTGGCTAAATCCGAGCCCATATCT
ATAATCTTGAGCAGAAAAATAACTGGGTTACTCTTTAATCTTGGAACAGAGATGAAGGTG
GTAGTCACGACTCGTAGCGGCAGAGAACTCATAAAGGGTGGCCTTGAGCTCAGTGATTCT
GCTACTGTGGCTGATCTGCAGGAAGCAATATACAAGCGAAGTATGTCATTACCAAGTTTC
TCCAAGAAGTACTATCCCTCTAGACAGCGATTGACCCTGCCTATTCCGCCGGGTTCAAAA
GAGAAGCCCACTGTCCTTCACTACAAGAAGAGTCTCAAAGAATACACAGATGGGAATGGA
GACACACTGACTGTGGTTTTCAAGGATCTAGGTCCCCAAGTCAAGTACAGCACCCTTTTC
TTCTGGGAATACTTGGGCCCTTTGATCCTCTATCCTATGTTCTATTACTACCCTGTGTAC
CAGTTTTTCGGCTACAAAAAGGAGCGTGTCATCCATCCTGTCCAGACGTATGCCTTGTAT
TACTGGTGTTTCCACTACTTTAAACGTATAATGGAAACCTTTTTTGTGCACCGTTTCAGC
CATGCTACGTCACCCCTTTCCAATGTCTTTCGGAACTGTGCTTATTACTGGAGCTTTGGT
GCTTACATTGCTTATTATGTCAACCACCCACTTTACACACCAGTCAGTGATCTCCAAATG
AAGATTGGGTTTGTGTTTGGGTTGCTTTGTCAAATTGCAAATTTCTATTGCCATATCTTG
TTGAGAAATCTCCGGGGTGCTGATAGTGGTGGAGGGTACCAAATTCCACATGGCTTTTTA
TTCAACATTATCACGTGTGCAAATTACACAACCGAGATTTATCAGTGGCTAGGCTTCAAC
ATTGCTACACAGACTGTAGCGGGCTATATATTTATGGTTGTTGCTGCCTCCATAATGACA
AACTGGGCTCTCGCGAAGCACCGTCGACTAAAGAAGCTATTTGATGGAAAGGAGGGAAGA
CCAAAATATCCCCGACGATGGGTAATACTGCCCCCATTCCTGTAGATTTACGGGCAATCA
TGCACTTGATTTCTTGTGGAGTACGAATTAAGCAGCATCGTCGAAGTTCGAAAGAGGTCA
ATTATCACAAGAGCTTTAATAATGGATCAGATTATCTGTTAGTTTGCTTTCCATGAAAGG
TTGGACAATGGCAAACCCTGGCATTGTGCCACTCCTTTGGTGATATCTTTTTAGGACTTA
TTTAATATGTTGAGCAATAGGATTTCAATTTCTTGAAATTTGGGTCGATGCAAAGAAATT
CCTGCTGTTGTGATCTTGATTATTAAGTGTTCAGTTACTCGATAATACTTGATCGATTGC
TTGTGCATTCAGAACTAGTTTGTCATAAATCATCTTTACATACTGAATTGTGCATGAGAT
TCTAAATCTGTGTCTGTGGAATGGGAATTCTGAATAGTTGATGATCAGATTAGCATTACT
CTAGTTTCCTATAAACAGGAAGTGTGTTTGAGACTTGTTCAATGCATAAATGATGTGTTT
AGTATGTTAAACTTGTCGTGATTGAGGAAGATAGGCACGTTGTTATTATGTATTAGGTCC
AAACTCGGGTAGAGATATTT
>tig02154173g728100.t02 gene=tig02154173g728100 seq_id=chr1 type=exon
GAAGTATTGATACGAATGTGAATTTAATTTGTCAACGTAGTAGAGTGTAAAGTGGTTTAT
CGGTGCAAATGGTTGGGCCATCTACCCCGGCTACACGCCATTAGTCACCCGTTCCCCCAT
CGTTGGACTTCTTCACCTTCAAATAAATTTCCCCTCCTGGCTAAATCCGAGCCCATATCT
ATAATCTTGAGCAGAAAAATAACTGGGTTACTCTTTAATCTTGGAACAGAGATGAAGGTG
GTAGTCACGACTCGTAGCGGCAGAGAACTCATAAAGGGTGGCCTTGAGCTCAGTGATTCT
GCTACTGTGGCTGATCTGCAGGAAGCAATATACAAGCGAACCAAGAAGTACTATCCCTCT
AGACAGCGATTGACCCTGCCTATTCCGCCGGGTTCAAAAGAGAAGCCCACTGTCCTTCAC
TACAAGAAGAGTCTCAAAGAATACACAGATGGGAATGGAGACACACTGACTGTGGTTTTC
AAGGATCTAGGTCCCCAAGTCAAGTACAGCACCCTTTTCTTCTGGGAATACTTGGGCCCT
TTGATCCTCTATCCTATGTTCTATTACTACCCTGTGTACCAGTTTTTCGGCTACAAAAAG
GAGCGTGTCATCCATCCTGTCCAGACGTATGCCTTGTATTACTGGTGTTTCCACTACTTT
AAACGTATAATGGAAACCTTTTTTGTGCACCGTTTCAGCCATGCTACGTCACCCCTTTCC
AATGTCTTTCGGAACTGTGCTTATTACTGGAGCTTTGGTGCTTACATTGCTTATTATGTC
AACCACCCACTTTACACACCAGTCAGTGATCTCCAAATGAAGATTGGGTTTGTGTTTGGG
TTGCTTTGTCAAATTGCAAATTTCTATTGCCATATCTTGTTGAGAAATCTCCGGGGTGCT
GATAGTGGTGGAGGGTACCAAATTCCACATGGCTTTTTATTCAACATTATCACGTGTGCA
AATTACACAACCGAGATTTATCAGTGGCTAGGCTTCAACATTGCTACACAGACTGTAGCG
GGCTATATATTTATGGTTGTTGCTGCCTCCATAATGACAAACTGGGCTCTCGCGAAGCAC
CGTCGACTAAAGAAGCTATTTGATGGAAAGGAGGGAAGACCAAAATATCCCCGACGATGG
GTAATACTGCCCCCATTCCTGTAGATTTACGGGCAATCATGCACTTGATTTCTTGTGGAG
TACGAATTAAGCAGCATCGTCGAAGTTCGAAAGAGGTCAATTATCACAAGAGCTTTAATA
ATGGATCAGATTATCTGTTAGTTTGCTTTCCATGAAAGGTTGGACAATGGCAAACCCTGG
CATTGTGCCACTCCTTTGGTGATATCTTTTTAGGACTTATTTAATATGTTGAGCAATAGG
ATTTCAATTTCTTGAAATTTGGGTCGATGCAAAGAAATTCCTGCTGTTGTGATCTTGATT
ATTAAGTGTTCAGTTACTCGATAATACTTGATCGATTGCTTGTGCATTCAGAACTAGTTT
GTCATAAATCATCTTTACATACTGAATTGTGCATGAGATTCTAAATCTGTGTCTGTGGAA
TGGGAATTCTGAATAGTTGATGATCAGATTAGCATTACTCTAGTTTCCTATAAACAGGAA
GTGTGTTTGAGACTTGTTCAATGCATAAATGATGTGTTTAGTATGTTAAACTTGTCGTGA
TTGAGGAAGATAGGCACGTTGTTATTATGTATTAGGTCCAAACTCGGGTAGAGATATTT
>tig02153987g676830.t01 gene=tig02153987g676830 seq_id=chr1 type=exon
ATTTTTTCAGGTTCAAGGTGGCGTATAATCCTTTGGTTTTCTTTATAGATATATCCACCT
AAGGAAAACCGAAAAGGGGCTGAGATTTTAATATAAATATACCAATATGCATAAGGGTTT
GTTGTGAACAGATAAACAGACTAATTCTTTCATTAGAGAACAGTCAATCTACCTTCATCT
TACAATTCTTATATCCTTTGCAAAAACTTGTCCAAAAAAATCATAAGTACAGAAAATTTT
GATACATTTCAGGTTTCGTGAAAATTAATATTTATAATTAAGACAAATATAAAGAGATTA
CAATCCTAGTTATGGAGTCTGTTGTTGCTGATCTTGAAGGGACTCTTTTGAATGATTCTA
ATGCCTTTTCCTACTTCATGTTGATAGCATTCGAGGCATCGGGTTTGGTCCGATTTGCGC
TTTTGTTGATGTTATGGCCTGTGATTAGGTTGCTCGAAGTTTTGGGAAAGTAGATGCTGG
ACTTAGGTTGACAATTTTTGTTGCCACGGCCGGGGTCCCTATGTCGGAAATTGAAGCAGT
GTCTAGAGCGGTTTTGCCTAAGTTTTATTTCGATGATATCGATATGGAGGCTTGGAGGAT
ATTCAGCTTGTACAATAAGAGAATTGTCGTGACCAAAATGCCGAGGATCATGATCGAGAG
GTTCGTGAAGGAGCATTTACGTGCAGACGATGTTATCGGGAGCGAACTCTCTGAGAACAG
ATTTGGATTGGCAACTGGTTTTATTCAAGATGATTTTGATTCAATCACTAGGAGTATTGG
TGCATTATTTGGTGATGAACAACCTCGTCTAGGACTAGGAAGGCCTCAATCTGGTTCCGG
TCCACTATTCTTATCCATGTGTAAGGAAGAACAACATCCACCATTCACCACCTCAAAAAA
GCAAGACCTTCACCGCATCATCCGCCCCCTGCCGGTGATTTTTCATGACGGCAGGTTAAC
TAAGCGTCCTACGCCATCCGCCGCCCTCCTAATCCTCTTATGGATCCCTCTCGGAATTGT
AATAGCAACAATCCGCATCGGGGTAGGCCTTATGCTTCCGATGTGGGCTATACCCCGAAT
GGCCCCCGTATTCGGAGGCAAGGTCGTTGTTAAAGGCACCCTCCTTCGCATGCTGCCCCG
GAAACTCCGGCGTCCTCTTCGTTTGCACCCACAGAACTTTAATGGACCCGGTTGTCCTCT
CCGCCGTCCTCTACCGTAGAATCCCCGCCGTGACATATTCCATTTCCAGATTATCCGAAA
TTCTGTCACCTATTCCCACCATCCGATTAACTAGAATCCGAGACGTCGATGCTCAAAAAT
CAAACGGCAACTTGAAAGGGAGATTTAGTCGTCTGCCCAGAAGGCACAACTTGCAGAGAA
CCCTTTTTGCTGAGATTCAGTGGACTTTTTGCTGAATTAACCGACCGGATTGTGCCTGTC
GCCATGAATTACAGAGTAGGGTTGTTCCATGCAACCACAGCCAGAGGGTGGAAGGCTATG
GACCCTATATTTTCTTCATGAACCCTAGACCAATCTACGAGGTAACATTTTTAAACCAAT
TACCAGTTGAAGCAACATGTTCATCTGGTAAAAGTCCATATGATGTTGCAAATTATGTTC
AAAGAATCTTGGCTGCAACATTAGGGTTTGAGTGCACAAACTTTACCAGGAAGGACAAGT
ACAGGGTTCTCGCCGGAAACGATGGAATTGTGTCACAAGCTTCCAAAGGGACTCCGGCGA
AGGAATTGATGAGCATATTCAAGAAAATTATGGGCGATTTTAAGCTTCATTAAAAAATAT
AATATATAAAAGAAAACAGAGAGAGTCTGTCTTTCTTTCTTTATTTTTCGTATTCTTGTA
ATTTTTATCATAATTTTTTATAATAAGGGGAGCCTGTATTTTTTTTCCCCCTCTTCTTTT
TAGTTGTTTCTTGCATTTTTTCCATTGAAGTGTTGAATAATATATATTTATGAAAGACAT
GCTACAAGTATAATGATGATTGACAATGTTTGTTGACAATCATGATTTGCT
>tig00000215g35540.t01 gene=tig00000215g35540 seq_id=chr1 type=exon
AAACTTTTTAAATTTCAAAAAGTCATTAAAAGTCTCAATTGAATCCATCCTCCTTAATTA
ACTCAAATAATACCTTCTAAATGTTATTGTGTAAATAATGGCGTAAGAGAGAGAGAGGCT
ACAAAATCAACCCCTTCGGCGGAGCATTCGAAGCTCACCAGTCCACTTCCTCGTTTTCAT
CGGCATCCTTTCCTTCATAACTACCCCCCACGCCACCCTACCCCCACCCACTCTTCGTCT
CTCTCTGAAGAAGAAGAAATCTTGTTCAGAATTTTATTATTTTCACCTCGCGTTTCACGG
AGGACGATTTGATTGGATTAGTCTGAAAATGGATTCTGCAGCCATGACTTTTTGCAATAA
ATCTATAAGCTCAACTCCCGGTTTATTCATGGGGAGGACTATACAAATTCAAAGCTCCCA
GTGTAGCTTTGTCGTAGGAAGTAAGGTTAACTACCCTCGACAGAGAGTTCAGGCTTCTCG
TGTTGGTAGATCTAGCAAACGTGGAGGCTCTCTTGCTGCTACATGTGCTAATGATAAAAT
CCTAGTGGCTAACAGAGGTGAGATTGCTGTTCGTGTGATTCGGACAGCTCATGAGATGGG
GATCCCTTGTGTTGCTGTTTACTCAACCATAGATAAAGATGCTCTTCACGTGAAATTGGC
TGACGAATCTGTTTGTATTGGAGAAGCGCCAAGCAGTCAATCGTATTTATTGATTCCAAA
TGTATTATCCGCTGCCATCAGTCGTGGATGTACTATGCTACATCCTGGATATGGTTTCCT
TGCTGAGAATGCAGTTTTTGTAGAGATGTGCAGAGAACATGGTATCAACTTTATTGGGCC
AAATCCCGACAGCATTAGGGTCATGGGTGACAAATCAACTGCCAGAGATACAATGAAAAA
TGCTGGAGTTCCAACTGTCCCAGGAAGTGATGGCTTATTACAGAGTACTGAAGAAGCAGT
TAGACTAGCTGAGGAGATTGGTTTTCCTGTCATGATCAAGGCAACTGCTGGTGGTGGAGG
ACGTGGAATGCGGCTTGCTAAAGTGCCAAATGAGTTTGTGAAGTTATTGCAGCAAGCCAA
GAGCGAGGCTGCAGCCGCGTTTGGTAATGATGGTGTTTACCTGGAAAAGTACATCCAAAA
TCCAAGGCATATTGAATTCCAGGTTTTGGCAGACAAGTTTGGTAATGTTGTGCACTTTGG
AGAGCGTGATTGCAGTATCCAGAGAAGAAACCAGAAGTTACTGGAAGAAGCGCCTTCTCC
TGCATTAACACCAGAGTTGCGGAAAGCAATGGGTGATGCAGCAGTTGCAGCGGCAGCATC
GATAGGTTACATAGGTGTTGGTACTGTTGAGTTCCTTCTGGACGAAAGAGGGTCCTTTTA
CTTTATGGAGATGAACACTAGGATTCAGGTTGAACATCCGGTTACGGAAATGATTTCCTC
TGTTGATCTAATTGAAGAACAGATCCGTGTGGCTAGGGGAGAGAAACTTCGGTACAAGCA
GGTAGAGAATCGGTATTGTTCAAGACTCTTGAGCCCCTGCTCGTCTACCATTAAAGTAGG
AAAATGAGTTTTGGAATAGTGAATTTTTGGAGAATGAGTGGTTAAAATATTGGAAAAAAG
TTTTGAGATTACGTGCAAA
>tig00000215g35540.t02 gene=tig00000215g35540 seq_id=chr1 type=exon
AAACTTTTTAAATTTCAAAAAGTCATTAAAAGTCTCAATTGAATCCATCCTCCTTAATTA
ACTCAAATAATACCTTCTAAATGTTATTGTGTAAATAATGGCGTAAGAGAGAGAGAGGCT
ACAAAATCAACCCCTTCGGCGGAGCATTCGAAGCTCACCAGTCCACTTCCTCGTTTTCAT
CGGCATCCTTTCCTTCATAACTACCCCCCACGCCACCCTACCCCCACCCACTCTTCGTCT
CTCTCTGAAGAAGAAGAAATCTTGTTCAGAATTTTATTATTTTCACCTCGCGTTTCACGG
AGGACGATTTGATTGGATTAGTCTGAAAATGGATTCTGCAGCCATGACTTTTTGCAATAA
ATCTATAAGCTCAACTCCCGGTTTATTCATGGGGAGGACTATACAAATTCAAAGCTCCCA
GTGTAGCTTTGTCGTAGGAAGTAAGGTTAACTACCCTCGACAGAGAGTTCAGGCTTCTCG
TGTTGGTAGATCTAGCAAACGTGGAGGCTCTCTTGCTGCTACATGTGCTAATGATAAAAT
CCTAGTGGCTAACAGAGGTGAGATTGCTGTTCGTGTGATTCGGACAGCTCATGAGATGGG
GATCCCTTGTGTTGCTGTTTACTCAACCATAGATAAAGATGCTCTTCACGTGAAATTGGC
TGACGAATCTGTTTGTATTGGAGAAGCGCCAAGCAGTCAATCGTATTTATTGATTCCAAA
TGTATTATCCGCTGCCATCAGTCGTGGATGTACTATGCTACATCCTGGATATGGTTTCCT
TGCTGAGAATGCAGTTTTTGTAGAGATGTGCAGAGAACATGGTATCAACTTTATTGGGCC
AAATCCCGACAGCATTAGGGTCATGGGTGACAAATCAACTGCCAGAGATACAATGAAAAA
TGCTGGAGTTCCAACTGTCCCAGGAAGTGATGGCTTATTACAGAGTACTGAAGAAGCAGT
TAGACTAGCTGAGGAGATTGGTTTTCCTGTCATGATCAAGGCAACTGCTGGTGGTGGAGG
ACGTGGAATGCGGCTTGCTAAAGTGCCAAATGAGTTTGTGAAGTTATTGCAGCAAGCCAA
GAGCGAGGCTGCAGCCGCGTTTGGTAATGATGGTGTTTACCTGGAAAAGTACATCCAAAA
TCCAAGGCATATTGAATTCCAGGTTTTGGCAGACAAGTTTGGTAATGTTGTGCACTTTGG
AGAGCGTGATTGCAGTATCCAGAGAAGAAACCAGAAGTTACTGGAAGAAGCGCCTTCTCC
TGCATTAACACCAGAGTTGCGGAAAGCAATGGGTGATGCAGCAGTTGCAGCGGCAGCATC
GATAGGTTACATAGGTGTTGGTACTGTTGAGTTCCTTCTGGACGAAAGAGGGTCCTTTTA
CTTTATGGAGATGAACACTAGGATTCAGGTTGAACATCCGGTTACGGAAATGATTTCCTC
TGTTGATCTAATTGAAGAACAGATCCGTGTGGCTAGGGGAGAGAAACTTCGGTACAAGCA
GGAAGATATCGTCCTTCGTGGACATTCAATTGAATGCCGCATCAATGCCGAAGATGCTTT
CAAAAATTTCAGACCTGGACCAGGAAGAATAACAGCATATTTGCCATCTGGAGGTCCATT
TGTGCGAATGGATAGCCATGTTTATCCAGATTACGTGGTTCCACCCAGCTATGATTCCCT
ACTTGGAAAGGTCAGTCAATTCTGTTTATGTTTTGTGTATGTACAATCTCTGATTTTCTG
CATTACTAATCAAAGGATAGAGAAAAAGAAATCCTATCTCATATTTTGATGATTTCCTTT
TTTTTTTTTATAAGTGATAAGAGAATAATACACATGAC
>tig00000215g35540.t03 gene=tig00000215g35540 seq_id=chr1 type=exon
AAACTTTTTAAATTTCAAAAAGTCATTAAAAGTCTCAATTGAATCCATCCTCCTTAATTA
ACTCAAATAATACCTTCTAAATGTTATTGTGTAAATAATGGCGTAAGAGAGAGAGAGGCT
ACAAAATCAACCCCTTCGGCGGAGCATTCGAAGCTCACCAGTCCACTTCCTCGTTTTCAT
CGGCATCCTTTCCTTCATAACTACCCCCCACGCCACCCTACCCCCACCCACTCTTCGTCT
CTCTCTGAAGAAGAAGAAATCTTGTTCAGAATTTTATTATTTTCACCTCGCGTTTCACGG
AGGACGATTTGATTGGATTAGTCTGAAAATGGATTCTGCAGCCATGACTTTTTGCAATAA
ATCTATAAGCTCAACTCCCGGTTTATTCATGGGGAGGACTATACAAATTCAAAGCTCCCA
GTGTAGCTTTGTCGTAGGAAGTAAGGTTAACTACCCTCGACAGAGAGTTCAGGCTTCTCG
TGTTGGTAGATCTAGCAAACGTGGAGGCTCTCTTGCTGCTACATGTGCTAATGATAAAAT
CCTAGTGGCTAACAGAGGTGAGATTGCTGTTCGTGTGATTCGGACAGCTCATGAGATGGG
GATCCCTTGTGTTGCTGTTTACTCAACCATAGATAAAGATGCTCTTCACGTGAAATTGGC
TGACGAATCTGTTTGTATTGGAGAAGCGCCAAGCAGTCAATCGTATTTATTGATTCCAAA
TGTATTATCCGCTGCCATCAGTCGTGGATGTACTATGCTACATCCTGGATATGGTTTCCT
TGCTGAGAATGCAGTTTTTGTAGAGATGTGCAGAGAACATGGTATCAACTTTATTGGGCC
AAATCCCGACAGCATTAGGGTCATGGGTGACAAATCAACTGCCAGAGATACAATGAAAAA
TGCTGGAGTTCCAACTGTCCCAGGAAGTGATGGCTTATTACAGAGTACTGAAGAAGCAGT
TAGACTAGCTGAGGAGATTGGTTTTCCTGTCATGATCAAGGCAACTGCTGGTGGTGGAGG
ACGTGGAATGCGGCTTGCTAAAGTGCCAAATGAGTTTGTGAAGTTATTGCAGCAAGCCAA
GAGCGAGGCTGCAGCCGCGTTTGGTAATGATGGTGTTTACCTGGAAAAGTACATCCAAAA
TCCAAGGCATATTGAATTCCAGGTTTTGGCAGACAAGTTTGGTAATGTTGTGCACTTTGG
AGAGCGTGATTGCAGTATCCAGAGAAGAAACCAGAAGTTACTGGAAGAAGCGCCTTCTCC
TGCATTAACACCAGAGTTGCGGAAAGCAATGGGTGATGCAGCAGTTGCAGCGGCAGCATC
GATAGGTTACATAGGTGTTGGTACTGTTGAGTTCCTTCTGGACGAAAGAGGGTCCTTTTA
CTTTATGGAGATGAACACTAGGATTCAGGTTGAACATCCGGTTACGGAAATGATTTCCTC
TGTTGATCTAATTGAAGAACAGATCCGTGTGGCTAGGGGAGAGAAACTTCGGTACAAGCA
GGAAGATATCGTCCTTCGTGGACATTCAATTGAATGCCGCATCAATGCCGAAGATGCTTT
CAAAAATTTCAGACCTGGACCAGGTTTGTTTGAATTGTGTGCATGCGTTACAAGGACTCA
AAAGATTCCTTCTGCAAGACATTTTTGTATCTTTCCATGCACATCTATAGTGATGTCTTC
TTTGCACCTTTATTTCACCATCGTATTGCATCTATGATGTAATTATCTTGAACTCGACCT
GGATTATCTTAATAAACAGAACTAAATAATTAGATTTGATTAGTTACTTCAATC
>tig00003465g276270.t01 gene=tig00003465g276270 seq_id=chr2 type=exon
ATGGCTTTAGCCATTGCTTCCTCTGCAATTTCAAGCTTTCCAATCAGGGAAGTCCCAAGA
AATTCTTTGGCACCGGGCAAGGTTGCAGCAAAATTGCCAGGGAGATGGAAAAGTTTGAAT
GCTACGAAAGGAGGAGTGTCGAGCATTTGTGAACCACTGCCTCCGGATAGGCCACTGTGG
TTCCCTGGCAGTTCACCTCCAGACTGGCTCGATGGCAGTCTTCCTGGAGATTTTGGCTTT
GACCCACTGGGATTAGGTTCTGATCCAGAACTGCTTAAATGGTTTGCACAAGCTGAGCTA
ATGCATGGCAGATGGGCTATGCTTGCTGTTGCTGGAATTCTTATTCCAGAATGGCTGGAA
AGCCTTGGGTTCATTGAGAATTTCTCTTGGTACGACGCTGGAGCTCGTGAATACTTTGCA
GATCCTACGACTTTATTTGTTGTGCAATTAGCCCTGATGGGGTGGGTCGAGGGCCGGAGA
TGGGTCGATATGATCAATCCAGGGTGTGTTGATATTGAACCAACATTGCCACATAAGAAC
AAACCAAAGCCTGATGTTGGTTACCCCGGTGGCCTATGGTTTGATCCCTTCATGTGGGGA
AGAGGATCGCCCGAGCCAGTGATGGTGCTGAGGACGAAAGAGATCAAGAATGGGAGACTC
GCAATGCTAGCTTTTGTTGGTTTTTGTTTCCAGGCCACTTACACAGGACAAGGCCCTATG
GAGAACTTGATGTGCCACATCGCAGATCCTGGTCACTGCAACATTTTTTCGAGTGAAATT
AGGCATACCTTAAATGTCTCTCCTCCCTCTGAAAATGTCAATGGAAGATCATCGAACATG
GCCGTTGTTCAATTTCTTCCCTCCTATTTTCTCATTTTTATCCTCATTTTCTGTGTTTAT
ACCCCGTGCATGTCCAATGACGGTGTGCCTCTTTATGACTTCAAAGAGAAGTTAGACGAA
TCTGCATCCCTGGACTCAACCTGGATAAAAGGCACTGATCCATGTCATGAGGAAACGAAA
TGGAAAGGTGTAGAATGTAACTCGGATAATGTCATAAACCTATATCTTATGAACTATGGT
CTCTCAGGAGATATTGCAATTGATTCTTTGGTGAATCTTAAGGGACTTAGAGTTATCAGT
TTGGAAAACAATAGCTTCTCAGGTCCATTGCCCTCATTCAATCGACTTACTGCATTGAAG
TCTCTCTATCTTACGAACAATGAATTTTCTGGGGAAATACCTTTGGATTTCTTTTCGAAA
ATGGGGTCTCTGAAGAAACTTGAGCTTGCAAGGAACAAGTTTTCAGGGAGGATTCCTGAC
TCTTTGACTAAATTGCAGAATCTCAGGGTTCTCTTTCTGCAGCAAAATGAATTCACAGGG
CCTATTCCCTCATTAGCGCAAAAGTCCCTGGATAAAATCGACCTGTCTAACAATAAGCTG
CAAGGGGAAATCCCTCCAACCATGTCAAGATTTGGTACCAAGCCTTTTGAGGGGAATCCC
AACCTTTGTGGCACAGTTTTGTCCAAAGAATGCAAGGCTGATGACAAGAGTGCAAATGAA
GCACCCGCTGAGGACAATATCAGTGAAAACAAGGAGTCAGGGTCGGGTCGGGTCGGGGTC
GCGGTCAGGGTCGGGTCAGGAGCAAAGTGGGTGGTACTGTCGGTAGTGATTGCCCTTGTG
GTGGTGACAATAGCATTTAAGGCCAAGAGAAAGGAAGACGATTTCCGGATGCTTGGAAAA
GAGAATTTGGACGAGGCAGTGCAAGTACACATACCTAGTAGTATGAAGAAGAGGAACTTG
AGCAGCAGGAAAGGAAATAATTCGACAAATTCGTCAAGAAAAGGCTCCCAACGTGGTGGA
AAAGTAGCAGAGGTTCTCGGAAGTGGTGGTTTGGGATCAGCTTACAAAGCTGTGATGGCA
AATGGGCGTTCTGTTGTGGTGAAGAGATTGAGAGATGTGAATAAAGTCAGCAGAGAAACA
TTTGACACGGAGATTAGAAAGCTCGGAACGGTAAGGCACCAGAATATTTTGACACCATTG
GCTTACCACTACCGTAAGGAAGAGAAGCTGTTGGTGTCTGAGTTTGTTGCCAAAGGCAGC
TTATTGTATCTGTTACACGGTGATCGTGGGATTTATCATGGGGAGCTGAATTGGCCTACT
CGTCTGAAAATCATTCAAGGAGTTGCTCAAGGAATGGGATTCCTTCACAATGAGTTTGCA
CAATATGAATTGCCACACGGGAATCTAAAGTCTAGCAATATTCTTCTTTCTTCAGATTAC
GAGCCACTTCTCAATGATTACATGCTTTATCCATTGATCAGTAACACTCAATCTGTGCAA
CAACTGTTTGCTTATAAAACCCCAGAAGCCATATTGTATCAACAAGTTTCTCCAAAAAGC
GATGTCTTTTGTCTTGGCGTAGTCATTCTTGAAGTCGTTACTGGGAAATTTCCTTCTCAG
TATCTGAACAATCAGAAGGGTGGCACTGATGTTATACAATGGACTAAAACAGCAATTTCT
GAGAACAAAGTTTCAGAATTGATTGATCTAGAGATAGCAAACACGTCAAATTCACTTGAC
CAAATGGAGAAACTCCTATATATTGGAGCCGAATGCACAGAAAGTGATCAAGACAAGAGG
ATTGTGATGAAAGAAGCCATAAAGAAAATAGAGGAGGTACAAGTTTGA
>tig02154037_1g690860.t01 gene=tig02154037_1g690860 seq_id=chr2 type=exon
ATCACATCACATCTCTATAAACAATAAAATTCGTAGAAGAGCTATCCCTCTTCCATCACA
GCGACATCCTGACCGCACAATCATCGTCAACACTCTAAAAAATCATCCAATCGTACGACT
GAGAAAATCCCAAAACGTCACCCCCACATAGTCGTCAACCACGATTTTCAATTTTGGCAA
CTCGCTTTAAGAAATTGTACATTCAACAGTTTTGTGGACTTTTTTTGTAGTCCTGAATTA
GTGGTACTACACCTGCACTCATTTTTCGTCTTTGACGTACCGGAATCTCAGTTTCCGACC
ATCTGTTTATTTACTTTCTTTCTATACGAATCCGAGTGATATATACACTCTTTAGGGTTA
AACATTTTTTTTATTAATATTATTATTTAATTCAACTATTTTTCTGCTAATTTGAAGGAA
TAGAATTCCTCATTTTCTCCGCCTATGTATATAAACACGTGATTGAGCTTAGGGTTATGA
ATGAGAAGGAAATGAAATGAAATGAAGTAATCAAATCGATTTTTGGTTGCATCAATCGTT
TTTGTAAATCATTTTGTTCACACACAATAAATACAGGTGTATGGATATATAGTTATGTTC
ACATGTCGATGCTGAGGCGTAGAAAGGGCTCGGCAGCGAAGAAATCTCAAAATTCAGAGA
CTCAATTGGATGAAAACAAGGAGAAAAATGACAATCATTTGCAAGAAAAATTGAATTCAA
ATGCTGCGAATTTGAAAGGAAATGTGAACTGTAATTTGAAATCGAAATCAGATGAGAAAT
TTAGGAAAAAATGGAATTGTGTGGACAACTGTTGTTGGTTCATAGGATGCATATGCTCGA
TGTGGTGGTTTTTGCTGTTTCTGTACAACGCAATGCCGGCTTCGTTCCCGCAGTATGTCA
CGGAGGCGATCACGGGACCCATGCCTGACCCACCGGGGGGCTTGAGTTGTGGGAAGGGCA
TTCCTGTGCTGAAGGGTTGTTTAGAAAGCGGCTGTGGGGCGGTACCTTTGGTGAAATATA
CAAAAGACCCTTGTGCTGGGTTGAGCACATGTCTCTGGATAATGAAACTGGATTGGATCC
ACCAGGCATAAAAATCAGGCCTGTATCTGGACTTGTAGCTGCAGATTACTTCGCACCGGG
TTATTTTGTTTGGGCAGTATTAATTGCCAACTTGGCTCGCATTGGATACGAGGAGAAAAA
TATGTATATGGCTGCCTATGATTGGAGGATCTCATTCCAGAATACCGAGGTTCGAGACCA
AACTCTGAGCAGGATAAAAAGTAACATAGAGCTCATGGTAGCTACAAGTGGTGGTAAAAA
GGTGGTGGTTGTGCCACATTCAATGGGTGTTCTGTATTTCTTGCATTTTATGAAATGGGT
GGAGGCACCAGCACCAATGGGTGGTGGGGGTGGATCAAATTGGTGTGCCGACCATATAAA
GGCTGTAATGAATATAGGTGGACCTTTTTTGGGTGTTCCGAAGATAGTCTCAGGATTGTT
CTCCGCTGAAGCCAAGGATATAGCGGTTGCCAGGGCTATTGCACCAGGTGTTTTGGATAT
AGATGTTTTTGGTTTTCAGACTTTACAGCATGTAATGAGAATGACTCGGTCATGGGATTC
GACAATGTCAATGATACCAAAGGGTGGGGACACTGTATGGGGTGGCCTTGACTGGTCCCC
AGAAGAAGGTCATGAGTGTAACGCAAAGAAGCCAAGGAACAATAATATGCAGACAGCAGG
ACCTAATAATGGGACAGGGAATTCGACTTCTGCAACCGGCGTTAAATATGGAAGAATGCT
AGCATTTGGGAAGGATGTAGCTGACTTACATTCTTCAGAGATTGAGAGGGTTGATTTTAG
GGGAGCTATCAAGGGAAATAATCTTGCAAACATAACCTGCCGCGATGTATGGACAGAGTA
CCATGATATGGGTATTGGCGGTGTCAAAGCAGTTGCAGATTATAAAGTTTACACTGCTAG
TTCGATTCTGGATCTACTTCACTTTGTTGCCCCAAAGATGATGAAGCGTGGTGATGCTCA
TTTTTCGCATGGGATTGCAGATGATCTGGATGATAAGAAATATGAACATTACAAATATTG
GTCAAATGCCTTGGAAACAAAATTACCTATGGCACCAGACATGGAAATCTTTTCAATGTA
TGGAGTTGGAATTCCCACTGAACGAGCGTATGTCTACAAGTTTAGTCCTGCAGCTGAGTG
TTATATACCTTTTAAGATTGATACCGCAGCTGATGGTGGAGATGACGGCCCTTGTTTGAA
AGGCGGAGTATATTCTGTAGATGGAGATGAAACGGTCCCTGTTCTTAGTGCAGGTTTTAT
GTGCGCAAAAGGTTGGCGGGGAAAGACTCGATTCAATCCTTCAGGAATGCGTACTTATAT
AAGGGAGTATAATCATGCTTCTCCGGCTACTCTTTTAGAGGGCAGGGGAACCCAAAGTGG
TGCTCATGTAGATATAATGGGGAACTTTGCCCTGATTGAAGATATCATAAGAGTAGCTGC
AGGAGCAACAGGAGAAGATTTAGGAGGAGATCAAGTCCATTCTGATATTTTCAAATGGTC
GGAAAGGATTAAGTTAAAGCTCTAAATTTATTTGATTCTATACTTGATGATAAGCTCGGA
GCTGCTTTAGTTCTTGATGATATGGCTTTGATTCATGTGGTTTGATTAAATGGTGTCAAC
CATATTCCCCAAAGAAAATCAGTCTGATAACTTGTTGCAGGCAGTTAACAATGAGTCAAG
TTTCTGTTGTAATTGAGTGTGTACAGTTGCAAGGGGAAAGCATAGATAAGGGCACCACAT
TGCTGCACCTTTTTTTTTTTTTTTTTGGTGCTTTCTTATTATATCAGGAGCGGGTAAGGA
ATTCCTGATCATTTGTAATGACTCGATGAATTTAGTAGAATGCTTCTGGACATCCAGTTT
TCGATTTCCTGTTAATATCATCATATGATCTTAGCTCAATTTCATAGCAGCATAAAATTT
ATC
>tig02154037_1g690860.t02 gene=tig02154037_1g690860 seq_id=chr2 type=exon
ATCACATCACATCTCTATAAACAATAAAATTCGTAGAAGAGCTATCCCTCTTCCATCACA
GCGACATCCTGACCGCACAATCATCGTCAACACTCTAAAAAATCATCCAATCGTACGACT
GAGAAAATCCCAAAACGTCACCCCCACATAGTCGTCAACCACGATTTTCAATTTTGGCAA
CTCGCTTTAAGAAATTGTACATTCAACAGTTTTGTGGACTTTTTTTGTAGTCCTGAATTA
GTGGTACTACACCTGCACTCATTTTTCGTCTTTGACGTACCGGAATCTCAGTTTCCGACC
ATCTGTTTATTTACTTTCTTTCTATACGAATCCGAGTGATATATACACTCTTTAGGGTTA
AACATTTTTTTTATTAATATTATTATTTAATTCAACTATTTTTCTGCTAATTTGAAGGAA
TAGAATTCCTCATTTTCTCCGCCTATGTATATAAACACGTGATTGAGCTTAGGGTTATGA
ATGAGAAGGAAATGAAATGAAATGAAGTAATCAAATCGATTTTTGGTTGCATCAATCGTT
TTTGTAAATCATTTTGTTCACACACAATAAATACAGGTGTATGGATATATAGTTATGTTC
ACATGTCGATGCTGAGGCGTAGAAAGGGCTCGGCAGCGAAGAAATCTCAAAATTCAGAGA
CTCAATTGGATGAAAACAAGGAGAAAAATGACAATCATTTGCAAGAAAAATTGAATTCAA
ATGCTGCGAATTTGAAAGGAAATGTGAACTGTAATTTGAAATCGAAATCAGATGAGAAAT
TTAGGAAAAAATGGAATTGTGTGGACAACTGTTGTTGGTTCATAGGATGCATATGCTCGA
TGTGGTGGTTTTTGCTGTTTCTGTACAACGCAATGCCGGCTTCGTTCCCGCAGTATGTCA
CGGAGGCGATCACGGGACCCATGCCTGACCCACCGGGGGTGAAATTAGCTAAAGAAGGTC
TCACAGTGAACCATCCGGTGGTTTTCGTTCCCGGGATAGTGACTGGAGGGCTTGAGTTGT
GGGAAGGGCATTCCTGTGCTGAAGGGTTGTTTAGAAAGCGGCTGTGGGGCGGTACCTTTG
GTGAAATATACAAAAGACCCTTGTGCTGGGTTGAGCACATGTCTCTGGATAATGAAACTG
GATTGGATCCACCAGGCATAAAAATCAGGCCTGTATCTGGACTTGTAGCTGCAGATTACT
TCGCACCGGGTTATTTTGTTTGGGCAGTATTAATTGCCAACTTGGCTCGCATTGGATACG
AGGAGAAAAATATGTATATGGCTGCCTATGATTGGAGGATCTCATTCCAGAATACCGAGG
TTCGAGACCAAACTCTGAGCAGGATAAAAAGTAACATAGAGCTCATGGTAGCTACAAGTG
GTGGTAAAAAGGTGGTGGTTGTGCCACATTCAATGGGTGTTCTGTATTTCTTGCATTTTA
TGAAATGGGTGGAGGCACCAGCACCAATGGGTGGTGGGGGTGGATCAAATTGGTGTGCCG
ACCATATAAAGGCTGTAATGAATATAGGTGGACCTTTTTTGGGTGTTCCGAAGATAGTCT
CAGGATTGTTCTCCGCTGAAGCCAAGGATATAGCGGTTGCCAGGGCTATTGCACCAGGTG
TTTTGGATATAGATGTTTTTGGTTTTCAGACTTTACAGCATGTAATGAGAATGACTCGGT
CATGGGATTCGACAATGTCAATGATACCAAAGGGTGGGGACACTGTATGGGGTGGCCTTG
ACTGGTCCCCAGAAGAAGGTCATGAGTGTAACGCAAAGAAGCCAAGGAACAATAATATGC
AGACAGCAGGACCTAATAATGGGACAGGGAATTCGACTTCTGCAACCGGCGTTAAATATG
GAAGAATGCTAGCATTTGGGAAGGATGTAGCTGACTTACATTCTTCAGAGATTGAGAGGG
TTGATTTTAGGGGAGCTATCAAGGGAAATAATCTTGCAAACATAACCTGCCGCGATGTAT
GGACAGAGTACCATGATATGGGTATTGGCGGTGTCAAAGCAGTTGCAGATTATAAAGTTT
ACACTGCTAGTTCGATTCTGGATCTACTTCACTTTGTTGCCCCAAAGATGATGAAGCGTG
GTGATGCTCATTTTTCGCATGGGATTGCAGATGATCTGGATGATAAGAAATATGAACATT
ACAAATATTGGTCAAATGCCTTGGAAACAAAATTACCTATGGCACCAGACATGGAAATCT
TTTCAATGTATGGAGTTGGAATTCCCACTGAACGAGCGTATGTCTACAAGTTTAGTCCTG
CAGCTGAGTGTTATATACCTTTTAAGATTGATACCGCAGCTGATGGTGGAGATGACGGCC
CTTGTTTGAAAGGCGGAGTATATTCTGTAGATGGAGATGAAACGGTCCCTGTTCTTAGTG
CAGGTTTTATGTGCGCAAAAGGTTGGCGGGGAAAGACTCGATTCAATCCTTCAGGAATGC
GTACTTATATAAGGGAGTATAATCATGCTTCTCCGGCTACTCTTTTAGAGGGCAGGGGAA
CCCAAAGTGGTGCTCATGTAGATATAATGGGGAACTTTGCCCTGATTGAAGATATCATAA
GAGTAGCTGCAGGAGCAACAGGAGAAGATTTAGGAGGAGATCAAGTCCATTCTGATATTT
TCAAATGGTCGGAAAGGATTAAGTTAAAGCTCTAAATTTATTTGATTCTATACTTGATGA
TAAGCTCGGAGCTGCTTTAGTTCTTGATGATATGGCTTTGATTCATGTGGTTTGATTAAA
TGGTGTCAACCATATTCCCCAAAGAAAATCAGTCTGATAACTTGTTGCAGGCAGTTAACA
ATGAGTCAAGTTTCTGTTGTAATTGAGTGTGTACAGTTGCAAGGGGAAAGCATAGATAAG
GGCACCACATTGCTGCACCTTTTTTTTTTTTTTTTTGGTGCTTTCTTATTATATCAGGAG
CGGGTAAGGAATTCCTGATCATTTGTAATGACTCGATGAATTTAGTAGAATGCTTCTGGA
CATCCAGTTTTCGATTTCCTGTTAATATCATCATATGATCTTAGCTCAATTTCATAGCAG
CATAAAATTTATC
>tig02154037_1g690860.t03 gene=tig02154037_1g690860 seq_id=chr2 type=exon
CAGTTTCTTTCTTTAATTTGACTTATTTTGCTTAAATAGTTTCAAATATACTATTTCCTC
TCGTTCATGTGAATCATTTATGCAGACCCTTGTGCTGGGTTGAGCACATGTCTCTGGATA
ATGAAACTGGATTGGATCCACCAGGCATAAAAATCAGGCCTGTATCTGGACTTGTAGCTG
CAGATTACTTCGCACCGGGTTATTTTGTTTGGGCAGTATTAATTGCCAACTTGGCTCGCA
TTGGATACGAGGAGAAAAATATGTATATGGCTGCCTATGATTGGAGGATCTCATTCCAGA
ATACCGAGGTTCGAGACCAAACTCTGAGCAGGATAAAAAGTAACATAGAGCTCATGGTAG
CTACAAGTGGTGGTAAAAAGGTGGTGGTTGTGCCACATTCAATGGGTGTTCTGTATTTCT
TGCATTTTATGAAATGGGTGGAGGCACCAGCACCAATGGGTGGTGGGGGTGGATCAAATT
GGTGTGCCGACCATATAAAGGCTGTAATGAATATAGGTGGACCTTTTTTGGGTGTTCCGA
AGATAGTCTCAGGATTGTTCTCCGCTGAAGCCAAGGATATAGCGGTTGCCAGGGCTATTG
CACCAGGTGTTTTGGATATAGATGTTTTTGGTTTTCAGACTTTACAGCATGTAATGAGAA
TGACTCGGTCATGGGATTCGACAATGTCAATGATACCAAAGGGTGGGGACACTGTATGGG
GTGGCCTTGACTGGTCCCCAGAAGAAGGTCATGAGTGTAACGCAAAGAAGCCAAGGAACA
ATAATATGCAGACAGCAGGACCTAATAATGGGACAGGGAATTCGACTTCTGCAACCGGCG
TTAAATATGGAAGAATGCTAGCATTTGGGAAGGATGTAGCTGACTTACATTCTTCAGAGA
TTGAGAGGGTTGATTTTAGGGGAGCTATCAAGGGAAATAATCTTGCAAACATAACCTGCC
GCGATGTATGGACAGAGTACCATGATATGGGTATTGGCGGTGTCAAAGCAGTTGCAGATT
ATAAAGTTTACACTGCTAGTTCGATTCTGGATCTACTTCACTTTGTTGCCCCAAAGATGA
TGAAGCGTGGTGATGCTCATTTTTCGCATGGGATTGCAGATGATCTGGATGATAAGAAAT
ATGAACATTACAAATATTGGTCAAATGCCTTGGAAACAAAATTACCTATGGCACCAGACA
TGGAAATCTTTTCAATGTATGGAGTTGGAATTCCCACTGAACGAGCGTATGTCTACAAGT
TTAGTCCTGCAGCTGAGTGTTATATACCTTTTAAGATTGATACCGCAGCTGATGGTGGAG
ATGACGGCCCTTGTTTGAAAGGCGGAGTATATTCTGTAGATGGAGATGAAACGGTCCCTG
TTCTTAGTGCAGGTTTTATGTGCGCAAAAGGTTGGCGGGGAAAGACTCGATTCAATCCTT
CAGGAATGCGTACTTATATAAGGGAGTATAATCATGCTTCTCCGGCTACTCTTTTAGAGG
GCAGGGGAACCCAAAGTGGTGCTCATGTAGATATAATGGGGAACTTTGCCCTGATTGAAG
ATATCATAAGAGTAGCTGCAGGAGCAACAGGAGAAGATTTAGGAGGAGATCAAGTCCATT
CTGATATTTTCAAATGGTCGGAAAGGATTAAGTTAAAGCTCTAAATTTATTTGATTCTAT
ACTTGATGATAAGCTCGGAGCTGCTTTAGTTCTTGATGATATGGCTTTGATTCATGTGGT
TTGATTAAATGGTGTCAACCATATTCCCCAAAGAAAATCAGTCTGATAACTTGTTGCAGG
CAGTTAACAATGAGTCAAGTTTCTGTTGTAATTGAGTGTGTACAGTTGCAAGGGGAAAGC
ATAGATAAGGGCACCACATTGCTGCACCTTTTTTTTTTTTTTTTTGGTGCTTTCTTATTA
TATCAGGAGCGGGTAAGGAATTCCTGATCATTTGTAATGACTCGATGAATTTAGTAGAAT
GCTTCTGGACATCCAGTTTTCGATTTCCTGTTAATATCATCATATGATCTTAGCTCAATT
TCATAGCAGCATAAAATTTATC
>tig00000523_2g66390.t01 gene=tig00000523_2g66390 seq_id=chr2 type=exon
GATCTCTATAATATAATTAGACTGTACATATGAGTTAATAGATTCTTCTCAAAAAATAAA
AAATAAAATAAAAAGAGAGACTTTTCTAGTCTTCAATTAATTTTCATTAACATAAATTCA
GAATAGATATCTTAATTGTGATTGCTTGCGGCATTAACAACTGAGACGCAATTTCTCACT
TCAACCGAAGCCTAGAAAGACAAATATGCAATGATCCAAAAATAGCACGTTAGGCCTGAG
ATTTTTTTCCCATTCCCACGAAGTTTGGCAAACAGAAGATGGCGCAAACACCATCACATG
TCCTCTACTCCTCCATTTAGAATTTGTTGCACTCTCTGCACAATCTGCCACCCTTTTTTC
TCTTTATTATTTGGTTCTCTCTGTTGCAAAAATTTCGTCCACTCATTTCACCTAACCCTG
AAAAACCAAACCCTAAAAAAAACTCCAAAAGTCCCGGTGAAACCAAAGTGATTAAAAAGA
TTTTTTTTTTCCCTCTTTTGAAGTGCGATTATTGGTAGCTGTTAGTTGTTGTTATTGGAA
TTATGGGGTGAAGAATTTTGTGTTGATTGGGTGTCTATCATCAATCAAAGTATGATGGAG
TGGGATAGTAACTCGGAGTCTGATTTGATGGAAGGAGAAGAAGATGAAGAAGAAGGATTG
GGGTTTTTGTTGAGGAAGAGCGGCGGAGGGGAAGGTGGGACGCATCCTTTTCCGGTGGAC
AAGCTTCTGCAGCCGGCGCCTTGTGGGTTTGTTGTAACGGATGCTTTGGAACCGGACCAT
CCCATTATTTACGTTAATTCTGTGTTTGAGATGGTTACTGGGTACCGTGCAGAAGAAGTT
CTTGGTCGCAACTGTCGCTTCTTGCAATGCAGGGGCCCATTTGCTAAGAGAAGGCATCCA
CTGGTGGACCCAATTGTAGTCTCTGAAATGAGAAGATGCCTAATGGAAGGTGTTGAATTT
CAAGCTGAATTGTTAAATTTTAGAAAAGATGGATCCCGTTAATGAATATGCTATGACCCC
AATATATGGTGATGACGAGACAATAACCCATATAATTGGCATACAGTTCTTTACGGAAGC
AAATCTTGATCTGGGTCAACTTCCAGGATCTTCAGCAAAGGAGACTTCTAGAATATCTGA
AAGGTTTAAATTTAGTCCTTCTCCTTGTGTACTAGTTACAGACGGGAAGCGAAATATCAG
TGGCGGGGTTTGTGGACTAATGCAGTTAAGTGATGAAGTCCTCTCTATGAAGATTCTTTC
TCGGCTGACTCCTAGAGATATTGCATCTCTTGGCTCTGTTTCTCAGCGATTGTATGAGCT
GACTAAGAATGAGGATCTCTGGCGAATGGTCTGCCAAAATGCATGGGGCAGTGAAACAAC
TCGAGTGTTAGAAACAGTGCCAGGTGCTAAACTCTTAGGGTGGGGTAGATTGGCGAGGGA
ACTTACCACTTTAGAAGCAGCAGCATGGAGAAAGCTAACAGTGGGAGGTGTTGTTGAACC
CTCTCGTTGCAACTTCAGTGCATGTGCTGTTGGTAATCGTGTGGTTCTTTTTGGTGGGGA
GGGTGTCAACATGCAACCCTTGAATGATACCTTTGTGCTGGACCTGAACTCGAGCAATCC
GGAGTGGCAACATGTCAAAGTAAGCTCTCCTCCTCCTGGGCGCTGGGGCCATACACTTTC
TTGTGTGAATGGGTCCCATCTTGTTCTGTTCGGGGGCTGTGGGAGACAAGGTTTACTTAA
TGACGTCTTTGTGTTGGATTTGGACGCTACGCATCCTACTTGGCGTGAAATCTCCAGCTT
GGCTCCTCCACTCCCTAGATCTTGGCATAGCTCCTGCACACTGGATGGAACCAAGCTGAT
AGTCTCCGGTGGTTGTGCAGATTCTGGAGTGCTTCTTAGCGACACTTTTTCACTTGATCT
TTCTATGGAGAAACCAGTGTGGCGAGAGATACCAGTAGCATGGACTCCACCTTCACGTTT
AGGACATACATTGTCAGTTTATGGTGGGAGGAAAATCTTGATGTTCGGGGGTCTTGCGAA
GAGTGGTCCTCTTCGGTTTCGATCAAGTGATGTATTCACCATGGATCTGAGCGAGGAGGA
ACCATGTTGGAGATGTGTAACGGGGAGTGGTATGCCTGGTGCTGGAAATCCTGGAGGTAT
AGCTCCTCCTCCCCGGCTTGATCATGTGGCGGTGAGCCTCCCAGGTGGCAGAATCCTCAT
ATTTGGTGGTTCTGTGGCCGGTCTTCACTCTGCATCTCAGCTCTATATACTCGATCCAAC
TGAAGAGAAACCGACATGGAGGATTCTGAATGTACCTGGGCAGCCTCCAAGATTTGCTTG
GGGACACAGTACATGTGTTGTTGGAGGTACTCGAGCCATAGTCCTTGGAGGTCAAACCGG
GGAAGAATGGATGCTAAGTGAGCTTCATGAACTATCTTTAACAAGCTCCACGATATGAGG
AAAATGAAAGTTCAGGTGTTTTTTCCGCAGCAAGCCATCTTTTAGGCTCCATTACAATGT
CTCTTCTTCATTTGCTAGAAATGCTCGTTGAGTATTGGTGTTGTCGATTGCGGTGCTTCA
GCCAATCGCTGAAATTGATTCATTTTCTCGTTGTAAGGCTAGTGGGAACACTTAGAGCCA
ACGACACGAACCGGGCTTGATTTTATGATTTTGTATCAAAATGTGCAATGTAAAATGCTG
CCACCTTGCATCATTTGCTGTCTCTAGGATGCTAATACTTGGTAGGGTTGTAGGACAATA
TCATACACGTAGGTTTAGTTTCCAATATATATTGTCACTGTGTTGTGCTTTCTGTAAGTT
GAAACACAAAACATATTAAAAAAAAAAAAAGAAAAAAAAAAACCTACTATATCCGTATGT
GTGTACAATTTTATGTTATTTTTTGTTTAATAACTATTGGTGATGTATTTGGTTGAGAAA
GTCCTCGTAACTTCTTGCATAAGACCCTTTACTGACAGCGTACTGACATACAGTGCTAAT
TGAGATTTAGGTGCTAATTGAGATTTAGGGCATGTTCAGTCGTCATTATGAAAATTAATT
TTTTGATCGTTAGAGAGAAAAATGAGTCTCAC
>tig00000523_2g66390.t02 gene=tig00000523_2g66390 seq_id=chr2 type=exon
AAAAGAGAGACTTTTCTAGTCTTCAATTAATTTTCATTAACATAAATTCAGAATAGATAT
CTTAATTGTGATTGCTTGCGGCATTAACAACTGAGACGCAATTTCTCACTTCAACCGAAG
CCTAGAAAGACAAATATGCAATGATCCAAAAATAGCACGTTAGGCCTGAGATTTTTTTCC
CATTCCCACGAAGTTTGGCAAACAGAAGATGGCGCAAACACCATCACATGTCCTCTACTC
CTCCATTTAGAATTTGTTGCACTCTCTGCACAATCTGCCACCCTTTTTTCTCTTTATTAT
TTGGTTCTCTCTGTTGCAAAAATTTCGTCCACTCATTTCACCTAACCCTGAAAAACCAAA
CCCTAAAAAAAACTCCAAAAGTCCCGGTGAAACCAAAGTGATTAAAAAGATTTTTTTTTT
CCCTCTTTTGAAGTGCGATTATTGGTAGCTGTTAGTTGTTGTTATTGGAATTATGGGGTG
AAGAATTTTGTGTTGATTGGGTGTCTATCATCAATCAAAGTATGATGGAGTGGGATAGTA
ACTCGGAGTCTGATTTGATGGAAGGAGAAGAAGATGAAGAAGAAGGATTGGGGTTTTTGT
TGAGGAAGAGCGGCGGAGGGGAAGGTGGGACGCATCCTTTTCCGGTGGACAAGCTTCTGC
AGCCGGCGCCTTGTGGGTTTGTTGTAACGGATGCTTTGGAACCGGACCATCCCATTATTT
ACGTTAATTCTGTGTTTGAGATGGTTACTGGGTACCGTGCAGAAGAAGTTCTTGGTCGCA
ACTGGGGCCCATTTGCTAAGAGAAGGCATCCACTGGTGGACCCAATTGTAGTCTCTGAAA
TGAGAAGATGCCTAATGGAAGGTGTTGAATTTCAAGCTGAATTGTTAAATTTTAGAAAAG
ATGGATCCCGTTAATGAATATGCTATGACCCCAATATATGGTGATGACGAGACAATAACC
CATATAATTGGCATACAGTTCTTTACGGAAGCAAATCTTGATCTGGGTCAACTTCCAGGA
TCTTCAGCAAAGGAGACTTCTAGAATATCTGAAAGGTTTAAATTTAGTCCTTCTCCTTGT
GTACTAGTTACAGACGGGAAGCGAAATATCAGTGGCGGGGTTTGTGGACTAATGCAGTTA
AGTGATGAAGTCCTCTCTATGAAGATTCTTTCTCGGCTGACTCCTAGAGATATTGCATCT
CTTGGCTCTGTTTCTCAGCGATTGTATGAGCTGACTAAGAATGAGGATCTCTGGCGAATG
GTCTGCCAAAATGCATGGGGCAGTGAAACAACTCGAGTGTTAGAAACAGTGCCAGGTGCT
AAACTCTTAGGGTGGGGTAGATTGGCGAGGGAACTTACCACTTTAGAAGCAGCAGCATGG
AGAAAGCTAACAGTGGGAGGTGTTGTTGAACCCTCTCGTTGCAACTTCAGTGCATGTGCT
GTTGGTAATCGTGTGGTTCTTTTTGGTGGGGAGGGTGTCAACATGCAACCCTTGAATGAT
ACCTTTGTGCTGGACCTGAACTCGAGCAATCCGGAGTGGCAACATGTCAAAGTAAGCTCT
CCTCCTCCTGGGCGCTGGGGCCATACACTTTCTTGTGTGAATGGGTCCCATCTTGTTCTG
TTCGGGGGCTGTGGGAGACAAGGTTTACTTAATGACGTCTTTGTGTTGGATTTGGACGCT
ACGCATCCTACTTGGCGTGAAATCTCCAGCTTGGCTCCTCCACTCCCTAGATCTTGGCAT
AGCTCCTGCACACTGGATGGAACCAAGCTGATAGTCTCCGGTGGTTGTGCAGATTCTGGA
GTGCTTCTTAGCGACACTTTTTCACTTGATCTTTCTATGGAGAAACCAGTGTGGCGAGAG
ATACCAGTAGCATGGACTCCACCTTCACGTTTAGGACATACATTGTCAGTTTATGGTGGG
AGGAAAATCTTGATGTTCGGGGGTCTTGCGAAGAGTGGTCCTCTTCGGTTTCGATCAAGT
GATGTATTCACCATGGATCTGAGCGAGGAGGAACCATGTTGGAGATGTGTAACGGGGAGT
GGTATGCCTGGTGCTGGAAATCCTGGAGGTATAGCTCCTCCTCCCCGGCTTGATCATGTG
GCGGTGAGCCTCCCAGGTGGCAGAATCCTCATATTTGGTGGTTCTGTGGCCGGTCTTCAC
TCTGCATCTCAGCTCTATATACTCGATCCAACTGAAGAGAAACCGACATGGAGGATTCTG
AATGTACCTGGGCAGCCTCCAAGATTTGCTTGGGGACACAGTACATGTGTTGTTGGAGGT
ACTCGAGCCATAGTCCTTGGAGGTCAAACCGGGGAAGAATGGATGCTAAGTGAGCTTCAT
GAACTATCTTTAACAAGCTCCACGATATGAGGAAAATGAAAGTTCAGGTGTTTTTTCCGC
AGCAAGCCATCTTTTAGGCTCCATTACAATGTCTCTTCTTCATTTGCTAGAAATGCTCGT
TGAGTATTGGTGTTGTCGATTGCGGTGCTTCAGCCAATCGCTGAAATTGATTCATTTTCT
CGTTGTAAGGCTAGTGGGAACACTTAGAGCCAACGACACGAACCGGGCTTGATTTTATGA
TTTTGTATCAAAATGTGCAATGTAAAATGCTGCCACCTTGCATCATTTGCTGTCTCTAGG
ATGCTAATACTTGGTAGGGTTGTAGGACAATATCATACACGTAGGTTTAGTTTCCAATAT
ATATTGTCACTGTGTTGTGCTTTCTGTAAGTTGAAACACAAAACATATTAAAAAAAAAAA
AAGAAAAAAAAAAACCTACTATATCCGTATGTGTGTACAATTTTATGTTATTTTTTGTTT
AATAACTATTGGTGATGTATTTGGTTGAGAAAGTCCTCGTAACTTCTTGCATAAGACCCT
TTACTGACAGCGTACTGACATACAGTGCTAATTGAGATTTAGGTGCTAATTGAGATTTAG
GGCATGTTCAGTCGTCATTATGAAAATTAATTTTTTGATCGTTAGAGAGAAAAATGAGTC
TCAC
>tig00000523_2g66390.t03 gene=tig00000523_2g66390 seq_id=chr2 type=exon
ACTGGTTGAAATGTAGCGATGATTCCCAAGTCTGCTATGTTGAGAATGTGGATTTCCAGT
TAATTACTCTCGAGTGTATATGGTATAAAAGCGTCGCTTCTTGCAATGCAGGGGCCCATT
TGCTAAGAGAAGGCATCCACTGGTGGACCCAATTGTAGTCTCTGAAATGAGAAGATGCCT
AATGGAAGGTGTTGAATTTCAAGCTGAATTGTTAAATTTTAGAAAAGATGGATCCCGTTA
ATGAATATGCTATGACCCCAATATATGGTGATGACGAGACAATAACCCATATAATTGGCA
TACAGTTCTTTACGGAAGCAAATCTTGATCTGGGTCAACTTCCAGGATCTTCAGCAAAGG
AGACTTCTAGAATATCTGAAAGGTTTAAATTTAGTCCTTCTCCTTGTGTACTAGTTACAG
ACGGGAAGCGAAATATCAGTGGCGGGGTTTGTGGACTAATGCAGTTAAGTGATGAAGTCC
TCTCTATGAAGATTCTTTCTCGGCTGACTCCTAGAGATATTGCATCTCTTGGCTCTGTTT
CTCAGCGATTGTATGAGCTGACTAAGAATGAGGATCTCTGGCGAATGGTCTGCCAAAATG
CATGGGGCAGTGAAACAACTCGAGTGTTAGAAACAGTGCCAGGTGCTAAACTCTTAGGGT
GGGGTAGATTGGCGAGGGAACTTACCACTTTAGAAGCAGCAGCATGGAGAAAGCTAACAG
TGGGAGGTGTTGTTGAACCCTCTCGTTGCAACTTCAGTGCATGTGCTGTTGGTAATCGTG
TGGTTCTTTTTGGTGGGGAGGGTGTCAACATGCAACCCTTGAATGATACCTTTGTGCTGG
ACCTGAACTCGAGCAATCCGGAGTGGCAACATGTCAAAGTAAGCTCTCCTCCTCCTGGGC
GCTGGGGCCATACACTTTCTTGTGTGAATGGGTCCCATCTTGTTCTGTTCGGGGGCTGTG
GGAGACAAGGTTTACTTAATGACGTCTTTGTGTTGGATTTGGACGCTACGCATCCTACTT
GGCGTGAAATCTCCAGCTTGGCTCCTCCACTCCCTAGATCTTGGCATAGCTCCTGCACAC
TGGATGGAACCAAGCTGATAGTCTCCGGTGGTTGTGCAGATTCTGGAGTGCTTCTTAGCG
ACACTTTTTCACTTGATCTTTCTATGGAGAAACCAGTGTGGCGAGAGATACCAGTAGCAT
GGACTCCACCTTCACGTTTAGGACATACATTGTCAGTTTATGGTGGGAGGAAAATCTTGA
TGTTCGGGGGTCTTGCGAAGAGTGGTCCTCTTCGGTTTCGATCAAGTGATGTATTCACCA
TGGATCTGAGCGAGGAGGAACCATGTTGGAGATGTGTAACGGGGAGTGGTATGCCTGGTG
CTGGAAATCCTGGAGGTATAGCTCCTCCTCCCCGGCTTGATCATGTGGCGGTGAGCCTCC
CAGGTGGCAGAATCCTCATATTTGGTGGTTCTGTGGCCGGTCTTCACTCTGCATCTCAGC
TCTATATACTCGATCCAACTGAAGAGAAACCGACATGGAGGATTCTGAATGTACCTGGGC
AGCCTCCAAGATTTGCTTGGGGACACAGTACATGTGTTGTTGGAGGTACTCGAGCCATAG
TCCTTGGAGGTCAAACCGGGGAAGAATGGATGCTAAGTGAGCTTCATGAACTATCTTTAA
CAAGCTCCACGATATGAGGAAAATGAAAGTTCAGGTGTTTTTTCCGCAGCAAGCCATCTT
TTAGGCTCCATTACAATGTCTCTTCTTCATTTGCTAGAAATGCTCGTTGAGTATTGGTGT
TGTCGATTGCGGTGCTTCAGCCAATCGCTGAAATTGATTCATTTTCTCGTTGTAAGGCTA
GTGGGAACACTTAGAGCCAACGACACGAACCGGGCTTGATTTTATGATTTTGTATCAAAA
TGTGCAATGTAAAATGCTGCCACCTTGCATCATTTGCTGTCTCTAGGATGCTAATACTTG
GTAGGGTTGTAGGACAATATCATACACGTAGGTTTAGTTTCCAATATATATTGTCACTGT
GTTGTGCTTTCTGTAAGTTGAAACACAAAACATATTAAAAAAAAAAAAAGAAAAAAAAAA
ACCTACTATATCCGTATGTGTGTACAATTTTATGTTATTTTTTGTTTAATAACTATTGGT
GATGTATTTGGTTGAGAAAGTCCTCGTAACTTCTTGCATAAGACCCTTTACTGACAGCGT
ACTGACATACAGTGCTAATTGAGATTTAGGTGCTAATTGAGATTTAGGGCATGTTCAGTC
GTCATTATGAAAATTAATTTTTTGATCGTTAGAGAGAAAAATGAGTCTCAC
>tig00008779g511270.t01 gene=tig00008779g511270 seq_id=chr2 type=exon
ATGTTTAGGGAAGTGCTGTCATATGATATCGTTAAGGACGTTATATCTTTTGACTGTAAA
AGGATAGGATGTGCACTGGAAGCTCCCAAAGAACCTCAACGTCCTAAAGCGCACTGGGAT
CATGTTCTGGAAGAGATGGTTTGGTTGTCGAAGGACTTTGAATCAGAGAGGAAATGGAAA
GTTGCTCAAGCAAAAAAAGTTGCTATAAGGGCCAGCAAGGGCATGCTGGATCACGCCACA
AGGGGAGATAAGAGATTGAAGGAAGAAGAACAGCGGTTGAGAAAAGTGGCGGTTAATATT
TCTAAGGATGTAAAGAAATTTTGGACAAAAATAGAGAAGCTGGTCCTGTACAAGCATCAA
CTAGAGCTTGATGAAAAGAAGAAAGAAGCACTTGATAAGCAGCTGGAGTTTCTTCTAGGG
CAAACTGAAAGGTACTCAACAATGCTGGCAGAGAACCTTGTAAACTCACCAACTCCTCGG
AGACCAATCAACTCATACTGTACTCAAGAGCAATTGAGTATTCAATGGAAAGAAGGGGGT
GAGGATGGTAGTAATAAGACAACTGATTCAAAGACTGGATCTCAATCAAAGTCTCCTGAT
GTTGATGAAGACTACGATGTGCATTCTGATGATGAATCGGAAGACGATGAGCATACTATT
GAAGAAGATGAGGCCCTTATAACTAAAGAAGAGAGAGAAGAAGAACTGGCCTCTTTACAA
AATGAAATTGATCTACCTCTTGAGGAGCTACTTAAACACTATGCTGCTGAGGAAGTTATC
AAAGAAAATAGGCCAGAGAATGTTATACCTCGAGCAATTGAGGTAAAGGAAGATAATGTC
AATTTACCTGGAGCAAATGAGGCTAGACAAGAGAATGGTGAGTTACCTGGAGCTACTGAG
GCAAGAGAAGACAAAGACCACTCTCCTGAAGCAAGAGATGATAATGGAAAAAAGGAAGAT
ATTATTTCTGTATGTAAGCTTGACAGAAGCAGCCTACCTGCAATACCTGGTCGTTGTGTT
GAAAGTAATGGCAGTTTTGCTATTTCCAATAATCATTTTTCGAAAGTGGAGACACGGAAA
ATCAGAAATCGATCAAAGAAATTTCACAGTTCAAGGAAAAAGCACATGTTAGATGACTTG
AATGATGAACAAGATGATGATGATTTTGTACTTTCCACTGGAGAAAAAAGGGATTTTGAT
ACGGATGATGAAACAACCCTGTTAGAGGAGGAGGAACTAGCGAAAGCAGAATCAGATGAC
ACTGTGGATGAGATTGCTCTGCTGCAAAGGGAAAGTGAAATTCCTATGCATGAGCTGCTT
GCAAGGTATAAAAAGGAACGTGACACTTATGATATGGATGTTGACTCAGAATCTTCACGT
GCTTCTGCTTCTGAGGAATCTGTGGCTTCACCAGTGCAGGGGAATTCTGAATGTAAGCAG
CCTGGTGATAAAGCTAATGAATTTCAGCCTGACATGTGTTGCCATGGAGAATACAAAATT
GAATATATTGGGAAATCTGGAGATGATAAGCAGAGTGATAATATTATTGCTGAAGCAGCT
GCTGTCGCCAGGTCAGCACAACCAACGGGTAACACATTCTCAACAACAAAAGTGCGGACT
AAGTTCCCTTTTCTTATCAAGTATCCTCTCCGTGAGTATCAACATATTGGCTTGGATTGG
CTAGTAACAATGTACGAGAAGAGACTTAATGGGATTCTTGCTGATGAAATGGGTTTAGGG
AAAACAATCATGACAATTGCTCTGCTTGCTCATTTAGCGTGTGAGAAAGGAATGTGGGGC
CCCCATCTGATTATCGTCCCAACCAGTGTCATGCTCAACTGGGAAACCGAGTTTCTTAAA
TGGTGTCCAGCTTTTAAAATATTGACCTATTTTGGAAGTGCAAAAGAGAGAAAAATAAAG
AGGCAAGGGTGGTTGAAACTGAATTCTTTTCATGTTTGCATAACGACTTACAGGCTTGTG
ATTCAGGATTCAAAAGTTTTCAAGAGGAAGAAGTGGAAGTACCTGATTCTGGATGAAGCT
CATCTGATAAAAAATTGGAAGTCACAAAGATGGCAAACACTTCTTAACTTCAACTCAAAA
AGGCGTATTCTTTTAACTGGTACACCTCTACAGAATGATCTCATGGAACTTTGGTCTCTC
ATGCATTTCTTGATGCCTCATATCTTCCAATCTCATCAAGAATTTAAGAATTGGTTCAGT
AATCCTATATCTGGGATGGTTGAGGGACAAGAAAAGGTAAACAAAGAAGTAGTTGACAGG
TTGCATAATGTCCTTCGCCCTTTCTTACTCCGTCGATTGAAAAGGGATGTTGAGAAGCAG
CTTCCTATGAAACATGAACGTGTCATATACTGTAGACTCTCAAAGAGACAGCGTAACTTG
TATGAAGACTTCATTGCTAGCTCTGAGACACAAGCTACTCTAGTGAGTGCAAATTTTTTT
GGAATGATCAGTGTTATCATGCAACCGTAA
>tig00001674g160240.t01 gene=tig00001674g160240 seq_id=chr3 type=exon
ATGGAGATCCCATTACAAGACTCCTATTATTCATTCCTTCTCGCCGATTTTCATCTCTTG
GCAGCAACGGCATTGCTCTTGATTGTCTACTTCTTTTCTTGTAGACCCACTTGCATTTAT
CTCATAGATTTCTCTTGTTATAGACCACCAGACGACTTGCGAGTCTCAACTTCCAATTTC
ATCGAACACTTCGAAATCTGTGGCCTTCATGAGAGACCTGCGATAGATTTCTCGAATAAA
GTGGCTGAAAGATCGGGCATTGGATGTGAGGCCGGCTTTCCACTTTCTCTGCATCAAATT
CCACCGGATAATTCTCTCAACCCAAGTCGAGAAGAAACAGAAACCATTCTTTTCACGGCT
GTGAAGGATCTCTTCAGCAAACACAATATAAATCCCAAAAACATTGACATACTTGTATCC
AATTGTAGTATTTTCTGCCCTACACCATCCATTACAGCCAGGATCATAAACAAATTTGGA
TTTAGAAGTAATGTGAAGAGCATTAGCCTCAGCGGAATGGGGTGCAGTGCAGGACTCGTG
GCTATTAGTTTAGTTAAAGACCTCCTGAAAGTCCACCGGAACTCATTGGCTTTGGTTCTT
AGCATGGAAGCAGTGACTCCAAATGGTTATAAAGGTAAAATGAAGTCCATGCTTCTTGCC
AACGCGCTATTTCGAATGGGAGGAGTCGCTATCTTGTTGTCCAATAAGAAAAGCGACAAA
AGAAGAGCGAAATACAAACTCCAACATCTGTTAAGAACACACATGGGATCAGATGATCAA
TCTTACCAGTCTGTTTTCCAGGAAAATGATGAATCCGGGTACGTGGGAGTTTCACTATCA
AGAGAACTTCTACATGTGGCAGGAAATGCTTTGAAAACAAATTTAACAGAGTTGGGTCCA
TACGTTTTACCATACTCCGAACAGATCCACTACGGACTCTCAGTAATTCATAGGAAGTTT
TCAACTTCAGCAAGGAAAAAGGAGATATATGTACCTAACTTCAAGAAGGCATTTGACCAT
TTCTGTATACATGCTGGAGGAAGGGCAGTAATCGACGCTATTGAGCAAAAGCTAAGGCTG
ACTAAAGAAGACGGAGAAGCCTCGAGGATGACACTTTATCGCTTTGGTAACACTTCATCG
TCTTCTGTTTGGTACGAGCTAAGCTACCTAGAGGCAAAAGGCAGGGTCAAAAGAGGAAAT
AGGGTCTGGCAAATTGGTTTTGGGAGTGGATTTAAATGTAACAGTGCAATTTGGGAATGT
GTTTCAGATTTAAATCCCAAGATAAGAAATGCATGGTCAGATAGAATACACAAGTATCCC
GTGGACATCCCAGATGTTGCTGATCATTGA
>tig00002958g244220.t01 gene=tig00002958g244220 seq_id=chr3 type=exon
ATGTTAAAGCCACAGTTCGTAGCCTCAGTTTTGTGCAATACAGGAGACCCAAGGAAGGTT
GAACACCTGATGGCATTTGAAGGATCTCAGGAAAGATTACAATTGTTTGAAGCCAACTTA
ACTGAAGAAGGATCCTTTGATTCTGCAATTGATGTAGCTGATCCCCAGGCTGAACTAATA
GAACCTGCTGTGAAAGGTACCCTTAATGTTCTGAGGTCATGCAGAAAAGTACCATCGATC
AAACGAGTGGTGGTAACATCTTCCATAGCTACAGTAATATACAACAGAAATCCTCTAAAC
CCTGATGTGGTAGTTGATGAAACCTGGTTTTCCGATCCAGTATTTTGTGAGGAAACAAAG
CAATGGTATGCCATTTCGAAAATCTTGGCAGAGGAAGCTGCAAGGAAATTCGCGGACGAA
AATGACATTGACTTGGTAACATTACATCCTGGCTTTGTTATTGGTCCTCTCTTGCAGCCA
ACTCTCAATTTAACTTCGGACGCTGTTGTGAACCTTATTAAAGAAGGCAGAGAAGATTGG
CCCAATAGATATGTTGATGTTAGAGATGTTGCTCATGCACATATTCTAGCATTTGAAAAT
TCTTCAGCCATTGGCAGATACTGTCTCGTTGAATCAGTTACACATTCTTCAGAAGCTCCA
AAGGTTTTAAATAGGCTTTACCCTTCCCTCAGTCTCTCTGCAAATACCACAGATAATCAT
GCTGCCACCCCTCCTTACCAAATATCCAAAGAGAGGGCAAAGAGCTTGGGCGTCAATTTC
ACTCCTCTTGAGGTCAGCCTTAAGGACACTGTTGAAAATCTCAAGGAGAACAAATTCCTC
AGCTTCTAA
>tig02154298g749350.t01 gene=tig02154298g749350 seq_id=chr3 type=exon
ATTCAATCAGCACAACATCTGACGGACCGGACGCAATCAATTGAAAATCCCACCGAGCAA
TAGTGATGGGCCACATCAACAACCTTCTGGGTCCACTTCACCAACCCGGACCGGGTTGGG
GTGGCGGTCCAACTCTCCAAACACTTCTGAGGAATTATCATTGCAGATCTGAACCGGAAT
AACCTGTCTATATATTACTCGTCATTTCATCTCCTGTGTTAGGACAAGCAGCCAGCATAA
TTGATAATTCGGAAATTTTAAGAAATCAGTCGAGAAAATTCGAAAAATGGCAGAAAGTGG
AGAGTCAAAGGAAAATCAGGGCGGAAAGCACCAAGAAGTTGGGCACAAGAGTCTTTTGCA
AAGTGATGCTCTCTACCAGTATATTCTTGAAACTAGTGTGTACCCAAGGGAGCCAGAGGC
CATGAAGGAATTAAGAGAATTGACAGCTAATCATCCATGGAATATAATGACAACTTCTGC
TGATGAAGGGCAATTCTTAAATATGCTCCTCAAGTTGATCAATGCCAAAAACTCCATGGA
AATTGGAGTGTACACAGGATACTCTCTCCTGGCCACGGCCCTTGCACTTCCAGAGGATGG
AAAGATATTGGCAATGGACATTAACAGGGAGAACTATGAATTGGGTTTGCCTGTTATACA
AAAGGCTGGTGTTGCTCACAAAATTGACTTCAGAGAAGGCCCTGCCCTGCCTGTTCTTGA
TCAAATGATTGAAGATGGCAAGTTTCATGGAACATTTGACTTTATATTTGTGGATGCCGA
CAAGGATAACTACATCAACTACCATAAGAGGCTGATCGAATTGGTGAAAGTTGGTGGAGT
GATTGGCTACGACAACACCCTGTGGAACGGGTCGGTGGTGGCGCCACCAGATGCGCCGTT
GAGGAAGTACGTGAGTTACTACCGGGATTTCGTCTTGGAGCTGAACAAGGCCCTTGCAGC
TGATCCAAGGATTGAGATATGTATGCTTCCATTAGGTGATGGAATCACTTTGTGCCGCCG
TATCAGCTAAATGAAGCTATGGATTATTTTTTCAAGATTTTCTTTTTCTTTTCATATTTT
GAATTTGAGATACGTATTTTTATCATTTGGATGAGAAAAGAAATATACTATTGTACTGAA
AGAGAAACATGTTCTGTATCGAATGTTTTAATTTTGATTTTCATCGCTCATCTTCTTCAA
CCAACTCGCCGAATCACCATTATCAGTCCCCGAATTTTTCTCCAAATTCATTACTCAATC
AGCAACATTCAAGGATTTCGCAAAAGTCCCATCAATTTTTACAGAATCTTGTGGTGATCT
CTATAAATTTCATTGATTTTCTATTGATTTACCCACTTGTCTCAACGGGAATTTCAGGAT
AACTTTAAGAGCCGTCCGCAATGAGGGATGGAGGAGCAAAGTAGGCCACAAAGAAGATAG
ACAAAAACCCATAAAGGAAGGATTTGACGAGTTCAAAATTGAAGTAAACGAATAGAAGAC
TTGAAGTAGAATGGAAGAAAGAGGGAAATAAAAAGGATAATTGTTAGAGGATTTAGGTAC
ATGTTTTTATTGGAATTCGAACATGATTGGGAAGAAAATCCTTCCAAAATTGCACGAGTT
TTGGCATGGATGAGCGTTGGCGGCTAGACATCAAAGGAAATAATTTTGTCTGGATGAGAA
CTTGGCGATGAGACTATTTGGGTGGTGATGGTTTCAAGTGGGATAATCGAAAAACATAAA
GATGAATTTCATATTTCCTTAATGTTTGAATGTATATATACTCCCTTTACCAACGTATTT
GGAAACTCGTAAAGAGTAAACTTTTTACCAATGAAATTTTCGTTTGTAAAAATTTTAATC
ATTACCAATCGACTTTTCATTC
>tig02154300g749840.t01 gene=tig02154300g749840 seq_id=chr3 type=exon
TGCGCAGTCAATATGAGACAGATCTGCTCATTGTCAGCCGTATACAATTGTTAAACAAAC
AAAAACCCAAATGGACACATCCGTGCAAGTTTCACATCACATTCGTCATCAATGGTTGAA
GAACGAGTTCATTATTTATTCACACAAGAAAACAGCCCCAAAACTTTGACATATTTCGAG
CATTTATTTCTTCAGATCACTCATATCTGTCCTCCTCCTCAACTTCAGCAGAAGTTGCAG
AGAAATTAAAAAAAGAAATTGAAACAGATTTGAAAATCGCGTATTTTCACCCACACGCCA
CTGATTTTGAATTCCAACTCCATACGTGTCTGTCTCCATCTTTATTTCTTCGCATTTTGG
CCGTTGCTGTAGTTGCATCTACCCCTTCCAATCCCTACCCACATTCAATTCCAGATCCAT
CTATACACTATATATACACACATCCTGTTCATAATTGTTTTTCCTCAAGAAAACACATTT
TCACACACTAAATCCATCACCCCGGTAAAAAAATATGAGCATTTCAGTGTCCAACTCCGC
CGCCGTTTCTGGTGGCGCCACCGGTAGAAATAGATTCCCAGATTACCTTCAAAATGTGAA
GCTTAAGTATGTGAAACTTGGGTACCATTACTTGATGACCCACTTTTTAAAACTCTGTTT
AGTCCCTTTAATGGCCATTCTGTTCGTTCAAGCTTCACAAATGAACTATGAAGATGTATA
CAATCTTTATCTCCATCTCCAGTATAATCTTGCTCTCGTCATTGTTTTTTGTACAGTAAT
AGTATTCGGATTCACCGTCTACATGCTGACTCGACCCCGACCCGTTTACCTTGTGGATTA
CGCCTGTTATCGTCCTCGTGATCACCTTCAAGTCAAATTCAATCGGTTCATGGAACACTC
GAAACTGACAGGTGATTTTGACGAATCCTCTCTCGAGTTTCAGCGCAAAATCTTGGAACG
GTCCGGTCTTGGGGAAGAAACTTATTTGCCAGAGGCAATGCATTGTATTCCACCGCGGCC
CTCCATGGAGGCGGCGCGTGAGGAAGCTAAAGAGGTCATGTTTGGCGCACTCGACAATCT
TTTCAAATCCACCGGTGTAAAGCCTAAGGACATTGGCATTCTTGTAGTGAATTGCAGCTT
GTTCAATCCAACCCCTTCACTTTCTGCAATGATCGTGAATAACTACAAATTACGAGGGAA
TATACGGAGCTTTAACTTAGGTGGCATGGGCTGCAGTGCTGGAGTTATCGCCATTGATCT
TGCTAAAGACATGCTTCAAGTTCATAGAAATACATACGCAGTCATTGTGAGTACTGAAAA
CATTACGCAGAATTGGTACTTCGGGAACAGGAAGTCAATGCTAATCCCCAATTGCTTGTT
CCGAGTAGGTGGAGCAGCAATTTTGCTGTCAAACAAACAGTCAGAGAAGAAAAGGGCCAA
ATTCAAGCTTGTTCATGTTGTGAGAACACACAAAGGAGCAGATGATACAGCATTCAAATG
TGTGTATCAAGAACAAGACGAAAAGGGCAAAACTGGAGTCTCATTATCAAAAGATTTGAT
GGCAATTGCAGGAAATGCATTAAAAGCAAACATCACAACATTAGGTCCACTTGTTCTTCC
AATCAGTGAACAGTTCCTCTTTTTTATAACCCTAATTGCACGAAAATTCTTCAATCCCAA
AATTAAACCCTACATACCTGATTTCAAACTTGCTTTTGATCATTTCTGCATACACGCCGG
CGGGCGGGGAGTGATTGATGAACTGGAGAAGAATTTGCAGCTCGACCCAGTTCACGTGGA
GGCTTCTCGAATGACTCTGCACAGATTTGGTAACACTTCATCGAGTTCGATTTGGTATGA
ATTGTCGTATATTGAGGCAAAACGGAGGATCCGAAGAGGACATCGGATTTGGCAAATTGC
ATTTGGAAGTGGGTTTAAGTGTAATAGTGCAGTTTGGCAAGCGATGAAGAACTCGGAGCT
TTCTCCATGGAGTCCTTGGCATGACTGCATTGACAAATATCCAGTCCAGATAGCCAACTG
AAATTGAGTAAAATATTAAGGAAGAAAGAAAGTCAAATCTTGATATTATATTGCACGATT
ATGTTTAGTTGTGTTTGAAACGAACGAGATTCAATGGGGCACGATACATATGATTTTAGC
TTTTTGTTTTATACTATTTGATACTGTCGAGTCCATAGATGTTGGAACATATGTTGTATT
TTCGTTGTTATCGAGGGTTGATCTTAGAAATATTTACAGGATTTTGTGTCTTGTAATGCA
AACTCTGCTTGACTGTGAATCTATATTTGTATCTAATTGTGCCCGTAATGTTTTATGCTT
TAGAGTTCTTGTTTGGGAAAGCTTAAGAATCGTTGAAAAAGTAGAGATCAAAGTAAACAA
TTAGTCCCTTTTTGATTTGGTTAAATTTTTTTTTATAAAAGTTAGAGCTTGTTTGCCTCC
CATTTTGGGAGAATTATAGAGTTTTGAATAGTCGTTTTTGGATAATTTGTGGTTGAAGGC
ACCGTTTGAGAATAATTTTCACTCCTAAAAATTGATTTTTTGATCGTTATTTTACTATTC
CAATTGTAATTTTTTACTTCTTCTCTCACAGGTTATCCACACTTTTCTCATAAC
>tig00007778g474410.t01 gene=tig00007778g474410 seq_id=chr3 type=exon
GTGGAATAATCAACCGCCTAACTAAAAATCGCTGTTCTTACAAACTAAAAAAAAAAAAAG
GATTTCAGTTCGCGCGACTATTAAAGTCGTTGCTTCATATGCTTTATCGGAAAATCAAGG
CGAAACCCTTCTCCGAGAGCAGCTCGAAGCAAAGAAACTATGGCGGGCATGGGTGACGGG
TACGTGGGCACGGCCCAGGATGCCGCGAGGATTCGACGGCTCGAGAAACAGCGAGAGGCT
GAGCGGCGCAAAATCCAAGAGCTCAAGAACAAAACTGCATCCTCCAAAGGTCAACCGGGT
CTCCTCCAGTTCGGGTCAAGCACCTCCGAGATTCTTGAGACTGCGTTCAAGAAAGAAACT
GTCGGTCTGGTCACAAGGGAAGAATACGTTGAAAAGAGAGTGAATATTAGGACCAAGATG
GAAGAGGAAGAAAAGGAGAAGCTTCAGAAGCTGCAACAAGAAGAGGAGGAGCTTCAGTTG
CAAAAGCTCAAGAAGCGGAAAATAAAGGTGGACCCTCGACTATCTTTTTCAGATGATTTT
GAGAATGACAATGAAGAGGAAGAGGAGGAAAATAAAGATAAAGAATCTGGAAGGCCTGGG
CAGAGGAAATTGGGCAAAGATCCTACAGTAGAGACTAGCTTTCTGCCAGACAGTGAGAGA
GAGGCAGAGGAACAAGCTGAGCGTGAAAGACTGCAGAAGCAATGGATTCGTGAGCAAGAA
CAGATTAAGAATGAGCCTCTTGAAATCACTTACAGCTTTTGGGATGGTACTGGCCATAGG
CGAGTTATTCAGGTACGAAAGGGCGATACCATTGGTGAATTTCTCCGGGCTGTTCAGCAA
CAGCTGTCACCAGAGTTCCGAGAGGTCCGGACTACTTCTGTGGAGAATCTGCTTTATGTG
AAAGAAGATCTTATCATTCCACATCAACACAGTTTCCATGAGCTGATCATAAACAAGGCT
AGAGGAAAAAGTGGACCGCTTTTCCATTTTGATGTGCACGAGGATGTTCGCACCACTGCT
GATGCCACAATAGAGAAAGATGAGTCGCATGCTGGAAAAGTTGTAGAGAGGCACTGGTAT
GAGAAGAACAAGCACATATTTCCTGCTTCGAGATGGGAGATATACGATCCAACAAGGAAG
TGGGAGCGATATACAATTCATGGGACTGATTAATTTCAGTGTAGATTCTCTTGGTGCACT
TGTGAACTAAAGCCTGTATCTTCACGTGTTGTGGAGAGCTATTCAACTTAGAAAATTCAG
CCTGGAGATATGAAATTAGATATAATCTATGTGGAATTAATTAATTGGTTTATGAAGTAT
GTGAGCACTGTTGAATTTCTCGAACAATTTCATGTACTGAGATATATAGCCGTTTCAAGT
TAGTAGGATTTCTGGGTGCAATTCAATATTCTTAATTTTCAAGTTTGGAAGAATATGAGG
AGTTGGATTCACCTTTGCTTATTTATCTGTCACACTTGAGAGAGATTTTGAATATGAAGG
GCTTGAAATTTAGGGATAAGAGCTTCTTTTGAGGTATTTTCACGAAATACTGTTATCATT
GAGGTGCGTTTGGTTATGTTATAGTGTATTAAGTAATGCTATTTAGCTTTACAGAAGTTA
CAACCTCAGATGGCCTATTTTGTTGGAAAATGAATTTTAGAATAGTGGATTGATGGAGAA
TGTGTGGATGAAAAATAAATAAAAGTTTTTTATTTACGTGTAATATTATTTTAATGGAAA
ATGTGTGGTTAAAAAGAAG
>tig00007778g474410.t02 gene=tig00007778g474410 seq_id=chr3 type=exon
GTGGAATAATCAACCGCCTAACTAAAAATCGCTGTTCTTACAAACTAAAAAAAAAAAAAG
GATTTCAGTTCGCGCGACTATTAAAGTCGTTGCTTCATATGCTTTATCGGAAAATCAAGG
CGAAACCCTTCTCCGAGAGCAGCTCGAAGCAAAGAAACTATGGCGGGCATGGGTGACGGG
TACGTGGGCACGGCCCAGGATGCCGCGAGGATTCGACGGCTCGAGAAACAGCGAGAGGCT
GAGCGGCGCAAAATCCAAGAGCTCAAGAACAAAACTGCATCCTCCAAAGGTCAACCGGGT
CTCCTCCAGTTCGGGTCAAGCACCTCCGAGATTCTTGAGACTGCGTTCAAGAAAGAAACT
GTCGGTCTGGTCACAAGGGAAGAATACGTTGAAAAGAGAGTGAATATTAGGACCAAGATG
GAAGAGGAAGAAAAGGAGAAGCTTCAGAAGCTGCAACAAGAAGAGGAGGAGCTTCAGTTG
CAAAAGCTCAAGAAGCGGAAAATAAAGGTGGACCCTCGACTATCTTTTTCAGATGATTTT
GAGAATGACAATGAAGAGGAAGAGGAGGAAAATAATAAAGAATCTGGAAGGCCTGGGCAG
AGGAAATTGGGCAAAGATCCTACAGTAGAGACTAGCTTTCTGCCAGACAGTGAGAGAGAG
GCAGAGGAACAAGCTGAGCGTGAAAGACTGCAGAAGCAATGGATTCGTGAGCAAGAACAG
ATTAAGAATGAGCCTCTTGAAATCACTTACAGCTTTTGGGATGGTACTGGCCATAGGCGA
GTTATTCAGGTACGAAAGGGCGATACCATTGGTGAATTTCTCCGGGCTGTTCAGCAACAG
CTGTCACCAGAGTTCCGAGAGGTCCGGACTACTTCTGTGGAGAATCTGCTTTATGTGAAA
GAAGATCTTATCATTCCACATCAACACAGTTTCCATGAGCTGATCATAAACAAGGCTAGA
GGAAAAAGTGGACCGCTTTTCCATTTTGATGTGCACGAGGATGTTCGCACCACTGCTGAT
GCCACAATAGAGAAAGATGAGTCGCATGCTGGAAAAGTTGTAGAGAGGCACTGGTATGAG
AAGAACAAGCACATATTTCCTGCTTCGAGATGGGAGATATACGATCCAACAAGGAAGTGG
GAGCGATATACAATTCATGGGACTGATTAATTTCAGTGTAGATTCTCTTGGTGCACTTGT
GAACTAAAGCCTGTATCTTCACGTGTTGTGGAGAGCTATTCAACTTAGAAAATTCAGCCT
GGAGATATGAAATTAGATATAATCTATGTGGAATTAATTAATTGGTTTATGAAGTATGTG
AGCACTGTTGAATTTCTCGAACAATTTCATGTACTGAGATATATAGCCGTTTCAAGTTAG
TAGGATTTCTGGGTGCAATTCAATATTCTTAATTTTCAAGTTTGGAAGAATATGAGGAGT
TGGATTCACCTTTGCTTATTTATCTGTCACACTTGAGAGAGATTTTGAATATGAAGGGCT
TGAAATTTAGGGATAAGAGCTTCTTTTGAGGTATTTTCACGAAATACTGTTATCATTGAG
GTGCGTTTGGTTATGTTATAGTGTATTAAGTAATGCTATTTAGCTTTACAGAAGTTACAA
CCTCAGATGGCCTATTTTGTTGGAAAATGAATTTTAGAATAGTGGATTGATGGAGAATGT
GTGGATGAAAAATAAATAAAAGTTTTTTATTTACGTGTAATATTATTTTAATGGAAAATG
TGTGGTTAAAAAGAAG
>tig00007778g474410.t03 gene=tig00007778g474410 seq_id=chr3 type=exon
GTGGAATAATCAACCGCCTAACTAAAAATCGCTGTTCTTACAAACTAAAAAAAAAAAAAG
GATTTCAGTTCGCGCGACTATTAAAGTCGTTGCTTCATATGCTTTATCGGAAAATCAAGG
CGAAACCCTTCTCCGAGAGCAGCTCGAAGCAAAGAAACTATGGCGGGCATGGGTGACGGG
TACGTGGGCACGGCCCAGGATGCCGCGAGGATTCGACGGCTCGAGAAACAGCGAGAGGCT
GAGCGGCGCAAAATCCAAGAGCTCAAGAACAAAACTGCATCCTCCAAAGGTCAACCGGGT
CTCCTCCAGTTCGGGTCAAGCACCTCCGAGATTCTTGAGACTGCGTTCAAGAAAGAAACT
GTCGGTCTGGTCACAAGGGAAGAATACGTTGAAAAGAGAGTGAATATTAGGACCAAGATG
GAAGAGGAAGAAAAGGAGAAGCTTCAGAAGCTGCAACAAGAAGAGGAGGAGCTTCAGTTG
CAAAAGCTCAAGAAGCGGAAAATAAAGGTGGACCCTCGACTATCTTTTTCAGATGATTTT
GAGAATGACAATGAAGAGGAAGAGGAGGAAAATAAAGATAAAGAATCTGGAAGGCCTGGG
CAGAGGAAATTGGGCAAAGATCCTACAGTAGAGACTAGCTTTCTGCCAGACAGTGAGAGA
GAGGCAGAGGAACAAGCTGAGCGTGAAAGACTGCAGAAGCAATGGATTCGTGAGCAAGAA
CAGATTAAGAATGAGCCTCTTGAAATCACTTACAGCTTTTGGGATGGTACTGGCCATAGG
CGAGTTATTCAGGGCGATACCATTGGTGAATTTCTCCGGGCTGTTCAGCAACAGCTGTCA
CCAGAGTTCCGAGAGGTCCGGACTACTTCTGTGGAGAATCTGCTTTATGTGAAAGAAGAT
CTTATCATTCCACATCAACACAGTTTCCATGAGCTGATCATAAACAAGGCTAGAGGAAAA
AGTGGACCGCTTTTCCATTTTGATGTGCACGAGGATGTTCGCACCACTGCTGATGCCACA
ATAGAGAAAGATGAGTCGCATGCTGGAAAAGTTGTAGAGAGGCACTGGTATGAGAAGAAC
AAGCACATATTTCCTGCTTCGAGATGGGAGATATACGATCCAACAAGGAAGTGGGAGCGA
TATACAATTCATGGGACTGATTAATTTCAGTGTAGATTCTCTTGGTGCACTTGTGAACTA
AAGCCTGTATCTTCACGTGTTGTGGAGAGCTATTCAACTTAGAAAATTCAGCCTGGAGAT
ATGAAATTAGATATAATCTATGTGGAATTAATTAATTGGTTTATGAAGTATGTGAGCACT
GTTGAATTTCTCGAACAATTTCATGTACTGAGATATATAGCCGTTTCAAGTTAGTAGGAT
TTCTGGGTGCAATTCAATATTCTTAATTTTCAAGTTTGGAAGAATATGAGGAGTTGGATT
CACCTTTGCTTATTTATCTGTCACACTTGAGAGAGATTTTGAATATGAAGGGCTTGAAAT
TTAGGGATAAGAGCTTCTTTTGAGGTATTTTCACGAAATACTGTTATCATTGAGGTGCGT
TTGGTTATGTTATAGTGTATTAAGTAATGCTATTTAGCTTTACAGAAGTTACAACCTCAG
ATGGCCTATTTTGTTGGAAAATGAATTTTAGAATAGTGGATTGATGGAGAATGTGTGGAT
GAAAAATAAATAAAAGTTTTTTATTTACGTGTAATATTATTTTAATGGAAAATGTGTGGT
TAAAAAGAAG
>tig00000717_1g88800.t01 gene=tig00000717_1g88800 seq_id=chr3 type=exon
CACACCCTCTAAAGTTTTATAATTCTTAACTCTTAGGCATTTCAGAATTTGTTTGGTTCC
ACTTATTTCAATCGAAACTGAGAATGGTTCAAATTGATGACGTTTGTCAGGGGACACCTT
TGAATTGCGTGAGTGAAGGAAGTTAAACCACTTTCTGAGTTTCTTCAACCAAACAACCAA
ACGACCCTTTCTTTCTCTCTAGCCGTAATACGCCAAAACCAGCCCACCAAAGGGAAGGAG
AAGTAAATCTATACGAAATAGAGCGAGCAAAATGAGTAAGCTAAGCACGTCCAGCTCGGA
AATCGATTTGGATCGACCTAATATTGAAGACTATCTTCCTTCTGGATCCATCCAAGAACC
TCGTGGCAAATTGCGCCTGCGCGATTTACTCGACATTTCACCCACTCTAACCGAGGCAGC
TGGTGCCATTGTCGATGACTCTTTCACGAGATGCTTCAAGTCGATTCCTCCGGAACCATG
GAACTGGAATGTATATTTGTTTCCTCTGTGGTGTTTGGGAGTTGTAGTCAGATATGGATT
TCTTTTCCCATTAAGGGTACTGGTATTGACAATAGGATGGATAATATTTCTCTCATGTTA
TTTTCCTGTGCATACCCTTTTGAAAGGGAATGATAAATTAAGAAAAAAGCTAGAGAGGGG
TCTAGTAGAATTGATTTGCAGCTTTTTTGTTGCATCGTGGACTGGAGTCATCAAGTACCA
TGGTCCACGGCCCAGTATGCGGCCTAGGCAGGTTTTTGTGACAAATCACACATCAATGAT
TGATTTCATTGTTTTAGAACAAATGACTGCTTTCGCAGTAATTATGCAGAAGCATCCTGG
TTGGGTTGGATTATTGCAAAGCACTATTTTAGAAAGTTTAGGATGCATCTGGTTCAACCG
TTCAGAGTCCAAGGATCGTGGAATTGTAGCCAGAAAGCTGCGGGAACATGTTGAAGGGGC
TGATAATAATCCTCTCCTTATATTTCCTGAAGGAACTTGTGTGAACAACCATTATTCAGT
GATGTTTAAGAAGGGTGCATTTGAGCTTGGCTGCACTGTTTGTCCAATCGCAATCAAGTA
CAACAAGATTTTTGTTGATGCCTTCTGGAATAGTAGAAAACAATCTTTTACGACACACTT
GTTGCAGCTCATGACATCATGGACTGTTGTGTGTGATGTGTGGTACCTGGAGCCTCAGAA
TCTGAAACCTGGAGAAACTCCAATTGAATTTGCAGAGAGAGTGAGGGACATTATTTCTGT
TCGCGCCGGCCTTAAGAAGGTTCCCTGGGATGGATATTTGAAATATTCTCGCCCTAGCCC
TAAACATCGCGAGCGGAAACAAGAAAGCTTTGCCGAGTCAGTGCTTCGTCGTCTGGAAGA
GAAATAGATTCAAGATATGCAATTTCATTATTTGTGATATTTTCCTATATGTCTTCAGCT
CACTTATATATAAAGAACTTTCCTTTTGCTGATGCATTTTAGCAAAGAATGTGACAATAT
GGTTGCTGGATGCTACCAAGTTGAAGAAGAGTGTACTCAAAACCGTGTTGTCTTTATTAA
CTTGATTTGATATTAATGAACCAGTTTGCTCGCTGTTCCTGTGTTATTTTTGTGTTAATA
TGATAAATTGATAACCTCATTTAAATTTTAAAAAATACGGGACCAGACTTGAATCAATAT
ATTACATTAATATTATGTTAAGTGCACAATATAATAATTTTAATTAAAAGAAC
>tig02153960_2g661900.t01 gene=tig02153960_2g661900 seq_id=chr3 type=exon
TACTAGAGTAAATATTTGGGGACTCCACGTAAAAATATTCCAAAGTACTGTTTCCTTGCA
TATCCTCCAAACAAATTATGACACACTCTAAAGGTAACTATCCACCTCTCGTCACGTGTA
TGGTCCAGATTTCACCCTTCCACTGCTGTACAAAGACAGTTGCGTCCCATTTAAACCTTC
ACGGCTCCACTCCCATTTGTCTCACAGCAAAAACCTCTGAAACGAAAAATTCATCTGAGG
AAAACATATATAATTTGAGAAAGAACCTTTTATTTGGAGGATTTGAAGTTGAATTTGGTG
TTATATATGGTGTCAGTGTGCCGGAATCCAGTGCCGGGTCATGATTTTTATTCCTACAAT
TACATGGATCGGAATTCGACGAAGATGGGTCTGACGGCGATGAATAATGCTGTTAACAAT
TTATCGATACCGGCGGCAAGTGGGAATGCGGGTCCGGGTGTGGAGGACCAGAATAAGAAG
GTCCGGAAGCCGTATACTATAACCAAGTCTAGAGAGAGCTGGACAGAGCAGGAACATGAC
AAATTCCTCGAAGCCCTTCAACTATTTGATCGTGACTGGAAAAAGATTGAAGCATTTGTG
GGGTCAAAGACAGTTATTCAGATTCGTAGCCATGCTCAGAAATATTTTCTGAAGGTCCAG
AAGAATGGAACAAGTGAACGTGTACCTCCTCCACGTCCTAAGAAAAAAGCAGCGCATCCT
TATCCACAAAAAGCTCCCAAAAAAGTCACTGGAGCATTGCGGTCTTCAGCTGCTATGCTA
GAAACTGGATATGTTGTGAGGCCGGATTCATTGTCAGCACCTGGAAATGCAATTAGTGGT
GCAGCTTTATCGCCTTGGACTTGTAAAGTTCCTCCAGCAGGCAATGTTTCACACATGTCA
AGAGATGATATGAGAACAGCCAATTTTACAGTGACACATAATTATAGCAGTAGCAGTAAT
GAAAGCACTACTCGGCTGTGGCCCAAAAATGAATCAAATCCCCAAGTAAAGGAGAAACAA
AACCCGCCAACAAAAGTTATGCCTGATTTTGCTGAAGTCTACCGCTTTATTGGTAGTGTC
TTTGACCCTAATGCAAGTGATCACATGGAAAGACTGAAGAAGATGGACCGCATAAATGTT
GAAACGGCGGTGATGTTGATGAAGAATCTATCTGCAAATTTGATGAGCCCTGAATTTGAG
GATCAGAGGAGGATGTTTTCATCATACGGTGTTGGCATCGAGAAAGATAACTTTGATAGC
CCTTTGAAAAATCTTCAAGTTGACAAAGTTGGGAAAGCAATTCCAACCGCATAGAAAGGG
AGGTGAAGGTTCATTCGCAGTTTCATAAGGTTTCCATTTTCCACTGCTTATTTCAGGTCT
ACTGAAGAATATGGAAGGTGAAGATCCGGGCTCGTATTGCTATGTACCTGTCATGTATAT
CCGCAGTTTTTCTGCTCCATGTCCTGTTGTATACATGTAAAAACAGTGAAAAGGAATGGT
CTGTTCTTGTGGGTCCCCTGAGACAAATTTATAGAAACTAGTATGTACAGAAATTTTAGG
CAGTTTCGATCTCGTGTGTATATGTTAGAATTCTTGTTTTGCTCACTAATAGGTGTTGTG
GAGATGTACAAGGGTGTTTTCTTGAGGTTTTGTTGAACTAGTCGAGATCAACTGGCTTTT
GACAGTTTTGTAAGCGTGTGAGTTACATAAGAAGTTGGTTTGTTACATGATCTCTCACGC
TGTTAATTTGCAGGACTGTTACATGGGATTTTAACAAGAACTTTGTGTATGTCAATCATG
CTCGCCTATAATTATCTTGGCTGGCTCGATTTGTTTCACTTCTATATATAAAATACATAT
CATAGCTGTACAGCCCATTTAAGCAATTTTTATCAATTT
>tig02153960_2g661900.t02 gene=tig02153960_2g661900 seq_id=chr3 type=exon
TACTAGAGTAAATATTTGGGGACTCCACGTAAAAATATTCCAAAGTACTGTTTCCTTGCA
TATCCTCCAAACAAATTATGACACACTCTAAAGGTAACTATCCACCTCTCGTCACGTGTA
TGGTCCAGATTTCACCCTTCCACTGCTGTACAAAGACAGTTGCGTCCCATTTAAACCTTC
ACGGCTCCACTCCCATTTGTCTCACAGCAAAAACCTCTGAAACGAAAAATTCATCTGAGG
AAAACATATATAATTTGAGAAAGAACCTTTTATTTGGAGGATTTGAAGTTGAATTTGGTG
TTATATATGGTGTCAGTGTGCCGGAATCCAGTGCCGGGTCATGATTTTTATTCCTACAAT
TACATGGATCGGAATTCGACGAAGATGGGTCTGACGGCGATGAATAATGCTGTTAACAAT
TTATCGATACCGGCGGCAAGTGGGAATGCGGGTCCGGGTGTGGAGGACCAGAATAAGAAG
GTCCGGAAGCCGTATACTATAACCAAGTCTAGAGAGAGCTGGACAGAGCAGGAACATGAC
AAATTCCTCGAAGCCCTTCAACTATTTGATCGTGACTGGAAAAAGATTGAAGCATTTGTG
GGGTCAAAGACAGTTATTCAGATTCGTAGCCATGCTCAGAAATATTTTCTGAAGGTCCAG
AAGAATGGAACAAGTGAACGTGTACCTCCTCCACGTCCTAAGAAAAAAGCAGCGCATCCT
TATCCACAAAAAGCTCCCAAAAAAGTTGTGTCTCAAGTCACTGGAGCATTGCGGTCTTCA
GCTGCTATGCTAGAAACTGGATATGTTGTGAGGCCGGATTCATTGTCAGCACCTGGAAAT
GCAATTAGTGGTGCAGCTTTATCGCCTTGGACTTGTAAAGTTCCTCCAGCAGGCAATGTT
TCACACATGTCAAGAGATGATATGAGAACAGCCAATTTTACAGTGACACATAATTATAGC
AGTAGCAGTAATGAAAGCACTACTCGGCTGTGGCCCAAAAATGAATCAAATCCCCAAGTA
AAGGAGAAACAAAACCCGCCAACAAAAGTTATGCCTGATTTTGCTGAAGTCTACCGCTTT
ATTGGTAGTGTCTTTGACCCTAATGCAAGTGATCACATGGAAAGACTGAAGAAGATGGAC
CGCATAAATGTTGAAACGGCGGTGATGTTGATGAAGAATCTATCTGCAAATTTGATGAGC
CCTGAATTTGAGGATCATAGGAGGATGTTTTCATCATACGGTGTTGGCATCGAGAAAGAT
AACTTTGATAGCCCTTTGAAAAATCTTCAAGTTGACAAAGTTGGGAAAGCAATTCCAACC
GCATAGAAAGGGAGGTGAAGGTTCATTCGCAGTTTCATAAGGTTTCCATTTTCCACTGCT
TATTTCAGGTCTACTGAAGAATATGGAAGGTGAAGATCCGGGCTCGTATTGCTATGTACC
TGTCATGTATATCCGCAGTTTTTCTGCTCCATGTCCTGTTGTATACATGTAAAAACAGTG
AAAAGGAATGGTCTGTTCTTGTGGGTCCCCTGAGACAAATTTATAGAAACTAGTATGTAC
AGAAATTTTAGGCAGTTTCGATCTCGTGTGTATATGTTAGAATTCTTGTTTTGCTCACTA
ATAGGTGTTGTGGAGATGTACAAGGGTGTTTTCTTGAGGTTTTGTTGAACTAGTCGAGAT
CAACTGGCTTTTGACAGTTTTGTAAGCGTGTGAGTTACATAAGAAGTTGGTTTGTTACAT
GATCTCTCACGCTGTTAATTTGCAGGACTGTTACATGGGATTTTAACAAGAACTTTGTGT
ATGTCAATCATGCTCGCCTATAATTATCTTGGCTGGCTCGATTTGTTTCACTTCTATATA
TAAAATACATATCATAGCTGTACAGCCCATTTAAGCAATTTTTATCAATTT
>tig02153960_2g661900.t03 gene=tig02153960_2g661900 seq_id=chr3 type=exon
TACTAGAGTAAATATTTGGGGACTCCACGTAAAAATATTCCAAAGTACTGTTTCCTTGCA
TATCCTCCAAACAAATTATGACACACTCTAAAGGTAACTATCCACCTCTCGTCACGTGTA
TGGTCCAGATTTCACCCTTCCACTGCTGTACAAAGACAGTTGCGTCCCATTTAAACCTTC
ACGGCTCCACTCCCATTTGTCTCACAGCAAAAACCTCTGAAACGAAAAATTCATCTGAGG
AAAACATATATAATTTGAGAAAGAACCTTTTATTTGGAGGATTTGAAGTTGAATTTGGTG
TTATATATGGTGTCAGTGTGCCGGAATCCAGTGCCGGGTCATGATTTTTATTCCTACAAT
TACATGGATCGGAATTCGACGAAGATGGGTCTGACGGCGATGAATAATGCTGTTAACAAT
TTATCGATACCGGCGGCAAGTGGGAATGCGGGTCCGGGTGTGGAGGACCAGAATAAGAAG
GTCCGGAAGCCGTATACTATAACCAAGTCTAGAGAGAGCTGGACAGAGCAGGAACATGAC
AAATTCCTCGAAGCCCTTCAACTATTTGATCGTGACTGGAAAAAGATTGAAGCATTTGTG
GGGTCAAAGACAGTTATTCAGATTCGTAGCCATGCTCAGAAATATTTTCTGAAGGTCCAG
AAGAATGGAACAAGTGAACGTGTACCTCCTCCACGTCCTAAGAAAAAAGCAGCGCATCCT
TATCCACAAAAAGCTCCCAAAAAAGTCACTGGAGCATTGCGGTCTTCAGCTGCTATGCTA
GAAACTGGATATGTTGTGAGGCCGGATTCATTGTCAGCACCTGGAAATGCAATTAGTGGT
GCAGCTTTATCGCCTTGGACTTGTAAAGTTCCTCCAGCAGGCAATGTTTCACACATGTCA
AGAGATGATATGAGAACAGCCAATTTTACAGTGACACATAATTATAGCAGTAGCAGTAAT
GAAAGCACTACTCGGCTGTGGCCCAAAAATGAATCAAATCCCCAAGTAAAGGAGAAACAA
AACCCGCCAACAAAAGTTATGCCTGATTTTGCTGAAGTCTACCGCTTTATTGGTAGTGTC
TTTGACCCTAATGCAAGTGATCACATGGAAAGACTGAAGAAGATGGACCGCATAAATGTT
GAAACGGCGGTGATGTTGATGAAGAATCTATCTGCAAATTTGATGAGCCCTGAATTTGAG
GATCATAGGAGGATGTTTTCATCATACGGTGTTGGCATCGAGAAAGATAACTTTGATAGC
CCTTTGAAAAATCTTCAAGTTGACAAAGTTGGGAAAGCAATTCCAACCGCATAGAAAGGG
AGGTGAAGGTTCATTCGCAGTTTCATAAGGTTTCCATTTTCCACTGCTTATTTCAGGTCT
ACTGAAGAATATGGAAGGTGAAGATCCGGGCTCGTATTGCTATGTACCTGTCATGTATAT
CCGCAGTTTTTCTGCTCCATGTCCTGTTGTATACATGTAAAAACAGTGAAAAGGAATGGT
CTGTTCTTGTGGGTCCCCTGAGACAAATTTATAGAAACTAGTATGTACAGAAATTTTAGG
CAGTTTCGATCTCGTGTGTATATGTTAGAATTCTTGTTTTGCTCACTAATAGGTGTTGTG
GAGATGTACAAGGGTGTTTTCTTGAGGTTTTGTTGAACTAGTCGAGATCAACTGGCTTTT
GACAGTTTTGTAAGCGTGTGAGTTACATAAGAAGTTGGTTTGTTACATGATCTCTCACGC
TGTTAATTTGCAGGACTGTTACATGGGATTTTAACAAGAACTTTGTGTATGTCAATCATG
CTCGCCTATAATTATCTTGGCTGGCTCGATTTGTTTCACTTCTATATATAAAATACATAT
CATAGCTGTACAGCCCATTTAAGCAATTTTTATCAATTT
>tig00005083g356750.t01 gene=tig00005083g356750 seq_id=chr4 type=exon
CCCACATGCAAGTTGTATCAACATCCAGGAAGAAATATCTTCTGTTAATGAGCCAATTTA
CACACAATAAGATCCAATCTATGAATAGTGTTGGACAGGACGTGACAATACAGTTAGATA
AGACTAAAACCATTTTTTTCCTTCTTCGTGTTTAGTAGAACAGTCGATATCATTAAACAA
ACTATTACCATAAAGTATCCTGCACTACTATTTATCTGATGTTGCATATATGAAATTTAT
GCTCTGATGCAGATGGATTCAGCAGAGAATGGGCAAAATAAGTCATCACCCCTCGGACCG
CCTCTGCCGAGGGACTCCCGGGGTTCGTTAGAAGTGTTCAATCCATCAACTTATTCTTCT
TCTTCTTCTGCCAGGCCGGCGAGTCCCGTGTTTGGATCACAGCCCTCTTGGCAGAGCTGC
ATAGAGCGGCCTAAGACGTCTGGTAATCCCGAGCTAGACTTGGAACACAAATTCTCTTCG
AAATCTGTCAGAGCAAATGCTGATGAAATCACCTCCTGGATGGCCCTCAAGGAGCAAAAT
CCCTCATTACCACCAGCACCACAGCACCACCTGTCGTCACCGGTTTCTAAGTCGGCAATT
ATTAACCGTGATCATGACGGCCAGAAATCTCCAGCAGGTGGAGAAGTTGGAGCTGCTGCT
CAAAGAGCTGCAGAGTGGGGACTAGTTTTGCAAACTGACAGCGAGACTGGTAAGTTACAA
GGGGTTAAAGTAAGAACTTCTGGAGATGACTCCAATAAACCGGGAAATTCGAGGAGGGAT
TCCGGTAACTCAATCAGGAGCTCCGGCGATTCTGATGATGGAACAGGTAAAGAAATGAGG
TTCCCAAAAGTATCAGAGGAATTGAAAGACGCATTATCTACATTTCAACAAACGTTTGTG
GTATCAGATGCATCAAAACCTGATTTCCCAATTATGTATGCAAGTGCTGGATTTTTTAAG
ATGACTGGTTACACATCCAAGGAGGTCATAGGCAGGAACTGTCGGTTCTTACAAGGTAAG
GATACGAATCCCGAGGACGTGGCAAAGATTAGGGAGGCATTAGAATCAGGGACAACTTAT
TGTGGGAGGTTGCTGAATTACAAGAAAGATGGAACCCCGTTTTGGAATCTCCTAACAATT
GCACCTATCAAGGATGAAAGTGGAAAAGTTCTCAAATATATTGGAATGCAAGTTGAAGTA
AGCAAGCACACAGAGGGAGTCAAAGAAAAGATGACCCGGCCCAATGGGCTTCCCGAATCA
TTGATCCGCTACGATGCGCGGCAGAAGGAGATGGCGTCGAGTTCAGTAACTGAATTACTC
GAGGCAGTGAAGGAACCCAGAGCAAGGGCATTGAGCGAATCCACAAATCGACCTTTTATG
CGAAAATCTGAAGACGGTGGGCTAGAGAAATTTGACGCCATTAATTTGCGAAACTCTGAA
AACACAGCTCCCGCCAAACCTGCTAGGCGCCATTCCCATGCTGGAACGAGAAGTTCAATG
CAGAAAATCATGGAGGTCCCAGAGAAGCCTCAGAAGAAATCTAGCCGTAGCTCTTTCATG
GCGATTTTAAAGAAAGGTAAACGATCAAGTACTGCTGAAGAATTTGAGGACAATATTGTT
ACAATGGATGAGGATGATAATGATAATTCTTGGGAGAGTGATGATGATGCAAGGCCAGAT
AGTGTTGATGACAAAGTACGGAAGAAGGAAATGAGAAAGGGAATTGATTTAGCCACAACC
CTTGAACGTATAGAGAAGAACTTTGTGATTACTGATCCGAGGCTGCCTGATAATCCCATT
ATTTTTGCATCAGATAGTTTCTTGGAACTGACAGAGTACAGTCGAGAAGAAATCCTGGGA
AGAAATTGCAGATTTCTTCAAGGCCCTGAAACTGATCCAGCGAATGTGAGGAAAATCAGG
GAGGCAATTGATAGCCAGAGAGATGTCACCGTGCAACTCATCAATTATAGCAAAAGTGGC
AAAAAGTTCTGGAACTTGTTTCATCTGCAGCCTATGCGTGATCAGAAGGGAGAAGTGCAG
TATTTTATTGGAGTGCAGCTAGATGGAAGCGAGCACATAGAACCACTTCATAACTGTATT
CCTGAGGCCACTGCACAGGAGAGTGCTAAACTGGTGAAAGAAACTGCTGAAAATGTTGAT
GAAGCTGTGAGGGAGCTTCCGGATGCCAATAAGAAACCAGAGGACTTGTGGGCAAATCAT
TCAAAAGTTGTTCACGCCAAGCCCCATAGGAAGGATAGTGCTTCTTGGAACGCAATTCAA
AAGATTCTGGACAGTGGAGAACAGATAGGCTTGAAACATTTTAGGCCAATAAAACCACTA
GGATCAGGTGACACTGGAAGTGTGCATCTAGTAGAACTATGTGGAACTGACCATCAATTT
GCCATGAAAGCAATGGATAAGGGCGTGATGCTCAACCGGAACAAGGTGCACAGAGCTTGT
GCAGAAAGAGAGATACTAGACATGTTGGACCACCCTTTTCTTCCTGCATTGTATGCTTCA
TTTCAGACCAAAACTCATATTTGTTTGATAACTGATTACTACCCTGGAGGAGAGCTCTTT
CTGCTTCTCGACAGACAGCCTACAAAAGTTTTGAAAGAAGATGCTGTAAGATTCTATGCT
GCTGAAGTTGTAGTGGCACTAGAGTATCTTCACTGTCAAGGTATAATTTACAGGGATTTA
AAGCCTGAAAATGTTTTGCTTCAAGGCAACGGGCATGTGTCTTTGACGGACTTCGATTTA
TCCTGTTTAACTTCTTGCAAGCCCCAGCTTTTGATTCCAGAAATAAATGAAAAGAAAAAG
CATAAAAAGGGTCAACAGGCTCCTATCTTTATGGCCGAACCAATGCGAGCATCAAATTCT
TTTGTTGGGACCGAAGAATACATAGCTCCGGAAATCATTACTGGAGCAGGCCACGCTAGC
GCAGTCGACTGGTGGGCCCTTGGCATTCTGTTATACGAAATGCTCTATGGATACACACCG
TTCCGGGGAAAGACGAGGCAGAAGACATTTGCCAACGTTCTGCACAAGGATCTTAAATTT
TCTGCTAGCAAAGAGGTTAGTCTCCAAGCAAAGCAATTAATGTGTCGATTGTTGCACAGA
GATCCCAAAAAAAGGCTAGGATCACGAGAAGGAGCAAATGAAGTGAAACAGCATCCATTT
TTCCGGGGTGTAAATTGGGCTCTTGTTCGTTGCATGAATCCTCCCGCGCTTGATGCCCCG
CTTTTCGGCACAAATGAGGAGAAAGATAAATTTGTTGATCCTGGATTACAGGATTTACAA
ATAAATGTTTTTTAAGAGGAAGACTGAGAAAATTCCTACTCAGGGAGGCATTGGGTTTCA
GCCTGTTCGCCCTGCATCGATCCTTCATATTTTCTACGAAAATCGGGATTTCGACTTCTT
TATTATAATGTAGATTGAATTTCTGTAGTCAATGCTTATTTATATTTAAACGGTATGAAA
TAAATTGGTTGTTTAATGTTTCAATTTTCTTTCACATTTGATAATTGTGATAGTGTAAAG
GGTCCATGCCTTTCTTTTTTGAAATCAACACGAGCTTTATTTAATTCATGTGATGCAATA
AATGCACCGAGAAACGAGGTTGTTGGCCTAATCAACGACCATCTTGAGAAGTGCAAAAAT
GCATTAGAGGCTAGACTATGAGCGATAGAGATTGAAGATCGAAGTGTATCCATTGGAAGT
GGTTAGGTATCGGAGGATATGAAAAATTGTGGCTTGATGTCCGCATTTTACATAGGTGTA
GTCATGTGTAATATATAGACTGCACGCGCAGTGGTTTGCAAATCACGAATGGAATTAGCA
CATAGGACTATTGAGCTAGTGTGAAAGCTCGACCGGCCTACAAGAATGTGAAACTGAAAT
TTGGCCCCGCAATAGGGTCTTGCCTTTATTTTTCCTAGCTAAATATTTCATTTATTTCCA
ACTCTTCTTCTTGCTCATGGAACTTTTGTGGTTATTAATTGTTGGGTTAATGTTCGTGTT
AATTGTTAAGATTTGAGGTCTATTTTAATAAGGTCAACATTGTTAAGAAGAGTAGTCCAA
GTTTTTTTTA
>tig00001659_2g158980.t01 gene=tig00001659_2g158980 seq_id=chr4 type=exon
GTATGGGCAAAATTATTGAAAATTATTGTGTGGGGGTGGGGTAAGCGTAGGGGAAAATTT
GTGCCCGTACATACCGCCACTAGCTAATTTCGTCAATTTTCCTCTTCGTATTATTCCCCT
GCCAGTAGAGAGAGAAACCTTATCTTCCCTGCAAAAGACATTTAACACAACCGACATCGA
GAGAGAGTGAAGGTATAATACCTACGTTGCACAGGCAATTACGAACCCTCCTACAAAATT
ACCCCATTTGGAGCAGTATAATCATTCAAAGGTATTGAAAAAAGTAGCTGTCTAGCTGAA
GAAAATACAGAATTGTATCAGTATGCGTACTTGTTTTTGTTATTACTACAGAGAGTCAAT
GAACTACGAAAAATGATTGATGTCCAGTTTTCGATTAAAGTTTCAACTGTTCACTTTTGG
AACAATTGAATCGAAGTTCTGAAAGAGAAATGAATCACCGTGTGCCAGATTTCGAGACGG
AGGAGGACTATTCAATTCCAACTTCTTCAGGGTTATCCAGACCTAGAAAGTCTGCACTGT
AAGCTTTTGAAATCTGTAATTTTGTTTAAAGTTTTTGCTTATGAGTTTTAGATTGAGAGA
ATTTAGAATTTTTGTTTTGTTTTGTAGAGGTGAAGAGGAGATTATGGAGTTGCTGTGGCA
GAACGGTCCAGTTGTTGTGCAGAGTCAGAACCAACGATCTACGAGGAAAGCTCAATTCGG
CGGCGGCAGTGGAGGTGAGGCTGTGATTCCAACGGAGGTTAGGGAAATCCGATCGAGTGG
CGAGGAGCAAACGGCGGCCGCGAAAAATTTGTTTATACAGGAGGATGAGATGTCATCGTG
GCTTCAGTACCCACTTGATGACTCCTCCTTTGATCGGGATTTGTATGCGGATCTTCTCTA
TTCCACTCCTCCACCACCTCCTCCAGCTCCTGTTACCAAAGTTGCTCCACCACGGGCGGC
GGAGATCCGCCCTCCTCCTATGCCTACTCGGCCGCCTATACCAACACCGCCTCGAAAGCT
GCGAGCCTCCTCTGCCTTACAGAATTTCGTGCATTTGTCGAGGATGTCGAGGGCGAGGAA
TGAGACAATTTCAGGCCCATCAAGTTCAAGCAAGGCAGCTGTCAGGGAATCGACGGTGGT
GGAGTCGAATGAGACGCCGATGGTTGGATCGAAGTACAGAGTTTCCCAAGCGGCGGCGAA
AAGTACGGCGCAGGACTTCGGCCGGAACATATTGAGGGGTACGGCGACCGCCTGTACTAC
AGCGGCTAGAGAATCGGAGACAGGCACCTGTGATCTCACACTGATATCATCACCTGGTGG
CTCCGGCGCCAGTGTCAGCGCCAGCCCCGAGCCACCTCCGCCGCATCAGAATCCACCGCC
GGCGGAGGACCAGAAGCGGAAAGGCAGAGAAGCCGAGGAAAACGATTATCGGAATGAGGA
TATTGAGTTTGAATCTGCTGAAGCCAAGATGCACGCCCATAGTTTAACGTCAACAAAGAG
ATCTCGTGCTGCGGAAGTTCATAATCAATCAGAGAGGAGGCGTCGGGACAGGATCAACGA
AAAGATGAGGGCTTTGCAAGAACTCATACCCCGGTGCAACAAGTCTGACAAAGCTTCAAT
GTTGGATGAGGCAATTGAGTACTTGAAATCACTACAACTGCAAGTACAGATGATGTCCAT
GGGATGTGGCATGATGCCTATGATGTATCCTGGTGTCCAACAGTTCATGCCTGCAATGGG
GATGGGGATGGGGATGGGGATGGGCATGGGAATGGAGATGGGCATGAACCGCCCAATGGT
GCCGTATCAATCTGTTCTACCCAATTTTCGATGCCCCCATTTCACATGTCACCAGTTCCT
GTACCTGAGCCTTCGAGAATTCAAGTTTCAAACCAGACGGATCCTGTGCTAAACTTACAT
GTTGCCAACAACGCAAACCAGCCTCAAATCCCGAATTTCATGGATCCGTATCAACAGTAT
CTCTGTCTCCACCAGGCACAATTTCCATTACCACAGCTGCAGTTCCGCCGCCCATTACCA
ACAAGCCCAGTAGCAGCAAAGAAATGGGGAACACTTGAGAATCACAAACCAGGTAGGCAA
TTCCTACACTTACTTGAGTAG
>tig00001659_2g158980.t02 gene=tig00001659_2g158980 seq_id=chr4 type=exon
GTATGGGCAAAATTATTGAAAATTATTGTGTGGGGGTGGGGTAAGCGTAGGGGAAAATTT
GTGCCCGTACATACCGCCACTAGCTAATTTCGTCAATTTTCCTCTTCGTATTATTCCCCT
GCCAGTAGAGAGAGAAACCTTATCTTCCCTGCAAAAGACATTTAACACAACCGACATCGA
GAGAGAGTGAAGGTATAATACCTACGTTGCACAGGCAATTACGAACCCTCCTACAAAATT
ACCCCATTTGGAGCAGTATAATCATTCAAAGGTATTGAAAAAAGTAGCTGTCTAGCTGAA
GAAAATACAGAATTGTATCAGTATGCGTACTTGTTTTTGTTATTACTACAGAGAGTCAAT
GAACTACGAAAAATGATTGATGTCCAGTTTTCGATTAAAGTTTCAACTGTTCACTTTTGG
AACAATTGAATCGAAGTTCTGAAAGAGAAATGAATCACCGTGTGCCAGATTTCGAGACGG
AGGAGGACTATTCAATTCCAACTTCTTCAGGGTTATCCAGACCTAGAAAGTCTGCACTGT
AAGCTTTTGAAATCTGTAATTTTGTTTAAAGTTTTTGCTTATGAGTTTTAGATTGAGAGA
ATTTAGAATTTTTGTTTTGTTTTGTAGAGGTGAAGAGGAGATTATGGAGTTGCTGTGGCA
GAACGGTCCAGTTGTTGTGCAGAGTCAGAACCAACGATCTACGAGGAAAGCTCAATTCGG
CGGCGGCAGTGGAGGTGAGGCTGTGATTCCAACGGAGGTTAGGGAAATCCGATCGAGTGG
CGAGGAGCAAACGGCGGCCGCGAAAAATTTGTTTATACAGGAGGATGAGATGTCATCGTG
GCTTCAGTACCCACTTGATGACTCCTCCTTTGATCGGGATTTGTATGCGGATCTTCTCTA
TTCCACTCCTCCACCACCTCCTCCAGCTCCTGTTACCAAAGTTGCTCCACCACGGGCGGC
GGAGATCCGCCCTCCTCCTATGCCTACTCGGCCGCCTATACCAACACCGCCTCGAAAGCT
GCGAGCCTCCTCTGCCTTACAGAATTTCGTGCATTTGTCGAGGATGTCGAGGGCGAGGAA
TGAGACAATTTCAGGCCCATCAAGTTCAAGCAAGGCAGCTGTCAGGGAATCGACGGTGGT
GGAGTCGAATGAGACGCCGATGGTTGGATCGAAGTACAGAGTTTCCCAAGCGGCGGCGAA
AAGTACGGCGCAGGACTTCGGCCGGAACATATTGAGGGGTACGGCGACCGCCTGTACTAC
AGCGGCTAGAGAATCGGAGACAGGCACCTGTGATCTCACACTGATATCATCACCTGGTGG
CTCCGGCGCCAGTGTCAGCGCCAGCCCCGAGCCACCTCCGCCGCATCAGAATCCACCGCC
GGCGGAGGACCAGAAGCGGAAAGGCAGAGAAGCCGAGGAAAACGATTATCGGAATGAGGA
TATTGAGTTTGAATCTGCTGAAGCCAAGATGCACGCCCATAGTTTAACGTCAACAAAGAG
ATCTCGTGCTGCGGAAGTTCATAATCAATCAGAGAGGAGGCGTCGGGACAGGATCAACGA
AAAGATGAGGGCTTTGCAAGAACTCATACCCCGGTGCAACAAGTCTGACAAAGCTTCAAT
GTTGGATGAGGCAATTGAGTACTTGAAATCACTACAACTGCAAGTACAGATGATGTCCAT
GGGATGTGGCATGATGCCTATGATGTATCCTGGTGTCCAACAGTTCATGCCTGCAATGGG
GATGGGGATGGGGATGGGGATGGGCATGGGAATGGAGATGGGCATGAACCGCCCAATGGT
GCCGTATCAATCTGTTCTACCCAGTTCACCAATGCCAAACCCGTCAGCAGCAGCACATAT
GGGACCCAGATTTTCGATGCCCCCATTTCACATGTCACCAGTTCCTGTACCTGAGCCTTC
GAGAATTCAAGTTTCAAACCAGACGGATCCTGTGCTAAACTTACATGTTGCCAACAACGC
AAACCAGCCTCAAATCCCGAATTTCATGGATCCGTATCAACAGTATCTCTGTCTCCACCA
GGCACAATTTCCATTACCACAGAATCAAGCTGCAGTTCCGCCGCCCATTACCAACAAGCC
CAGTAGCAGCAAAGAAATGGGGAACACTTGAGAATCACAAACCAGGTTAATTTCCGTGAT
GCGAGGAGTCCATTGGCTAAATGCAGCTGGTTAAAACAGTTTAAGATGTGCGCTAACATG
TAACTATTATCAAATAGTGGATTTTCCTTTATTTTCCAATGGATGTGTAAACCCCCTTGT
TCACATCTTGAAAGTGAGGGATCCCACATCAGAAAGGAACTCCTGTGAGCTTGCGACACC
ATCGGGGAACGGGAAATTTTACGCCGTGATAGGTTGTTAGGTGTTTTTCATGTCTTCTGC
CAATTATTTTTAAGCTCACTCATATACAGGATAAATTTGGGAAATAGGGATATGGCTGCT
ATTCCATTTTGAAGCATTCAAATGTACTAAATTAGAATTGAAGGGCTCTGTGCCTCTCAC
CGATTTAGTGGACCCCAATAGGTACGTGACAAAATTTGTTGGATTTCTTATAATTGACAT
ATCTGATTATAAATTTATAGAAGTCTTGATGCTTTCAACAAATATCATTTAAATACGAAA
TGTTTTAAGCATTTTTATTCAGCATATAATCATCGAACAGACGTCATTTTGATCAA
>tig00001659_2g158980.t03 gene=tig00001659_2g158980 seq_id=chr4 type=exon
GTATGGGCAAAATTATTGAAAATTATTGTGTGGGGGTGGGGTAAGCGTAGGGGAAAATTT
GTGCCCGTACATACCGCCACTAGCTAATTTCGTCAATTTTCCTCTTCGTATTATTCCCCT
GCCAGTAGAGAGAGAAACCTTATCTTCCCTGCAAAAGACATTTAACACAACCGACATCGA
GAGAGAGTGAAGGTATAATACCTACGTTGCACAGGCAATTACGAACCCTCCTACAAAATT
ACCCCATTTGGAGCAGTATAATCATTCAAAGGTATTGAAAAAAGTAGCTGTCTAGCTGAA
GAAAATACAGAATTGTATCAGTATGCGTACTTGTTTTTGTTATTACTACAGAGAGTCAAT
GAACTACGAAAAATGATTGATGTCCAGTTTTCGATTAAAGTTTCAACTGTTCACTTTTGG
AACAATTGAATCGAAGTTCTGAAAGAGAAATGAATCACCGTGTGCCAGATTTCGAGACGG
AGGAGGACTATTCAATTCCAACTTCTTCAGGGTTATCCAGACCTAGAAAGTCTGCACTAG
GTGAAGAGGAGATTATGGAGTTGCTGTGGCAGAACGGTCCAGTTGTTGTGCAGAGTCAGA
ACCAACGATCTACGAGGAAAGCTCAATTCGGCGGCGGCAGTGGAGGTGAGGCTGTGATTC
CAACGGAGGTTAGGGAAATCCGATCGAGTGGCGAGGAGCAAACGGCGGCCGCGAAAAATT
TGTTTATACAGGAGGATGAGATGTCATCGTGGCTTCAGTACCCACTTGATGACTCCTCCT
TTGATCGGGATTTGTATGCGGATCTTCTCTATTCCACTCCTCCACCACCTCCTCCAGCTC
CTGTTACCAAAGTTGCTCCACCACGGGCGGCGGAGATCCGCCCTCCTCCTATGCCTACTC
GGCCGCCTATACCAACACCGCCTCGAAAGCTGCGAGCCTCCTCTGCCTTACAGAATTTCG
TGCATTTGTCGAGGATGTCGAGGGCGAGGAATGAGACAATTTCAGGCCCATCAAGTTCAA
GCAAGGCAGCTGTCAGGGAATCGACGGTGGTGGAGTCGAATGAGACGCCGATGGTTGGAT
CGAAGTACAGAGTTTCCCAAGCGGCGGCGAAAAGTACGGCGCAGGACTTCGGCCGGAACA
TATTGAGGGGTACGGCGACCGCCTGTACTACAGCGGCTAGAGAATCGGAGACAGGCACCT
GTGATCTCACACTGATATCATCACCTGGTGGCTCCGGCGCCAGTGTCAGCGCCAGCCCCG
AGCCACCTCCGCCGCATCAGAATCCACCGCCGGCGGAGGACCAGAAGCGGAAAGGCAGAG
AAGCCGAGGAAAACGATTATCGGAATGAGGATATTGAGTTTGAATCTGCTGAAGCCAAGA
TGCACGCCCATAGTTTAACGTCAACAAAGAGATCTCGTGCTGCGGAAGTTCATAATCAAT
CAGAGAGGAGGCGTCGGGACAGGATCAACGAAAAGATGAGGGCTTTGCAAGAACTCATAC
CCCGGTGCAACAAGTCTGACAAAGCTTCAATGTTGGATGAGGCAATTGAGTACTTGAAAT
CACTACAACTGCAAGTACAGATGATGTCCATGGGATGTGGCATGATGCCTATGATGTATC
CTGGTGTCCAACAGTTCATGCCTGCAATGGGGATGGGGATGGGGATGGGGATGGGCATGG
GAATGGAGATGGGCATGAACCGCCCAATGGTGCCGTATCAATCTGTTCTACCCAGTTCAC
CAATGCCAAACCCGTCAGCAGCAGCACATATGGGACCCAGATTTTCGATGCCCCCATTTC
ACATGTCACCAGTTCCTGTACCTGAGCCTTCGAGAATTCAAGTTTCAAACCAGACGGATC
CTGTGCTAAACTTACATGTTGCCAACAACGCAAACCAGCCTCAAATCCCGAATTTCATGG
ATCCGTATCAACAGTATCTCTGTCTCCACCAGGCACAATTTCCATTACCACAGAATCAAG
CTGCAGTTCCGCCGCCCATTACCAACAAGCCCAGTAGCAGCAAAGAAATGGGGAACACTT
GAGAATCACAAACCAGGTTAATTTCCGTGATGCGAGGAGTCCATTGGCTAAATGCAGCTG
GTTAAAACAGTTTAAGATGTGCGCTAACATGTAACTATTATCAAATAGTGGATTTTCCTT
TATTTTCCAATGGATGTGTAAACCCCCTTGTTCACATCTTGAAAGTGAGGGATCCCACAT
CAGAAAGGAACTCCTGTGAGCTTGCGACACCATCGGGGAACGGGAAATTTTACGCCGTGA
TAGGTTGTTAGGTGTTTTTCATGTCTTCTGCCAATTATTTTTAAGCTCACTCATATACAG
GATAAATTTGGGAAATAGGGATATGGCTGCTATTCCATTTTGAAGCATTCAAATGTACTA
AATTAGAATTGAAGGGCTCTGTGCCTCTCACCGATTTAGTGGACCCCAATAGGTACGTGA
CAAAATTTGTTGGATTTCTTATAATTGACATATCTGATTATAAATTTATAGAAGTCTTGA
TGCTTTCAACAAATATCATTTAAATACGAAATGTTTTAAGCATTTTTATTCAGCATATAA
TCATCGAACAGACGTCATTTTGATCAA
>tig00003430g273190.t01 gene=tig00003430g273190 seq_id=chr4 type=exon
GAGAGGGTGTAATAAGTGGTTGGGTGGCAACAAACCTGTAATTTTCCCCGAATTCCAAGC
CCAATTTCATAGCCCCAACTCCCCTTGTCTGCCTCGGTCCCATCGACGACACTACAAAAA
ACTCAGACGCACACCAAGTTACAGGCATTGTGAGATTCATATGGCATGAAATATTTGTAA
TTTACAAAAGCCCCAAAAAAGTCCTCAAAAAGAGATTGAAAATTTTGATAATAAAGAGTA
AAATGCTGTTGAGGGGAGGGGCAATTTCGGCACGTAGTGCTGCCATAAGCGAGAACCGGA
GCACTTTCGGATTTTCCAATTCAATTCGTCGGCAAAACGGAAATGGATTTGTGTTGTGCA
ATTCTTCGCACCGGACTCGGAAGGCCCAGTTGTTAAAGGCTCTGGCGGTGGCGACTGGCG
AGACGAAAACCAAACAGCAGGAGTCGAGCCACGAGCCGACACTGGCGGACCGGCTCCGGC
TTGGCAGCTTGACCGAAGATGGCTTGTCTTATAAAGAAAGGTTCATAGTGAGGTGCTATG
AGGTGGGAATTAATAAGACTGCTACCGTTGAAACCATTGCCAATCTGTTGCAGGAGGTTG
GATGCAACCATGCTCAAGGTGTTGGCTTTTCAACTGATGGATTTGCAACTACACTTACCA
TGAGAAAATTGCATCTCATATGGGTGACTGCTCGTATGCACATTGAGATCTATAAGTACC
CTGCCTGGAGTGACATGCTTGAAATAGAGACATGGTGCCAAAGCGAAGGAAGGATTGGTA
CCAGACGTGATTGGATTCTCAAAGATTACGCCACTGGTGAAGTCATTGGAAGGGCTACCA
GCAAGTGGGTGATGATGAACCAAGATACAAGACGGCTTCAGAAAGTTACTGATGATATTC
GTGATGAATATCTAATTTATTGTCCCAAAACACTGAGATTAGCATTTCCTGAAGAGAATA
ATGCTAGCCTGAAGAAAATAGCAAAACTAGAGGACCCTGTGCAGTACTCTAAAATTGGGC
TTGTGCCAAGACGAGCTGATCTGGACATGAACCAGCATGTAAACAATGTCACATACATTG
GATGGGTCCTGGAGAGTATGCCTCAAGAGATCATCAACACTCATGAACTGCAGACCATAA
CTTTAGATTATAGACGTGAATGTCAGCACGATGATGTGGTTGATTCCTTGACAAGTCCTG
AGCCTTTAATGGATGACACTATTTTAGAGCTTGAGGGAACTAATGGATCTGCTACTGCTG
GGAAAGATGAAAACGACTGCCTTCAGTTTCTGCATCTCTTGAGATTATCAGATGGCTCTG
AAATAAATCGTGGACGCACTGAGTGGAGAAAGAAACCTGCAACGAGATGAGCTTTATAAC
TAATCTCTAATCTCTATACATCTTTTAGCAGTCTAGTCTTATCATTTGGAGACATTTTTA
TTTCTATTTTTTATTTCTTCTTTATTTGGTGCTCCCAGTGGATTTTGCTTGAAATATAAG
TTTTCATAAGGAACAAGAGGATTGATTCAGTGACCTTTAATTGTGCATTTAGTTTGTACT
GAGTTAAGGAAGTTTATCGTGAGATCTCCATCAAATGTATCTTTCTCCAAGTGTTCTAGT
CGCATTACATGCAAATGCTGGTGTCTGAAGTATTTTCTGAAGGACCAAGTATTAACAGCA
ATCGAGCTAGAACTCCTCGTCTTATCCCCTAATTGAGCTACTGGCTCCGGTCTCAACTGT
TCCCCCTCGATGTGAGACCATCCAAAAGAGTGAAGAAGGCTCACTCGAGTGGAAAAGCTG
GAAATGCAGTGAATGTAGATGAGCTCACTGGAGTTCAAATCTAAGTAACGATTTTAGTTG
AACTTGAACATAAGCCATCTCGTTTTAAGCCTAGTCATTAG
>tig00000651g80200.t01 gene=tig00000651g80200 seq_id=chr4 type=exon
GTTCAATGCTTACAATAAAAAACACTCAAATAAATGTCAAAAGAAGACAAGAAGTAGTTG
ACGGCAGCATTAACTCAAAATATAAGCTTTGTGCGTCTCACCAAACTCGCTTACCTACCA
CGTTTAACCCCTCGTCTTTTCTCCGTTAATTCCTGCCGTTAACTTTGACTCCGTCAAATC
CTCCAACCCCAAACTGTGAGGACCACTATGCCCACATTCTCCACCTAACCTGTGCCACCC
CGTCTATATAAACCGTCGCCACCTTTTACCTTGTCCAATCACCAGCACCACATCCTCCGC
CGGGAGCGAACACACGACCACCATTTCCATTTCTCGATAGCTTACATCTAATAATGGATC
TTCTCCTTCTAGAGAAGACCCTTCTGGGCCTTTTCTTCGCCATTATAGTTGCTGCTGTAG
TCTCTAAACTACGTGGCAAACGCTTCAAGCTCCCTCCGGGCCCAATTCCGGTGCCAGTTT
TCGGAAACTGGCTTCAAGTTGGCGATGATTTGAACCACCGGAATCTCACCGAATACGCCA
AAAAATTCGGCGAGATGTTCTTGCTCAGAATGGGCCAACGTAATCTCGTCGTCGTCTCAT
CACCGGACCTTGCAAAGGACGTTTTGCACACTCAGGGAGTTGAATTCGGTTCACGGACAC
GAAACGTCGTGTTCGATATTTTCACCGGTAAAGGCCAAGACATGGTGTTCACCGTCTACG
GCGAGCACTGGCGCAAGATGCGGCGGATCATGACTGTGCCGTTTTTCACCAACAAGGTTG
TGCAGCAGTATCGGCATGGTTGGGAGGCTGAAGTGGCGGCTGTGATTGAGGATGTGAAGA
AGAACCCTGAATCCGCCACTAATGGGATTGTTTTAAGGAGGAGATTGCAATTAATGATGT
ACAATAACATGTACAGGATCATGTTTGATACAAGGTTTGAGAGCGAAGAGGATCCTACTT
TTGTGAAGCTCAAAGCATTGAATGGTGAAAGGAGTAGATTGGCTCAAAGCTTTGAGTATA
ATTATGGAGATTTTATTCCCATCTTGAGGCCTTTCTTAAGAGGTTACCTTAAGATCTGCA
AGGAGGTTAAGGACAGAAGATTACAGCTCTTCAAGGACTATTTCGTTGATGAAAGAAAGA
AGCTCGCCAGCACAAAGCCAATGGACAGCAACAGTCTGAAATGCGCCATTGATCACATTC
TTGAAGCTCAGCAAAAGGGAGAGATCAACGAGGATAATGTCCTTTACATTGTTGAGAACA
TCAATGTTGCTGCAATTGAAACAACATTATGGTCAATTGAGTGGGGTATTGCGGAATTAG
TCAATCACCCTGAGATCCAGAAGAAACTCCGTGATGAGATCGATACTGTGCTCGGACCAG
GAGCGCAAGTAACGGAACCCGACACCCTAAAACTCCCATACCTTCAGGCCGTGGTTAAAG
AAACCCTCCGTCTACGGATGGCTATTCCTCTTCTGGTCCCCCATATGAACCTCCACGATG
CCAAACTTGGAGGATACGATATTCCTGCCGAAAGCAAGATCTTGGTCAATGCTTGGTGGC
TAGCTAACAATCCCGCTCACTGGAAGAATCCCGAGGAATTCAGGCCAGAGAGATTCTTGG
AAGAGGAGTCGAAAGTTGAGGCCAATGGGAATGACTTCCGGTATCTCCCATTTGGTGTCG
GTAGAAGGAGCTGCCCTGGAATCATACTTGCATTGCCTATTCTCGGCATTACTTTGGGAC
GTTTGGTGCAGAATTTCGACCTGTTGCCTCCTCCTGGGCAATCGAAGATAGACACCACTG
AGAAAGGTGGCCAATTCAGTCTGCACATTTTGAAGCATTCCACCATTGTGCTAAAGCCAA
GATCCTTTTAAAATTTGTGTTGTGAAAAAGATAATGATGTCTGAATCGGTTCTGTGTTTT
TTATTATTTTGGCCACAGTTATATGAATATTTGGATTTTCCAGTAACATTCTCTCCTACA
CTCTTGATACTTGGTTTGTAGCTACACCGAAGTTAATAATTTGCAGAAAGAAAGTTGCTG
ATTAATCGGCCAACACGGTTGAATATTGTTCTACTTTTATTTGGATGTTTAGGTCAATAT
TTTTGTATTCTCGGTTTGCAAACTAGCTTCGTATAATTTAGTAAACATTATACTATTCAA
ATATTCTTGTTCATATTTCTAATCAAAACACGTTATCTGGT
>tig00000779g97650.t01 gene=tig00000779g97650 seq_id=chr4 type=exon
CTAATCACGCAGAGTTCGTGGTCGAGTTCGTTTTAAAACATCAATATATATACACGCTCT
CTCGCTCCCAAGCTAAATCCTTTTCTTCAAACAACTCCAACTGGCTTCCCTGTCCCACAA
TTTCTCATCTCTCTCCTTTTCTCTCTCTCATATTTTGCAGCCACCACTTCTGTGGAGGAA
ACAGAACCTGAAAATTAAAGCAGAAAACAGAAGATTACATTGAAATCAAGCTGGAAAAAA
ATGGCTTTGAAATTGAATGCAATCAACTTTCAATCCCAAAATGCCCTTCATTTGCTCTAC
CACTTGTTGTCAGCCACAGATCTCCCAAGTTTTCATGGCTTCTACTCTTCGCTCTGGCTC
CAAGGAGGTTGAGACTCTCAAGAAGCCATTTAGTCCTCCACATGAGGTTCACGTTCAAGT
AACACATTCTATGCCACCTCAAAAGATTGAGATCTTTAAGGCGATGGAGGACTGGGCTGA
AGAAAACATATTAGTTCACCTGAAGCCAGTTGAAAAATGCTGGCAACCGCAGGATTTCCT
GCCAGATCCTGCTTCTGATGAATTTCACGATCATGTCAAGGAACTACAGGAGAGAGCAAA
GGAACTTCCTGACGATTATTTTGTCGTTCTAGTTGGCGATATGATCACAGAAGAAGCCCT
TCCAACGTACCAGACAATGCTTAATACATTGGATGGGGTGCGAGATGAAACTGGGGCTAG
TCCTACTCCCTGGGCAACTTGGACTAGAGCATGGACTGCTGAAGAGAACAGGCATGGAGA
CCTCCTAAACAAATATCTCTATCTGTCGGGACGAGTAGACATGAGACAAATTGAGAAGAC
GATCCAGTACTTGATAGGGTCGGGAATGGATCCTCGGACAGAAAACAATCCTTACCTTGG
ATTTATCTATACATCATTCCAAGAAAGGGCCACTTTCATTTCTCATGGTAACACAGCAAG
ACACGCGAAGGACCGTGGTGACTTGAAGCTGGCTCAAATATGTGGTACAATTGCCGCGGA
CGAGAGGCGTCATGAAATTGCATACACCAAAATAGTTGAAAAGCTGTTTGAGATCGACCC
TGATGGAACAGTGCTGGCTTTTGCTGACATGATGAGGAAGAAAATCTCAATGCCAGCCCA
CTTGATGTATGATGGACGTGATGATAATCTTTTTGATCACTTTTCAGCTGTTGCTCAGCG
GCTTGATGTCTACACGGCTAGAGACTATGCCGACATTCTAGAGCATTTGGTCAACAGATG
GAACGTGACAAAGCTAACTGGACTATCTTCAGAAGGGCAAAAGGCTCAGGATTACGTCTG
TGGATTGCCTCCAAGAATCAGACGTTTAGAGGAAAGAGCTCAAGGGCGGGCCAAGCAAGG
ACCAAGAATTCCATTTAGCTGGATATACGATCGAGAGGTACAACTCTGAGTGCATGATGC
GACAGGTAAACAAATAAGAGCTGTAGTTTGTTCCCTTGCAATTTCTTGTTCACATCTGGT
ATGGGACTCGTACTGTAGGTACCTATTGTTTCTGGTGTGGTTTTGCTAGATCTTCATATA
TAGAGGCAGCTATAGCTTCGACGTTTTAGTGAATCGTCTATGGTATGTTTTTCGTGCTTA
CTGTAAACTCCAAAAACTCGAGGCAATTTTGGTGATCATCATCGCTTGGTTACAAATTAC
TTATCCATGCTCGATTTGCATATATATCACTTGGCCGATTGTAATCAATTGCATGTACTT
AGTCTATATGCCATATAGGTTGATCTGACTATTAATATGATCAAATATGTGTTGGCATGC
TGAAATGGATGACGTTAGACAAGATTAAGGAACGAAAAGAAGTTAAATTTCATTAGTATT
TTTTGGAGTACAATTGAGTACTGTGTACCAGAATGATACAACAACATTGTCTTATTGTTT
GACATCGTCATGATGTATAGATCTTTATCTATCGCTACATTGCTGG
>tig02154258g743410.t01 gene=tig02154258g743410 seq_id=chr4 type=exon
ATGTCCTTCCTCCCGCCACCGTCGCTCTTCCGTTCCAAATCCGCCGCCCAGAATCTGCTA
ACTGTTCATGCCAACGGCTCCTTTTACCGCTCCAAAGCTTCATGGCAAGAGGTTGCCGGG
GTTTTGATTTTCTCTGCAATTCCATTCACGGCGGTGAAAGCTATTGCCAATAGTCCTCTT
GGGGAGGCGCTACAGAGGCGAATGGAGGAGAAGAAGCAGTTTTATCAGGAAAATTCTTCT
AAGTTTAAGGCACTTGCAGACAAGGCCAGAATGGATAGCATGTGGTATGGAGAAGACCGC
CCTCGCTGGCTTGGTCCAATCTCGTATGAATATCCTACCTATCTCACAGGCGAACTACCT
GGGGACTATGGTTTTGATGTTGCAGGTCTGAGCAAGGATCCCAGAGCCTTGCAAAAGCTT
TTCAATTTTGAAGTACTGCATGCCAGGTGGGCTATGCTTGCTGCCCTTGGTGCTTTAATT
CCAGAATTATTAGACCTAACGGGAACCTTCCACTTTGTGGAACCTGTTTGGTGTCGAGTG
GGCTACTCAAAGCTCAAGGGTGATACATTGGACTACCTTGGCATCCCTGGTCTCCATGTG
GCTGGAAGTCAAGGAGTGGTTATCATAGCCATCTGCCAAGCCCTTCTAATTGTTGGTCCA
GAATATGCAAGATATTGTGGTATTGAGGCTCTGGAGCCTTTGGGAATTTATTTGCCTGGT
GACATCAATTATCCTGGAGGCGTGCTTTTTGATCCCTTAAATCTGTCTAAAGACCCTTTG
GCTTTCGAGGAACTGAAGGTGAAAGAGATAAAAAATGGGCGCCTAGCCATGGTTGCATGG
TTAGGCTTCTATATTCAAGCTGCTTTCACAGGTAAAGGCCCTCTACAGAACCTTCTTGAA
CACATCGCAGATCCCCTCCACAATAACGTTTTTTCACTTCTAAAATCTCTTTAA
>tig02154258g745880.t01 gene=tig02154258g745880 seq_id=chr4 type=exon
CCCGGTCAATAATGAAATTAGAAACAATAAAAAATACAAATGAGAAAGATCATGTCAATT
TTTCGGCACATTTCCGAACAATTTCAAGGATCATTTAGATGATTTTATAACAAAAAATTG
AAGGATAATTTCTCATTGAGGCAATAGTTGAGGACTACTACTACAATTTTCCCTTTATAT
TTGGCTAAGCCTTGCTCACATGTAATCCTCCTATTGGTCAATCTTCTGATCTCCCCTACC
CACTTGTCCGTAAGGTATGTACTTCATAATTTATATGTCCTAAACTTTAGAAAGTTTATT
TAAAAAATAATAATAATAATAATAAAGAAGAAGAAGAAATGGGGGGTGAGAATTGGAGCT
TAACAGCAAAAATCTGTGATTCATGCAAAACCACCTCCGCCGCCGTATTCTGCGCTGCTG
ACTCCGCCTTCCTCTGCTTCGGGTGCGACGCCAGAGTCCACGCCGCCAACAAACTGGCGT
CGCGTCACGGCCGTGTGTTGGTGTGCGAAGTTTGCGAGCAAGCACCAGCCGCAGTCACCT
GCAAGGCGGATGCAGCGGCGCTTTGCGCCACTTGTGACCGAGACATACACTCTGCTAATC
CACTTGCTCGCCGCCACGAGCGCCTCCCTATTGTCCCCTTCTACGACTGCGCCGCTTCTA
AGTCGTCGTCATCCCCCAACAACACTACCACTGATGACAAGTACTTGTCCGATGAGGAGG
CGGAGGCGGCGTCGTGGCTCCTTCCCACGGAAGATTCTGAGTCGCCGGAGTATAAATCGG
TGGAATATTTGTTCAATGATATGGATCCGTACCTGGATCTTGACTTAATTTCCGGCGATC
AAAAGCCACAGCTCCATGTCAACGATCCTCAGAAACAGTACAGTTCCGACGGGGTTGTGC
CAGAGCAAAACAAGAATGAATATACGCAGCCCCACTTTTTGGGTCCAGTTGTTGATGGAT
TTCCAACTTATTCCATGGATTATCCAGGATCTAAGACATTTATGTACAAATTCAGCCCTC
AATCCATTAGCCGAAGCATCTCATCCTCGTCTATGGAGGTTGGAGTGGTGCCCGACCACA
ACCCCATCACTGATGCATCGAACAACTTCATTAAAACCGAGGTCATCCCGACTCTGGCCT
CCGGGATTGACAGAGAAGCGAGGGTTTTGAGGTACAGAGAAAAAAGAAAGAATAGAAAGT
TCGAGAAAACCATTCGATATGCTTCAAGAAAGGCGTATGCAGAAACCAGGCCGAGAATCA
AAGGAAGGTTCGCGAAACGTTCGGAGATGGAGGTTGAGTCCCTCATTGCTGTTGATGCTT
CCTATGGCCTTGTCCCAACTTTTTGATGTTGAAAAATAATCAAATTTTGGATTTTTAATT
TGGTTTATGTATGTTCTTATCAATGAATTTGACAACGTTTTAATGTATCATTGTGTATAT
GTTTTAGAGGATGACGAGTATGATGTCTGATCAGTGTATTATAACTAATAATCTATTTTA
CATTGAATTTTGTTTTTCCAAAGGAGTTTATGGGGTCTAGAATTGAGTTGATCATTAAAA
TTGGAAGGAAATTAAAAAAGGAAAAAAAAAAAAATGTCATCGGCTTGTGGGATATGGGTT
GTGATTAGGGAATATTGGATTAGATTGATAAAGCACTTTATGTTGAATATTTTAGCGGGT
TAGAAGATTGGGCGACTAATCGTGTGAATGAAATTGAG
>tig00004182g315650.t01 gene=tig00004182g315650 seq_id=chr4 type=exon
ATGGAGGAAGCAGTGGGTGATGAGGTGGCTGAAGTTGGTGCTGTTGAGGGCCTACACCTC
CGAAGTAAAGAGAACGAGTTTACATTGAAGACAGGCAGCTCCAGTGTGTTGCAATCCCGT
GAAATGGTAACACCTGGTGAGGATGATTATAATGAAACCACAAACAATTATTTTTCAGAC
AGCATTGGTTCTTCTGAACGTGCAAGTGGCAGGCCTCGATTCATGGATGAGGCGGAGGTC
ATGGTTGAAGAGTTGACTGTGGAAAATTATGATGGAGGAAAGTTGGGTAGAACACAACCC
AAGCAAATGAAAAAACAGTGGCAGCATTTGTACCAGTTAGCAGGTGGATCAGGAATCAGC
AGCTTCCATGAACACACTGGGAACAAAGACAAGGGTCGAGCTAAGCCAGGTGATTGGGAG
GACGGAGGTGATGCATTCTTTTCTGAGTTTCTAGATCAGAAGCAGCAACCAATGGATCAT
GGCCATAATGCAGCCGTGGATCATGTACTTGGTAATGATGAGAAAGGTACTTTCAGTGAT
GTGTCTGGAGGCATCCGGACAAAGATTTTATCAAAATCTGGGTTCTCCGAGTACTTTATA
AAAAGTTCACTGGGAGGCAAGGGAATGAAACATAAAGGCCCCGCTCATAGAGGATCTAGT
AATGAACCAGGGGCCCAAGCTCATCCAAAATCTGTCACTCTTGGTTCATTGGACTCTGCT
GCGCCATTAGGTGTAACTGCAGACATTGTTACACCACCTACAGGTTTTGTTTCTGAACCA
CGGACTAATCTTAGTTCCAGTTCTTTTAGTGATGGAATCAGTTTGAGAGAATGGCTGGAA
GAAGGTCGAATTAATGCAAAGAAAGATGAGAGTTTAAATATATTTAGACAGGTTTTGGAT
ATTGTGGATTCTGCTCACTCCCAAGGAGTTGCCCTACAAGACTTGAGGCCATCCCACTTC
AAGTTATTGGGATCATACAAGGTCGTATACCTTGGATCTTCTTTACATGCTGGAGTTAAG
GAAAATGTCGCATATCAAGATATTCACCAATCAGGTCACAGTGGAAATGAAAAGAGGTCA
ATGCATCCAAGATTGTTCCCATTGGCCAGCATGAAGAAGCAGAAATTGAGTGAGAACGTG
AACTTCAAAGGTTGCCTCAATTTCCATCCAGGTCTGGCACTAGATCTGCATCTGAAAATG
TTGCCAAAGAATATATTGTCGGGCAACAAGATTCTGGGGATGATTCTGATGAAGACACAA
ATTCTAAAATCAAATTTAAGAACCGGACCAAATTCTTCAGCCATGGCGTGTCTAATTCAT
CACAGCTATTGCAGGTTTCTTCAAGGGGTATGCCAGAGGAGAAGTGGTATAGCAGTCCTG
AGCTGTTCAGTGCGAGGGGCTGCACTTTTTCATCGAATATCTATAGTCTTGGCGTTCTTC
TATTTGAGTTACTCGGCTTATTTGATTCGGGAACATCTCGTGCTGCTGCAATGCTTGATT
TACACCATCGGATTCTTCCTCCTGCATTCCTTTCGAAATATCCGAAGGAAGCTGGATTCT
GTCTCTGGCTACTTCATCCTGAACCTTCATCACGCCCAACAACCAGGAACCGAAAACACC
ATGGACATGAAAGAAGTGAATATAACTTGCATGGAAATTCTACAATCAGAATTTATGAAG
GGAATTCAAGACTTATCTGGAGGCGAGTTATTACCATTAATTGATGAAGAAGATGGAGAA
TCAGAGTTGTTATTGTATTTTCTCCTGTTAGTAAAAGAGCAAAAGCAGAAGGATGCGTTC
AAGTTAGTGGAACATATCCAGTACATAGAAGGAGATATCGAAGAGGTTAAGAAAAGGCAG
CCTAAGAAATCACTTATTCAATCTTCCTCGTCTCTGGAGCCTTCAAATGTAAGTGGGAGC
AGCGTTACTCGCAGAGGAAATTTAAGTTCAGAATCTCTTTCAAAGATGATCCCAGGACAT
GACAACGAGATAAAATTGATGAGCAACATCAGGCAACTAGAAAACCCTTACTTTTTGATG
CGATCCAATGTTCAGCTTGCAGATAGTGATGTAGTGACTCGTAGAGATACAGAACTGTTG
AAAAGTCGAGAGAACTGGAGCATTGCGGGTAATAATGATAGCAAGTACAAGACCTCAGAT
CGTTTAGGGAGTTTCTTTGATGGTTTGTGCAAATATGCTCGCTACAATAAATTCAGAGTA
CGGGGGATATTACGGAATGGAGATTTTAATAATAGTTCTGCAAATGTGATATGCTCTCTG
AGTTTTGACCGGGATGAAGACTATCTGGCTTCGGGAGGGGTGTCAAAGAAGATAAAGATA
TTTGAATTTCAAGCTCTGTTTAATGATTCTGTTGACATTCATTATCCTGTTATTGAGATG
ACAAACAAGTCAAAGCTCACAGGCATTTGCTGGAACAACTATGTCAGGAACTACCTTGCT
TCAACTGATTACGATGGCATTGTTAAGTTATGGGATGCGACAACTGGTCAAGTCTTTTCT
CATTTCATGGAGCACAGTGAAAGGGCTTGGTCTGTTGATTTCTCCCGTGCAGATCCCATG
AAATTAGTGAGTGGAAGCGATGATCGTATGGTGAAACTTTGGAGCATCAATGAGAGAAAC
AGTTTATGCACAATTAGGAACAATGCAAATGTCTGCTGTGTTCAATTCTCAGCTGACTCC
AGTCATATGTTGGCTTTTAGCTCGTCCGATTATAAGACCTATTGCTATGATCTTCGCAAT
ATTTCAACTCCTTGGTGCATATTGGCTGGCCATGGGAAAGCTGTAAGTTATGCAAAATTC
TTGGATGCTGAAACTCTTGTTACTGCATCCACCGACAACACTTTGAAGATTTGGGATCTC
AATAAAACAAATTCCCATTGTTTATCAAGAGATGCGTGTATCTCAACACTTAGAGGGCAC
ACAAATGAGAAGAACTTTGTGGGTTTATCAGTTGCTGATGGATACATTGCATGTGGGTCG
GAGACAAATGAGGTGTTTGCCTATTACAAATCCCTGCCGATGCCAATTACTTCCCACAAA
TTTGGTTCCATCGATCCCATTTCTGGTAAGGAGACTGAAGACGACAATGGACAGTTTGTT
TCAAGTGTTTGCTGGAGACGGAAATCAAATATGGTGGTTGCTGCCAGTTCCACTGGTTGT
ATAAAACTTCTGCAGATGGTCTAG
>tig02154338_2g758490.t01 gene=tig02154338_2g758490 seq_id=chr4 type=exon
ATGTGGGTTGATGTAGAAAACGTTGGGCTTTGGGCAATGTTGATCTCTAGCAATGATGTC
AATTGTTTAACTTCTAGGGCAGTGTTGATTTCTAGGATTGCAATGCAAAAGCTAAATTAT
AGCTGGAGCAATGGCCATGATGTTGAGGCTTATAGTCTGGAAGCAGTGGGTGATGAGGTG
GCTGAAGTTGGTGCTGTTGAGGGCCTACACCTCCAATTAGCAGGTGGATCAGGAATCAGC
AGCTTCCATGAACACACTGGGAACAAAGACAAGGGTCGAGCTAAGCCAGGTGATTGGGAG
GACGGAGGTGATGCATTCTTTTCTGAGTTTCTAGATCAGAAGCAGCAACCAATGGATCAT
GGCCATAATGCAGCCGTGGATCATGTACTTGGTAATGATGAGAAAGGCAAGGGAATGAAA
CATAAAGGCCCCGCTCATAGAGGATCTAGTAATGAACCAGGGGCCCAAGCTCATCCAAAA
TCTTTCACTCTTGGTTCATTGGACTCTGCTGCGCCATTAGGTGTAACTGCAGACATTGTT
ACACCACCTACAGGTTTTGTTTCTGAACCACGGACTAATCTTAGTTCCAGTTCTTTTAGT
GATGGAATCAGTTTGAGAGAATGGCTGGAAGAAGGTCGAATTAATGCAAAGAAAGATGAG
AGTTTAAATATATTTAGACAGGTTTTGGATATTGTGGATTCTGCTCACTCCCAAGGAGTT
GCCCTACAAGACTTGAGGCCATCCCACTTCAAGTTATTGGGATCATACAAGGTCGTATAC
CTTGGATCTTCTTTACATGCTGGAGTTAAGGAAAATGTCGCATATCAAGATATTCACCAA
TCAGGTCACAGTGGAAATGAAAAGAGGTCAATGCATCCAAGATTGTTCCCATTGGCCAGC
ATGAAGAAGCAGAAATTGAGTGAGAACGTGAACTTCAATCGAAGGTTGCCTCAATTTCCA
TCCAGGTCTGGCACTAGATCTGCATCTGAAAATGTTGCCAAAGAATATATTGTCGGGCAA
CAAGATTCTGGGGATGATTCTGATGAAGACACAAATTCTAAAATCAAATTTAAGAACCGG
ACCAAATTCTTCAGCCATGGCGTGTCTAATTCATCACAGCTATTGCAGGTTTCTTCAAGG
GGTATGCCAGAGGAGAAGTGGTATAGCAGTCCTGAGCTGTTCAGTGCGAGGGGCTGCACT
TTTTCATCGAATATCTATAGTCTTGGCGTTCTTCTATTTGAGTTACTCGGCTTATTTGAT
TCGGGAACATCTCGTGCTGCTGCAATGCTTGATTTACACCATCGGATTCTTCCTCCTGCA
TTCCTTTCGAAATATCCGAAGGAAGCTGGATTCTGTCTCTGGCTACTTCATCCTGAACCT
TCATCACGCCCAACAACCAGGGAAATTCTACAATCAGAATTTATGAAGGGAATTCAAGAC
TTATCTGGAGGCGAGTTATTACCATTAATTGATGAAGAAGATGGAGAATCAGAGTTGTTA
TTGTATTTTCTCCTGTTAGTAAAAGAGCAAAAGCAGAAGGATGCGTTCAAGTTAGTGGAA
CATATCCAGTACATAGAAGGAGATATCGAAGAGGTTAAGAAAAGGCAGCCTAAGAAATCA
CTTATTCAATCTTCCTCGTCTCTGGAGCCTTCAAATGTAAGTGGGAGCAGCGTTACTCGC
AGAGGAAATTTAAGTTCAGAATCTCTTTCAAAGATGATCCCAGGACATGACAACGAGATA
AAATTGATGAGCAACATCAGGCAACTAGAAAACCCTTACTTTTTGATGCGATCCAATGTT
CAGCTTGCAGATAGTGATGTAGTGACTCGTAGAGATACAGAACTGTTGAAAAGTCGAGAG
AACTGGAGCATTGCGGGTAATAATGATAGCAAGTACAAGACCTCAGATCGTTTAGGGAGT
TTCTTTGATGACTATCTGGCCGGGAGGGTGTCAAAGAAGATAAAGATATTTGAATTTCAA
GCTCTGTTTAATGATTCTGTTGACATTCATTATCCTGTTATTGAGATGACAAACAAGTCA
AAGCTCACAGGCATTTGCTGGAACAACTATGTCAGGAACTACCTTGCTTCAACTGATTAC
GATGGCATTGTTAAGTTATGGGATGCGACAACTGGTCAAGTCTTCTCTCATTTCATGGAG
CACAGTGAAAGGGCTTGGTCTGTTGATTTCTCCCGTGCAGATCCCATGAAATTAGTGAGT
GGAAGCGATGATCGTATGGTGAAACTTTGGAGCATCAATGAGAGAAACAGTTTATGCACA
ATTAGGAACAATGCAAATGTCTGCTGTGTTCAATTCTCAGCTGACTCCAGTCATATGTTG
GCTTTTAGCTCGTCCGATTATAAGACCTATTGCTATGATCTTCGCAATATTTCAACTCCT
TGGTGCATATTGGCTGGCCATGGGAAAGCTGTAAGTTATGCAAAATTCTTGGATGCTGAA
ACTCTTGTTACTGCATCCACCGACAACACTTTGAAGATTTGGGATCTCAATAAAACAAAT
TCCCATTGTTTATCAAGAGATGCGTGTATCTCAACACTTAGAGGGCACACAAATGAGAAG
AACTTTGTGGGTTTATCAGTTGCTGATGGATACATTGCATGTGGGTCGGAGACAAATGAG
GTGTTTGCCTATTACAAATCCTGCCGATGCCAATTACTTCCCACAAATTTGGTTCCATCG
ATCCCATTTCTGGTAAGGAGACTGAAGACGACAATGGACAGTTTGTTTCAAGTGTTTGCT
GGAGACGGAAATCAAATATGGTGGTTGCTGCCAGTTCCACTGGTTGTATAA
>tig00003099g254910.t01 gene=tig00003099g254910 seq_id=chr5 type=exon
GTCAAGGTTCATGTTCCTTTCCTTGGTAGGAATATATGTATTTAGTGGAACATAATTTTG
AGTTCTTTGTATCCATGAATGAATGCATAGAGTGCATGTTATCCATATCTAAGCACCATC
ATCTGCCACCTCGGTAAGTGCAGCCAATCAAAACACAGTATGATATTACGCATCTTCACT
TGGGACCAATGAATGAGAAGCTGACTTGGCATGTCTACATCCACGGATTCAGTGTATTTC
AACTCACTCGCTCTTCCTCAATTCTCACTTCTCAATTCCGCAGAAATAAATCAACAATGG
CTTCTCTTGGTGTGTCTGAAATGCTGGGTAACCCCCTTAACTTCAGTGTGGCATCCAGGT
CTGCTCCTACACCTTCGAGCCGCCCGGCCACCACTTTCAAAACATTAGCCCTTTTCTCCA
AGAAGCCTGCACCATCTCCAAAGGCTAAGCCTGCTGCTGTGTCCCCTATCGATGATGAAC
TCGCCAAGTGGTATGGACCTGACAGAAGAATTTTCTTACCCGAGGGCCTTTTGGATAGAT
CAGAAATCCCCGAGTACCTCACTGGAGAAGTTCCCGGAGACTATGGCTATGATCCCTTTG
GCCTCAGCAAAAAACCCGAAAACTTCGCAAAGTATCAAGCATATGAGTTGATCCATGCTA
GATGGGCTATGCTTGGTGCTGCTGGATTTATCATCCCAGAAGCATTCAACAAATTTGGAG
CCAACTGTGGCCCTGAAGCTGTTTGGTTCAAGACTGGAGCCCTACTTCTTGATGGAAATA
CATTGAATTACTTCGGTAAGAACATTCCAATAAACCTCGTTGTTGCTGTGGTTGCTGAGG
TTGTACTTGTTGGAGGTGCAGAGTATTACAGAATTATTAATGGCTTGGTATGTCCCAACA
GTTTTTAAATCCAGTACGGCTATCTTCGGGTGTAATTGGCATTGGGTAACTAAAACAAAA
TCCACTATTTTCTGAATTGGGATTATGATTCATGTAGGATCTGGAGGACAAACTTCACCC
GGGTGGTCCATTTGATCCACTGGGTCTTGCCAAGGATCCAGACCAGGCTGCATTATTGAA
GGTGAAGGAGATCAAGAATGGTCGACTGGCCATGTTCTCTATGCTTGGTTTCTTTATCCA
GGCATACGTGACTGGAAAGGGTCCTGTAGAAAACCTTGCAGCACATTTGAGTGATCCTTT
CGGCAATAACTTGCTCACTGTTATTGCCGGAACTGCTGAAAGAGCTCCTACCCTGTAATT
CACACATGTAGTTTGCAGATTGATGCTTAATATATATTGTACAATTATCTGTGACATTTT
ATCCTAGTAATTGATTGTAGTTGGGAACTCTTTTCATTTCGCTCATACAGCTTATACTAT
GGAACTCATCTGGGGCCAAATCTTACTCGTACCCATTGAAAATTGAACTTTGAACAAGAT
ATGGATTCAATTTACACTTAAAAGATAGACATGATTCAGAATAATACAATGCAGTCGATA
GATCTTTTATCTTTATGCAGCATGAAACACAGACTGCAATGGTAGAAAGAAAAATGAAGA
GGCTTTAATGATGATGACACTGTTATATGTTAATG
>tig00003099g254910.t02 gene=tig00003099g254910 seq_id=chr5 type=exon
GTCAAGGTTCATGTTCCTTTCCTTGGTAGGAATATATGTATTTAGTGGAACATAATTTTG
AGTTCTTTGTATCCATGAATGAATGCATAGAGTGCATGTTATCCATATCTAAGCACCATC
ATCTGCCACCTCGGTAAGTGCAGCCAATCAAAACACAGTATGATATTACGCATCTTCACT
TGGGACCAATGAATGAGAAGCTGACTTGGCATGTCTACATCCACGGATTCAGTGTATTTC
AACTCACTCGCTCTTCCTCAATTCTCACTTCTCAATTCCGCAGAAATAAATCAACAATGG
CTTCTCTTGGTGTGTCTGAAATGCTGGGTAACCCCCTTAACTTCAGTGTGGCATCCAGGT
CTGCTCCTACACCTTCGAGCCGCCCGGCCACCACTTTCAAAACATTAGCCCTTTTCTCCA
AGAAGCCTGCACCATCTCCAAAGGCTAAGCCTGCTGCTGTGTCCCCTATCGATGATGAAC
TCGCCAAGTGGTATGGACCTGACAGAAGAATTTTCTTACCCGAGGGCCTTTTGGATAGAT
CAGAAATCCCCGAGTACCTCACTGGAGAAGTTCCCGGAGACTATGGCTATGATCCCTTTG
GCCTCAGCAAAAAACCCGAAAACTTCGCAAAGTATCAAGCATATGAGTTGATCCATGCTA
GATGGGCTATGCTTGGTGCTGCTGGATTTATCATCCCAGAAGCATTCAACAAATTTGGAG
CCAACTGTGGCCCTGAAGCTGTTTGGTTCAAGACTGGAGCCCTACTTCTTGATGGAAATA
CATTGAATTACTTCGGTAAGAACATTCCAATAAACCTCGTTGTTGCTGTGGTTGCTGAGG
TTGTACTTGTTGGAGGTGCAGAGTATTACAGAATTATTAATGGCTTGGATCTGGAGGACA
AACTTCACCCGGGTGGTCCATTTGATCCACTGGGTCTTGCCAAGGATCCAGACCAGGCTG
CATTATTGAAGGTGAAGGAGATCAAGAATGGTCGACTGGCCATGTTCTCTATGCTTGGTT
TCTTTATCCAGGCATACGTGACTGGAAAGGGTCCTGTAGAAAACCTTGCAGCACATTTGA
GTGATCCTTTCGGCAATAACTTGCTCACTGTTATTGCCGGAACTGCTGAAAGAGCTCCTA
CCCTGTAATTCACACATGTAGTTTGCAGATTGATGCTTAATATATATTGTACAATTATCT
GTGACATTTTATCCTAGTAATTGATTGTAGTTGGGAACTCTTTTCATTTCGCTCATACAG
CTTATACTATGGAACTCATCTGGGGCCAAATCTTACTCGTACCCATTGAAAATTGAACTT
TGAACAAGATATGGATTCAATTTACACTTAAAAGATAGACATGATTCAGAATAATACAAT
GCAGTCGATAGATCTTTTATCTTTATGCAGCATGAAACACAGACTGCAATGGTAGAAAGA
AAAATGAAGAGGCTTTAATGATGATGACACTGTTATATGTTAATG
>tig00003099g254910.t03 gene=tig00003099g254910 seq_id=chr5 type=exon
GTCAAGGTTCATGTTCCTTTCCTTGGTAGGAATATATGTATTTAGTGGAACATAATTTTG
AGTTCTTTGTATCCATGAATGAATGCATAGAGTGCATGTTATCCATATCTAAGCACCATC
ATCTGCCACCTCGGTAAGTGCAGCCAATCAAAACACAGTATGATATTACGCATCTTCACT
TGGGACCAATGAATGAGAAGCTGACTTGGCATGTCTACATCCACGGATTCAGTGTATTTC
AACTCACTCGCTCTTCCTCAATTCTCACTTCTCAATTCCGCAGAAATAAATCAACAATGG
CTTCTCTTGGTGTGTCTGAAATGCTGGGTAACCCCCTTAACTTCAGTGTGGCATCCAGGT
CTGCTCCTACACCTTCGAGCCGCCCGGCCACCACTTTCAAAACATTAGCCCTTTTCTCCA
AGAAGCCTGCACCATCTCCAAAGGCTAAGCCTGCTGCTGTGTCCCCTATCGATGATGAAC
TCGCCAAGTGGTATGGACCTGACAGAAGAATTTTCTTACCCGAGGGCCTTTTGGATAGAT
CAGAAATCCCCGAGTACCTCACTGGAGAAGTTCCCGGAGACTATGGCTATGATCCCTTTG
GCCTCAGCAAAAAACCCGAAAACTTCGCAAAGTATCAAGCATATGAGTTGATCCATGCTA
GATGGGCTATGCTTGGTGCTGCTGGATTTATCATCCCAGAAGCATTCAACAAATTTGGAG
CCAACTGTGGCCCTGAAGCTGTTTGGTTCAAGGTACCTGCTATTTATTTATTAACTCCTC
GGACCTCTTCTTTTTCATCATTAATCGTGATTCTATTGTTCTATTTCTACAGACTGGAGC
CCTACTTCTTGATGGAAATACATTGAATTACTTCGGTAAGAACATTCCAATAAACCTCGT
TGTTGCTGTGGTTGCTGAGGTTGTACTTGTTGGAGGTGCAGAGTATTACAGAATTATTAA
TGGCTTGGATCTGGAGGACAAACTTCACCCGGGTGGTCCATTTGATCCACTGGGTCTTGC
CAAGGATCCAGACCAGGCTGCATTATTGAAGGTGAAGGAGATCAAGAATGGTCGACTGGC
CATGTTCTCTATGCTTGGTTTCTTTATCCAGGCATACGTGACTGGAAAGGGTCCTGTAGA
AAACCTTGCAGCACATTTGAGTGATCCTTTCGGCAATAACTTGCTCACTGTTATTGCCGG
AACTGCTGAAAGAGCTCCTACCCTGTAATTCACACATGTAGTTTGCAGATTGATGCTTAA
TATATATTGTACAATTATCTGTGACATTTTATCCTAGTAATTGATTGTAGTTGGGAACTC
TTTTCATTTCGCTCATACAGCTTATACTATGGAACTCATCTGGGGCCAAATCTTACTCGT
ACCCATTGAAAATTGAACTTTGAACAAGATATGGATTCAATTTACACTTAAAAGATAGAC
ATGATTCAGAATAATACAATGCAGTCGATAGATCTTTTATCTTTATGCAGCATGAAACAC
AGACTGCAATGGTAGAAAGAAAAATGAAGAGGCTTTAATGATGATGACACTGTTATATGT
TAATG
>tig00003086_2g253900.t01 gene=tig00003086_2g253900 seq_id=chr5 type=exon
GTAAATATATATTTATTATGTATATTCGAAAACTGATACATATAATTCAGTGTAAATCGA
GAAAAAATTATAACCCATCAGAAAACAAGTACTTGTGTGGTGCAGATAGATAGAAGAACA
AAGATCAAAAGTAGAGGAGAAAAAAATGTCCACGTGGATAGCCCCATCAAAGAAGATGAG
GATGGAGTTGATGATCTTATTGGTCCGAAATCTATCTCAAGGAATTCCTAGATTTCACTT
GTCCTACTTGGCTCCACCCAAATCAATCCTTTTGATTTCCCCACTCCAGATAAACCATAT
AGTCCAGTTTCAGTGTCTGTATCAGTACCAATTTGTCTAGGCGGAGAGAGAGATAGAGAG
AGTTAACAGAGAGAAATATGGCTTCAACATCTGCTGCATTGGTGAATGGATTGGGCTCTT
CTGCATTCTTGAATGGTGGCAAGAACGCCCAGATTTTGTTGTCTGCGCCAATTGCAGCTA
GAACTGCAGTGTCTCCTAAGAGGTTTACTGTGGCTGCTGCTGCTGCTCCTAAGAAGTCTT
GGATTCCTGGTGTTAGAGGTGGTGGCAACTTCATCGACCCCGAGTGGCTCGATGGATCGC
TCCCTGGTGACTATGGTTTCGACCCGCTAGGTCTTGGAAAGGATCCAGCATTCTTGAAAT
GGTACAGAGAAGCCGAGCTGATCCACGGCAGATGGGCAATGGTTGCAGTCGTTGGCATCT
TCGTTGGCCAAGCTTGGAGTGGCATCCCCTGGTTCGAAGCTGGCGCTGCACCTGGTGCTG
TTGCGCCCTTCTCTTTCGGCTCTCTCCTCGGCACCCAACTCCTCCTCATGGGTTGGGTCG
AGAGCAAAAGATGGGTCGACTTCTTCAACCCGGAATCTCAATCTGTCGAGTGGGCTACTC
CATGGTCGAGAACTGCAGAAAACTTCGCCAATGCAACCGGCGAACAAGGCTATCCCGGAG
GCAAATTCTTTGATCCTTTGGGCTTTGCCGGTACACTCAAGAATGGAGTTTATATCCCTG
ACACGGAGAAGCTTGAGAGATTGAAACTTGCAGAAATTAAACATGCAAGACTTGCCATGG
TGGCTATGCTTATATTCTACTTTGAAGCTGGCCAAGGGAAGACACCCCTTGGAGCTCTTG
GATTGTAAGGAATCTTGATTTAAGAAATAAATTCAATGTAGAGAGAATTCAAATTGTTTC
CACTTATCTTTGGCTTTGTAAAATTAATGATCAAATAATAATATAAATATATAATAGTTG
AGATAACATATATAAGCGTTAAAAAGAATATTGAACTATTGAGCTACAATGAAATATCTA
TTACAATGGCTCAATTTTTTCCATTGGCATCTAAAAATATATCGAGCTATTATAGGTTGC
AGAAGGAAGTTTTTAAAACTATGGTGGCTTGTGAATGTGCACCCTCTGAGGCATGAAAGC
TTGGGTTCTGAAGCGCGATTATGGTGTCAATACAATCGATCTCTACCATTGATAATTGAT
GTCAAAACAAACTTAAGTACTTCTAATATTTCGA
>tig00003042g250930.t01 gene=tig00003042g250930 seq_id=chr5 type=exon
ATGCACCCTAGGTCATCATTCAAATTTCTGGAAGTTGTGAAGACACGGAGTTTACCTTGG
AAAGATTATGAGATGGATGCAATCCACTCTTTGCAGCTTATACTTAGAAATGCATTTAAG
GATGTGGAGACTGGGGATTCAGATACCAAGGATATCCATACAAAACTAAATGACTTCAGA
ATTGAAGGGATGGAGGAACTAGAAGCAGTGACCACTGAGATGGTTCGCCTGATTGAAACT
GCCACTGTGCCAATCTTGGCTGTTGATGTAGATGGGAAGGTCAATGGGTGGAACACGAAG
ATTTCTGAGTTAACCGGTCTACCTGTCAACGAAGCAATTGGTAGGCATTTACTAACACTG
GTGGAAGATTCTTCGACCAATGAAGTGAATAAGATGTTGGAAATGGCTTTGCAGGGGAAA
GAAGAAAAAAATGTGCAGTTTGAGATCAAATCATATGGATCAAAGAGGGATTCTGGTCCA
ATCAGCTTAGTAGTGAATGCTTGTGTAAGCAGGGATGTTAGGGAGAATGTTGTTGGTTTA
TGTTTTATTGCCCAGGACATAACTATGCAGAAGAGTATTATGGACAAGTTCACCCGAATT
CAAGGTGATTACAGAGCTATTATACAAAATCCTAACCCGTTGATCCCTCCAATATTTGGC
ACTGATGAATTTGGCTGGTGTTCGGAGTGGAATTCTGCAATGACAAAATTATCAGGCTGG
AGTAGAGAGGATGTTATTAATAAAATGCTTTTGGGGGAGGTTTTTGGGACACATACAGCC
TGCTGCCGTCTTAAGAATCAAGAAGCTTTTGTAAATCTTAGTATTGCTCTCAACAAGGTT
GTAACAGGTCAAGAATCTGAAAAAGTTCCATTCGGTTTTTTATCAAGGAGTGGGAAGTAC
GTGGAGTGCCTGCTATGTGTGAGCAAAAAGATGGATGGGGAAGATGCAGTAACTGGTGTC
TTTTGCTTCCTGCAACTTGCAAGTCAAGAGCTACAACAAGCACTGCATGTTCAACGCTTA
TCAGAGCAAGTTGCAGTTAAGAGATCGAAAGTCTTAGCTTACATAAGACAGCAAGCTAAT
AATCCTCTTTCTGGGATTATATTTTCGCGGAAGATGATAGAAGGAACTGACCTTGATGAA
GAGCAGAAAAAACTCTTAAGTACTAGTTCTCATTGTCAGCATCAGCTCAGCAAAATTCTT
GATGACACAGATCTTGATAGCATCATTGATGGGTACATGGATCTGGAAATGGTGGAATTT
AAGTTAGATGATGTATTGATAGCTTCCATCAGCCAAATTATGGTAAAGAGCAATGGAAAG
GGTATTATGATAGTTGACAATTTGGACAAAAAAATATCAGCCGAAACACTTTATGGAGAC
GGTCTAAGGCTTCAACAAGTACTGGCAGATTTCTTGTTAATATCAGTTAATTTTACACCA
AGCGGAGGCCAGCTTGGTGTTGCAGCCAACTTGACTAAAGATTCTTTAGGTGAATCTGTT
CAGCTTGCCCATCTGTTCAAAATGAAGTCTTCTAAGGTTAAATGGACAGAGGACACTGTA
CTTTTGTCATTCGGCGGTGGGGTACCAGAACATCTGCTGAACCAAATGTTTGGGAGTGCT
ACAGAAACATCTGAGGAGGGCATCAGCCTACTTATCAGCAGAAAATTAGTGAAGCTTATG
AACGGAGATGTCCAGTATCTAAGGGAGGCTGGAAGATCAACCTTTATCATTTCTGTCGAA
CTTGCAGTTGCTAACAAACCTCGTGCATGA
>tig00003184g259850.t01 gene=tig00003184g259850 seq_id=chr5 type=exon
AGTTCTTCTGCTTGAATTCCTATTCCCAGCAAGTAAAGTTTTTTCACATTGAGGGGCCAT
TTCTTCTTTGAAAATGATACATATTTTAACGCGAGAAACGGTTAGAAATCGGAAATGAAG
GGTCTTTTCTTAACCATGAGGTGTTGCAAATGCAGGCCACGTATATTTCAAATCCTATTT
ATTATGTGAACATTATCTTTCCATTATCCCTTCAGATTGCTCTGTACAAGTAAATCTTGC
TTATAAAGTTACTCACAGTGAAGCTGGGATAATTTGTTTTATCCTGCATTTGGCGTCAAG
TGCTTCTTCTGTTGATTTCTAATGGAGAGAAGTTACTTTGAGATAGAAATGGAGTGATGA
AATTCTTGTAATTCGTAAGCCGTGACGAGAAATGGAAATGGAGTCATCAATTGCTGCTAA
CGGAGGCGAAAGGCGATCCATAGAAGTGCTTGAACCAGCAGGAAGTGGGGATGTTGGGAT
GTCTTCTATTAGTTGGAATGTCAATAATGATGTGCAAGTACTTGAAACGCAAGAGGGAGT
GTCTAGAATTCCTACCGGCAATAAAGAGGCTGTAAAGAAATGGATGGCATTTGAGGGCGA
GCCTAGTGAAACTAAGATCACTTCTGTAGGTGATGAATCTAACATCGTTCAAAGGACTGC
AGAATGGGGACTTACGATTGGGACAGATGCTGGAGATGGTGTCTTTCGTATGAACTCAAA
TTATTCATTTGGAGACGGAGAAAGAAGCAAGAACTCCTCAGAGAGATTTGGGGCTGGATC
TATGAGGTCATCAGAGGAATCAAATATTGGATCTGAATTCCCGAGGGTATCTCAGGAACT
AAAGGATGCTCTGGCAACATTGCAACAGACTTTTGTCGTCTCTGATGCTACCAAACCTGA
CTACCCCATTGTGTATGCCAGCAGTGGCTTTTTTACAATGACTGGTTATTCTCCAAAAGA
AGTTATTGGAAGGAACTGCCGATTCCTGCAGGGCCCTGAAACAGATCAGAATGAGGTGGA
GAAGATACGAAATGCAACAAGAAGTGGGAAAAGCTATTGTGGAGGCTTCTCAACTACAAG
AAGGATGGTACCCCTTCTGGAATTTGCTGACGGTCACTCCAGTAAATGATACCAATGGAC
GAACCATAAAATTTATTGGAATGCAGGTTGAGGTCAGCAAATACACAGAAGGGGTAAATG
ACAAAGCACTACGACCAAATGGATTACCCCAGTCATTAATTCGTTATGACGCTCGTCAGA
AGGAAAAGGCTTTAGGATCCATCACAGAGGTTGTACAAACTATTAAGCATCCACGATCTC
ATACGAAGTCTCTGAGTCATGACACCACTGCCAATAATGAAAATGACAAGTTAAATCTAG
ATTATATGCTCCCTGGACCAGCTGAATTGGATAGTAAAGATATACCTGGACGGAAATCCT
CTCAACTGGATTCAAGAAATGACTTGCCTAGTAAGAGTACTCGTCGGTATACTAGCAGCA
GGTCTAGCAAATCTGGCCGCAATTCCTTGACGAGGTTCAAAGGGAGGTCCGCAAGTATGC
AAGAAAATGAACTAAGAATCGAGCCAGAGATTTTGATGACGAAAGAGGTAGAACGAGCAG
ACAGTTGGGACCGTGCTGAAAGAGGAAGGGATATACGTCAAGGCATTGACCTGGCAACAA
CACTTGAACGCATTGAAAAGAATTTTGTGATATCAGATCCTAGACTTCCTGATAACCCAA
TTATATTTGCATCTGATAGCTTTCTTGAATTGACGGAATATACACGTGAAGAAATTTTGG
GGAGGAACTGCAGGTTTCTTCAGGGACCTGAAACTGATCAAGCAACTGTTTCAAAGATTA
GAGATGCCATCAGAGAGCAAAGAGATATTACTGTTCAGTTAATTAATTACACTAAGAGTG
GCAAGAAATTCTGGAACTTATTTCATTTGCAACCTATGCGTGATCAGAAGGGGGAACTCC
AATACTTTATTGGTGTCCAACTAGATGGAAGTGATCACGTGGAACCCCTGAGAAACCGCA
TCTCTGAGAACGCCGAGCAAAAGAGTGCAAAGCTGGTCAAAGCTACAGCAGAAAATGTTG
ATGAGGCTGTTCGAGAACTTCCTGATGCCAACTTGACACCAGAAGACTTGTGGGCTTTGC
ACTCTCAACCTGTATTCCCAAGGCCTCACAAGCGAGATAGTACTTCTTGGGCAGCAATGA
GAAAGATCACTGAGGCCGGCGAAAAAATTGGACTCAACCACTTTAAACCGGTACGACCTT
TGGGATGTGGAGATACTGGCAGTGTTCATTTGGTGGAATTAAAAGGTACTGGTCTGCTGT
TCGCTATGAAGGCAATGGATAAATCTATTATTCTCAATCGTAACAAGGTTCATCGAGCAT
GCATTGAAAGAGAAATTATGTCGCTTCTAGATCATCCATTTCTTCCCACACTCTACACCT
CGTTTCAGACGCCTACACATGTTTGCTTGATAACAGATTTTTGTCCTGGAGGAGAGTTAT
TCGCAGTGCTTGACAAACAGCCCTTGAAGTTATTTAAAGAGGAATCAGCAAGGTTTTATG
CTGCAGAGGTTGTCATTGGCTTGGAATATCTTCACTGCTTAGGAATAATATACCGGGACC
TGAAACCCGAAAATATTCTACTTCAAAATGATGGGCACATCGTATTAACTGACTTCGACC
TATCATTTAAGACAGCTTGTGATCCTCAAATTTTAAGGCATCCTCCACCAAAGAGTAGAA
GATCAAGGAGTCAACCACCTCCGGTATTCGTTGCAGAACCAAAGATGCTATCAAATTCAT
TCGTTGGAACTGAAGAATACATTGCACCGGAAATTATAACTGGCGAGGGTCACAGTAGTG
CTATTGATTGGTGGTCTCTTGGAATTTTGTTGTATGAAATGCTTTACGGACGGACACCAT
TCAGGGGAAAGAATAGGCGGAAGACATTTGCCAACATCTTGCACAAAGACCTCACCTTCC
CAAGCGGCATTCCGGTAACGCTTGCAGCGAGGCAGTTGATAAATGGATTGCTAAATCGAG
ATCCTGCTAGTCGATTAGGATCTAATGGAGGTGCAAATGAGATCAAACAGCACCCTTTCT
TTCGTGGAATTAATTGGCCTCTCATTCGTTGCATGACTCCACCACCATTAGACGTCAACG
TGCCTCTTCAATTGATTGGAAAAGAAGCCAATGCAAAAGATGTCGACTGGGAAGAGGAAG
AGGTGCTTGTACAGCCCAGCGACTGCCCGTCTGGAAGCAATTCTTAAGTAATTATAATTA
ATTTTTTGCCGCAACTTTTGACTTAATTTACTCTATAAAAAAAAGGCCGAAATTAATAAA
AAAATATATATATTACTCCATCACAGTTACTATTCTTGAAAGGCAAACTTAGATAATAGT
GTGTCTATAAAAAAATTGATTATAAGTACTTACAAATTGTTCTTCCCCATCCACCAATAA
AGCAAAGAGCATGGAGTAGTCCCTGTGGGGCACGCAGCCCGAACAAGGTCATTGTGCTGT
ATGCTCATGTAAAGAAAGGAACCCAACTCTTCGACTCTCTTTAAATTTGAGTTCACAAGA
CGTGACCCGCTTGGCTCGACGGGATCATTTTCACATGTTTGTACAGGAGAACAATAAATC
GTCATCTTCT
>tig00003424g272410.t01 gene=tig00003424g272410 seq_id=chr5 type=exon
ATGGAGAAGAACTTCAACGTTTGCGTAACTGGAGCTTCTGGCTATATTGGTTCTTTTCTC
GTTAAGGAATTGTTACACAGAGGATATACAGTTCATGCAACACTCAGGAATCTAGGTGAA
CCCTCAAAAGTGCAGCTTCTCAATGGTCTTCCTCATGCTGAAACAAGGCTAAAATTGTTC
GAGGCCGATATATATGATCCTGATAAGTTCGCATTTGCAATTCAAGGCTGTCAAGTTGTT
TTCCATTTGGCAACTCCGTTTCAACACAACACACACAACTCTCAGTCCTGCATAAGATCA
GAAACAGTGAAGAGACTCATCTACACTGGCTCTGTGGTAGCCGCGTCAACACTAAACAAC
GATGGCTCTGGCTTTAAGGATTCATTGGACGAAACTTGTTGGACTCCTCTTAATCTCTCA
TTCTCTTATAGCAATGAATTTCTCCGTGATTATGTATCTTCCAAGACATTGGCGGAAAAA
GAAGTGTTGAGTTTCAATGGTAAGGGTATAGAGGTAGTAAGTCTTGTTTGTGGTCTTGTG
GGAGGGGATACTGTTCAATCGTATATAGCTGAAAGCATGGTATTGCATATCCAAGATGCG
GCTGAAGCCCATATCTTCTGCATGGAGAATCCACATATCAATGGAAGATTCCTATGCACC
AGCGATTTCCTAAAAACTGCTGATATTGCGTCTCATGTCCAGAAATGTTACCCAGAAATC
AGAATCTCTCAAGAGTTCATTGAAGATACAAAGAGAGATACTAGTTGGGGCTCAAAGAAG
CTGGAAGAAATGGGATTCCAGTACAGATATGATCTTGAGAAAACAGTAGAGGGCAGTCTT
CACTGTGCCAGGAGGGCGGGAATCATACCCCAGAAATTTATTTAA
>tig02154245g740260.t01 gene=tig02154245g740260 seq_id=chr5 type=exon
CGTTCAAAGAATCATTTGACTGATACCATAATTGGTGGTTGAATCTTATCCACACGAATG
CCGATAAAAGCAAAATGTGAGTCACCTCAACGTAGGTCTACATCACTACATGTATGGTGG
TATTTGAAGAAAGAATGAGATAGATCCAACTTAGATGATAATAATAATAATAAATTAATC
GAACAGAAAACTTGCTCGGCACAAATTGGAAAAAGAACAGAAGAAGATCTGGAAAGGAAA
GACTAGCATTCCGCTCGTGTAATCTCTAGAAAACCAATCTGTGGTTCTCGAAGTCGACCA
TGGAGAAGAACTTCAACGTTTGCGTAACTGGAGCTTCTGGCTATATTGGTTCTTTTCTCG
TTAAGGAATTGTTACACAGAGGATATACAGTTCATGCAACACTCAGGAATCTAGGTGAAC
CCTCAAAAGTGCAGCTTCTCAATGGTCTTCCTCATGCTGAAACAAGGCTAAAATTGTTCG
AGGCCGATATATATGATCCTGATAAGTTCGCATTTGCAATTCAAGGCTGTCAAGTTGTTT
TCCATTTGGCAACTCCGTTTCAACACAACACACACAACTCTCAGTACAAAAATATTTCTG
AGGCCGCAGCAGCAGGGGTGAAGAGCATTGTGCAGTCCTGCATAAGATCAGAAACGGTGA
AGAGACTCATCTACACTGGCTCTGTGGTAGCCGCGTCAACACTAAACAACGATGGCTCTG
GCTTTAAGGATTCATTGGACGAAACTTGTTGGACTCCTCTTAATCTCTCATTCTCTTATA
GCAATGAATTTCTCCGTGATTATGTATCTTCCAAGACATTGGCGGAAAAAGAAGTGTTGA
GTTTCAATGGTAAGGGTATAGAGGTAGTAAGTCTTGTTTGTGGTCTTGTGGGAGGGGATA
CTGTTCAATCGTATATAGCTGAAAGCATGGGTGTCCTCATAGCACAACTCACAAATGACA
GTACAAGGTATCGAATTCTGAGGTTTTTGGAGGAATTGCTGGGAAAATTACCAGTATTGC
ATATCCAAGATGCGGCTGAAGCCCATATCTTCTGCATGGAGAATCCACATATCAATGGAA
GATTCCTATGCACCAGCGATTTCCTAAAAACTGCTGATATTGCGTCTCATGTCCAGAAAT
GTTACCCAGAAATCAGAATCTCTCAAGAGTAAGAATTTCAAATTTTTTCGTGGTATTTTC
TTTTGTCAAGGCTTCAAATCTTTAGTTCTTTAACCCCAACTGAAGTTTGGCATAACTTTT
GCCTGGAAATCTTGTCTCTACCAAATACTGTTGATGTTATCTCACATCGATTGTGGAAAG
GGTTGGTGGACAATTTATAAGCGAGGGAAAGCCTCACCTCTTGAAAACTCCTAATACCAT
CCAACACTGGTATCAGATTTCAGGTTATTAACAAGTCTCTTCCCAATAGTCCATGGCAGA
TACGAGTTTGACCCACCCAGGACTCGATGTGTGAGGGGGATTGTTGAGTTGAGGTTATGC
CATATCTATTGTGGAAGGTGCCGATGGACAGTTTACAAATGTGAGGGAAAGTCTCACTAA
ACTAACTTTTTGAATTAAGAAGGCTCGAGATCACCTGACAAATAGTACCTTTGTACATGG
ATATTAGGAGGCTAAGACAAGGCTTCACCAGACGTTGACGGCATTGAGCCACTACAAATT
CCCAATTCTAATTGGTATAGAGATTGCATTGAGAATTACAAAAGTTTGATTTTTACATTT
TATTTCAGGTTCATTGAAGATACAAAGAGAGATACTAGTTGGGGCTCAAAGAAGCTGGAA
GAAATGGGATTCCAGTACAGATATGATCTTGAGAAAACAGTAGAGGGCAGTCTTCACTGT
GCCAGGAGGGCGGGAATCATACCCCAGAAATTTATTTAAGATTAAACTTTGTTGCTCAAA
ATCTATTAAAAAGTTCAGTTGTCGAACATTTACTTGGGAAAAATAATGATTTCAGAACCA
AAGCATGCAATGTTTTTGGTTTCGAAAAGCTTGTAAGTTGTTAAAATAAGCAAAAACAGA
ATGATTCCAGATTATCTATTTATGCAAGTAAAACTCACTTGGCTTACTGTTTGATAATTT
TTTGCACGTTGAGTTAATTTTTATGTGTTTGTGATATTTTGAAATAAATATTGTTTTATT
TTTGGATTAATTTGATCTTGCATTTGTTCATGGATTGATTTAATGCTATAAATCAAGTAA
TTTTTATTGTCCAAAGATGTACGCTTGACTGTGATGAGATTATCTCAATTTTATTAAAGT
TCATTTTTTACTTAATTATAAAGATTGAGTGTACATCTTTGAATGTATTGGATTGAAACC
TAATTCGGTTTCACATGACTGTTATATATA
>tig02154245g740260.t02 gene=tig02154245g740260 seq_id=chr5 type=exon
CATGTATGGTGGTATTTGAAGAAAGAATGAGATAGATCCAACTTAGATGATAATAATAAT
AATAAATTAATCGAACAGAAAACTTGCTCGGCACAAATTGGAAAAAGAACAGAAGAAGAT
CTGGAAAGGAAAGACTAGCATTCCGCTCGTGTAATCTCTAGAAAACCAATCTGTGGTTCT
CGAAGTCGACCATGGAGAAGAACTTCAACGTTTGCGTAACTGGAGCTTCTGGCTATATTG
GTTCTTTTCTCGTTAAGGAATTGTTACACAGAGGATATACAGTTCATGCAACACTCAGGA
ATCTAGGTGAACCCTCAAAAGTGCAGCTTCTCAATGGTCTTCCTCATGCTGAAACAAGGC
TAAAATTGTTCGAGGCCGATATATATGATCCTGATAAGTTCGCATTTGCAATTCAAGGCT
GTCAAGTTGTTTTCCATTTGGCAACTCCGTTTCAACACAACACACACAACTCTCAGTACA
AAAATATTTCTGAGGCCGCAGCAGCAGGGGTGAAGAGCATTGTGCAGTCCTGCATAAGAT
CAGAAACGGTGAAGAGACTCATCTACACTGGCTCTGTGGTAGCCGCGTCAACACTAAACA
ACGATGGCTCTGGCTTTAAGGATTCATTGGACGAAACTTGTTGGACTCCTCTTAATCTCT
CATTCTCTTATAGCAATGAATTTCTCCGTGATTATGTATCTTCCAAGACATTGGCGGAAA
AAGAAGTGTTGAGTTTCAATGGTAAGGGTATAGAGGTAGTAAGTCTTGTTTGTGGTCTTG
TGGGAGGGGATACTGTTCAATCGTATATAGCTGAAAGCATGGGTGTCCTCATAGCACAAC
TCACAAATGACAGTACAAGGTATCGAATTCTGAGGTTTTTGGAGGAATTGCTGGGAAAAT
TACCAGTATTGCATATCCAAGATGCGGCTGAAGCCCATATCTTCTGCATGGAGAATCCAC
ATATCAATGGAAGATTCCTATGCACCAGCGATTTCCTAAAAACTGCTGATATTGCGTCTC
ATGTCCAGAAATGTTACCCAGAAATCAGAATCTCTCAAGAGTTCATTGAAGATACAAAGA
GAGATACTAGTTGGGGCTCAAAGAAGCTGGAAGAAATGGGATTCCAGTACAGATATGATC
TTGAGAAAACAGTAGAGGGCAGTCTTCACTGTGCCAGGAGGGCGGGAATCATACCCCAGA
AATTTATTTAAGATTAAACTTTGTTGCTCAAAATCTATTAAAAAGTTCAGTTGTCGAACA
TTTACTTGGGAAAAATAATGATTTCAGAACCAAAGCATGCAATGTTTTTGGTTTCGAAAA
GCTTGTAAGTTGTTAAAATAAGCAAAAACAGAATGATTCCAGATTATCTATTTATGCAAG
TAAAACTCACTTGGCTTACTGTTTGATAATTTTTTGCACGTTGAGTTAATTTTTATGTGT
TTGTGATATTTTGAAATAAA
>tig02154245g740260.t03 gene=tig02154245g740260 seq_id=chr5 type=exon
CGTTCAAAGAATCATTTGACTGATACCATAATTGGTGGTTGAATCTTATCCACACGAATG
CCGATAAAAGCAAAATGTGAGTCACCTCAACGTAGGTCTACATCACTACATGTATGGTGG
TATTTGAAGAAAGAATGAGATAGATCCAACTTAGATGATAATAATAATAATAAATTAATC
GAACAGAAAACTTGCTCGGCACAAATTGGAAAAAGAACAGAAGAAGATCTGGAAAGGAAA
GACTAGCATTCCGCTCGTGTAATCTCTAGAAAACCAATCTGTGGTTCTCGAAGTCGACCA
TGGAGAAGAACTTCAACGTTTGCGTAACTGGAGCTTCTGGCTATATTGGTTCTTTTCTCG
TTAAGGAATTGTTACACAGAGGATATACAGTTCATGCAACACTCAGGAATCTAGGTGAAC
CCTCAAAAGTGCAGCTTCTCAATGGTCTTCCTCATGCTGAAACAAGGCTAAAATTGTTCG
AGGCCGATATATATGATCCTGATAAGTTCGCATTTGCAATTCAAGGCTGTCAAGTTGTTT
TCCATTTGGCAACTCCGTTTCAACACAACACACACAACTCTCAGTACAAAAATATTTCTG
AGGCCGCAGCAGCAGGGGTGAAGAGCATTGTGCAGTCCTGCATAAGATCAGAAACGGTGA
AGAGACTCATCTACACTGGCTCTGTGGTAGCCGCGTCAACACTAAACAACGATGGCTCTG
GCTTTAAGGATTCATTGGACGAAACTTGTTGGACTCCTCTTAATCTCTCATTCTCTTATA
GCAATGAATTTCTCCGTGATTATGTATCTTCCAAGACATTGGCGGAAAAAGAAGTGTTGA
GTTTCAATGGTAAGGGTATAGAGGTAGTAAGTCTTGTTTGTGGTCTTGTGGGAGGGGATA
CTGTTCAATCGTATATAGCTGAAAGCATGGGTGTCCTCATAGCACAACTCACAAATGACA
GTACAAGGTATCGAATTCTGAGGTTTTTGGAGGAATTGCTGGGAAAATTACCAGTATTGC
ATATCCAAGATGCGGCTGAAGCCCATATCTTCTGCATGGAGAATCCACATATCAATGGAA
GATTCCTATGCACCAGCGATTTCCTAAAAACTGCTGATATTGCGTCTCATGTCCAGAAAT
GTTACCCAGAAATCAGAATCTCTCAAGAGTAAGAATTTCAAATTTTTTCGTGGTTCATTG
AAGATACAAAGAGAGATACTAGTTGGGGCTCAAAGAAGCTGGAAGAAATGGGATTCCAGT
ACAGATATGATCTTGAGAAAACAGTAGAGGGCAGTCTTCACTGTGCCAGGAGGGCGGGAA
TCATACCCCAGAAATTTATTTAAGATTAAACTTTGTTGCTCAAAATCTATTAAAAAGTTC
AGTTGTCGAACATTTACTTGGGAAAAATAATGATTTCAGAACCAAAGCATGCAATGTTTT
TGGTTTCGAAAAGCTTGTAAGTTGTTAAAATAAGCAAAAACAGAATGATTCCAGATTATC
TATTTATGCAAGTAAAACTCACTTGGCTTACTGTTTGATAATTTTTTGCACGTTGAGTTA
ATTTTTATGTGTTTGTGATATTTTGAAATAAA
>tig00001744g167640.t01 gene=tig00001744g167640 seq_id=chr6 type=exon
CCCCCTTATAATTTCTCCTATAAATTCCCTCTGCGTCTGTTCTAACTCTGTTCACTGCTT
CCCTCTCTCTTCATTATTTTTCCATTGTCAACCCTTTGAAGCATATCTATCAGAGAAATG
ACATCAACAGTAAAAACCATGATGCTTCCAATGGTGTTACTGAAATTAGTGGACTGGCTT
TTGTACCAGTTCTTAGGAAACTCATGTTATAGGGCTGCAATGAAGGTTATAAACCATGGC
TTCTTTCTGAAAAATACTTGCATCAAATCATCATCTTCATCTTCGCATCAGATTCCTTTA
TACCCTAGTGTTACCAAATGCCATTTACATGGAAGAAAATCAAAAACACTCGTGTGTGAT
ATTCATGGCTGCTTGTTAAGATCTCAGTCTTTCTTCCCTTACTTCATGCTGGTTGCATTT
GAAGGTGGCAGCATTTTAAGAGCCTTTTTGCTGCTCTTATCAAGTCCTCTTTTGTTGGTT
TTGGACTACGAGCTTAAACTGAGGGTCATGATTTTTATTACATTTTGTGGGCTTAGGTTG
GAGGATATCGATAGTGTATCAAGAGCTGTTTTGCCTAAATTTTATCTTGAAAATCTCAAT
TTTCATGCTTTTGAGGTTCTTGATTCAGTAGGATCTAAGGTTGTCTTAACAAGTGTGCCT
AGAGTAATGGTGGAAGGTTTTCTAAAGGAGTACTTAAGTGTTGATTCTGTTAAAGGGACT
GAGTTGCACACAGTAGGGAACCATTTCACTGGTTTAGTATCCAATACAGGACTTCTTATT
AAACATAGAGCTCTTAAAGACTTGTTTGGGGAGAAAAGACCTGACATTGGCATTGGAACT
TCAAGTCTTTATGACCACTTATTAATCTCTCTTTGCAAGGAAGCATATGTGATCAACAAA
GAAGACAGCAAAACCAGTGCAAATTCAGTACTTCCAAGAGAGAAATATCCGAAGCCCTTA
GTATTTCATGATGGAAGGCTAGCATTTTTGCCCACTCCCTTTGCAACTTTGGCTATGTTC
ATGTGGATTCCTGTGGGATTTGTGCTGGCAATCTTTAGACTTTTTGTTGGCATCTATTTA
CCTTACAAAATGGCCATTTTCTTAGGCACTTCAAGTGGTGTAAACATCAGAATCAAAGGC
TGTGCTCCCTTAAAATCCCCAAATGGTAAAGGTGTACTCTATGTTTGTACCCATAGAACC
CTTTTGGACCCAGTTTTCCTCAGCACATCCCTTGAAAGACCCTTAACTGCAGTAACATAC
AGCCTAAGTAAAATGTCCGAAATCATGTCACCTATAAAAACAGTCAGATTAACTAGAAAG
AGAAAACAAGATGGCGAAACTATGCAGAAATTACTAAAAGAAGGTGATTTAGTAGTCTGT
CCAGAAGGTACCACGTGCAGAGAACCATATTTGCTGAGATTTAGCTCTCTTTTTGCTGAA
TTAGCTGATGAAATTGTACCGGTTGCCATCAACACAAATGTGACCATGTTTTATGGGACT
ACTGCAAGTGGGCTCAAATGTTTGGACCCTATTTTCTTCTTGATGAACCCTAGAGCAAGT
TACAGTGTTCAGATTCTTGGGAAGATGCCCAAAGAGCTAACATGTGCTGGTGGTAAATCT
AGCCATGAGGTGGCTAATTATATACAGAGACAACTGGCTCATGCATTGGGTTTCGAATGC
ACTACTCTTACAAGAAGGGACAAGTACATGATGCTAGCAGGGAATGAAGGTGTAGTCCAA
GATAATAGAAAAAAACCCTAGATTTGCATTACTGTTTTAGCGATGATCTATCTATTATAT
TCTTAATTTAGTGATTTTATAATTTTATTTTATTTTATTTTATTTTATTTTATTTTTTTT
TTTTTTTGTGAAAAATATGATTTCTTTATCCATATAGATTAATGGTAATTTATGCTGGAT
CCTACTTTTGTATGGGGATGTGTTCAAATGATACTATTGATGATATCTTGATCTTTTTCT
TGTGGTTGTTTGTCACAAACAAAAAATTTAGAAGGAAAAAAA
>tig00001744g167890.t01 gene=tig00001744g167890 seq_id=chr6 type=exon
ATGGCAACTCAAGCACTGCTCTCTTCATCATCCATCAGCTCGTCTGCTGAGGTCGCCAGA
CAGATTCTTGGAGGAAGGCCAGTCCAATCTGCGAGGAAGGTTTCCTTCGTCGTGAAGGCT
GCTTCTACTCCTCCCGTCAAGCAAGGAGCAGACAGGCCTCTCTGGTTTGCTTCCAAGCAG
AGTCTTTCCTACCTGGATGGCAGGAGCAATTGCACCGAAATTCTTGGAAAGGCTGGCCTA
ATTCCAGCAGAAACAGCCCTCCCATGGTTCAAGACCGGAGTTATTCCTCCAGCTGGAACA
TACAACTACTGGGCCGATTCCTATACCCTATTCGTTTTCGAATTGGCACTTGTGGGATTC
GCAGAGCACCGGAGATTCCAGGACTGGGCCAATCCAGGGTCCATGGGCAAGCAATACTTT
TTGGGTTTGGAGAAATGGTTGGGGGTCAGGTGA
>tig02154183g730710.t01 gene=tig02154183g730710 seq_id=chr6 type=exon
ATGGGAGGCTCATCAAAGTCTGGTCGGCAGATGTCTAATAGTTCTAGGGAATTGAGTTCT
TCGTCGGACTTTGATAGAAATTCTAGGATTATCCATGCAAGAAATATCAAGTCCTCAGGT
GACAATACAACCCAAGAATCTGGGTTCATGTCTGGAGGAAAGGGGAGGGAAAGAAGTCTC
TGGCCACTCACCACCCGCTATAGAACAAAAGTTGGAGACTCTGAAGATTCTGCCTCTATG
GGGCCCCTCAACAAAACTGTGCAATCCAGTGATGTTAATTTGAGACAATGGTTAGATAAT
CCAGAAAGGAAAGTGGATGCTCCTGAATGCCTTCAAATATTTTTGCAAATTGTGGATTTT
GTTAACCTGGCGCATTCTCAAGGAATTGTTGTTCGCAATGCGCCATCTTGCTTTGTCATT
TCCTTGTTTAAGCGAGTCTCTTTCATAGAGTCTGTTCCTTTTCTGGATGCTGGTTCAGAT
TTTCTTGAAGACAGGTCCAACAGCCAAGCAGCCGACATTAAAGGTCGGGTTATTTATGCT
TCAGAAGCCAGCGACAATGAGCGAACAGAAGATTATAAGTATTACTTCCCAATGAGACAA
ATATTGCTCATGGAATCCAATTGGTACAGCAGTCCAGAAGAACTTTCTGGGGTACTAATT
CTAGTGCTTCAGACATTTATCAACTCGAGTCCTTCTCTATTCTGCACATTTAGCTCTCTA
GAAGAAAAAAGCACAACTATGGCAAGCCTGAAACATCGTGTCCTTCCTCCTCAGTTGCTT
CTGAATTGGCCTAAAGAAGCTTCATTTTGCTTATGGTTGCTGCATCCTGAGCCGAGTAGC
CGGCCTAGAATGAGTGAGGTGTTGCAAAGTGATTTTTTGAATGAACCAAGAGATAGCATA
GAAGAACAAGAAGCTGCTATGGAGCTCAGAGAAAAAATAGAGGAGCAGGAATTATTGTTG
GAATTTCTTATGGTGACACAGCAAAGGAAACAGGATGCTGCAGATAGCTTGCATGAGACA
ATCTCCTTTATATCTTTTGACATAGAAGAAGTCACAAAACTGCTTATGGCTCTCAGGGCA
AAAGGAGGTTCGAGTATGGAGTTGGGGAAGAATTCGACTTCAGGTCCAGAGAGAATAATT
ACTGATGATGATGATTCTGGTAGCTCAGTTTCTAGAAAGCGTTTCAGGCAGGGGCTTTAT
AACAATAACCCAGAAGAATCTGGTGACCAGGCAGATGAGCATCAGAAATCAGAAATGCCT
TCTGGACCACAGGGAAATGTTCTCTCCAAAAGTTCTCGGTTGATGAAGAATTTCAGAAAA
TTGGAATCAGCTTACCTTTGA
>tig00001289g133600.t01 gene=tig00001289g133600 seq_id=chr6 type=exon
CCACTCATTTCCTTTCCTAGCAATAACCATCAATCCTTTTGTACGCTGGTAGCCCGGTAC
TAATACAAAAGAATCCGAAATTTCACTTTCTAGTTTCTATTCCCTTCAATAAAAAGGAAA
ACGATTTAATTTCTTTAAATGGAAAGTTCCGGCAGAGAAGTGGGTGGTGGCCGGCCGACA
TTCTGTGTCACCGGAGCAACAGGTTATATAGGGTCGTGGCTCGTGAAATGTCTCTTGCAA
AAGGGTTATATAGTACATGCCACTGTCCGCAATCCCGAGAAATCATTCCATTTATTGAAT
CAATGGGAAAGCAAGGAACAGTTGAGACTCTTCAGGGCTGATTTACAAGAAGATGGAAGC
TTCGATGAGGCAGTGAGAGGCTGTGACGGTGTATTTCATGTTGCGGCATCAATGGAATTT
GGGGTTCCAGCTTCAGAAAGTGCTGATCGCTATGTTCAAACACACATCGTAGATCCAGCA
ATCAGAGGAACACTAAACGTTCTCAAATCTTGTTCGAAAACATCTTCTGTCAAAAGGGTG
GTTTTCACGTCATCAATCAGCACAATGACTTCCAAAGACAACTCTGGGAGATGGGTTCCA
GTAGTTGACGAATCTTGCCAGATACCTATTCAACGGGTCCTAGAAACTAAACCAAGTGGC
TGGGTATATGTACTCTCAAAGCTTTTGACAGAAGAGGCAGCGTTTCAATTTGCAAATGAA
AACGGCATCCATCTGATATCAGTGATAACACCCACCGTAGCTGGCCCATTCCTCACTCCT
GCTGTTCCAGTTAGCATCCGAGTTCTTTTGTCTCCAATAACAGGCGATCCTAGTCTGCTG
CCAATTTTAGCTGCCGTGAACTCGAGAATGGGATCGATTGCTCTAGTTCATATTGAAGAC
ATATGCAATGTTCACATATTTCTCATGGAGCATGCTGAAGCAGAAGCTCGATATATATGC
TGTACTGGAAGTTGCTTAATGTCCAAGCTTGTCGAGCATCTTAGTAAAGAGTACCCTTCT
CCTAACATACAAAGGTTGCCATTCTTTCAATTCTACAGTCATAAATATCCTTGACTATTC
AAAGATTATGAATTCATCATCTTCTTCCTCCCTTTTTTGTTGTAATTTTTCTTGTTTCAT
ATTACAGGCTTGATGGAGAAGAACATGATTCAATCCCGTCTGAGATATCTTCGAAAAAGA
TAGAAGATTTAGGATTCACTTACATATATGGAATTGGAGACATTATACACGAGACTATTG
GCAGGTGTGTAGCTTACGGCTTTCTACCTTACATGGAAAGGAAAGAAACTCAGTAGACTA
ATGTTGCTAAAAGTACTGTATGCTTAAATATCTCGACTTGTTACTCAGTTTATCTTTTCC
ATTCTGATCACCTTTGATTACTGTATCAGTATGTAAGCTGAAAGCCGTAATATATTATCA
CACATTTAATTATGGACTTCTGCGTGATGTTGGATGTTGCTCTTGTCACTTTTATTCCAC
AAGTTGGAAAGGAAAGCAGTCCACAGTCTGATCGATTTGGCAACTTGTGCCCTGGTTATT
CAACGTG
>tig00001289g133600.t02 gene=tig00001289g133600 seq_id=chr6 type=exon
AGCAATAACCATCAATCCTTTTGTACGCTGGTAGCCCGGTACTAATACAAAAGAATCCGA
AATTTCACTTTCTAGTTTCTATTCCCTTCAATAAAAAGGAAAACGATTTAATTTCTTTAA
ATGGAAAGTTCCGGCAGAGAAGTGGGTGGTGGCCGGCCGACATTCTGTGTCACCGGAGCA
ACAGGTTATATAGGGTCGTGGCTCGTGAAATGTCTCTTGCAAAAGGGTTATATAGTACAT
GCCACTGTCCGCAATCCCGAGAAATCATTCCATTTATTGAATCAATGGGAAAGCAAGGAA
CAGTTGAGACTCTTCAGGGCTGATTTACAAGAAGATGGAAGCTTCGATGAGGCAGTGAGA
GGCTGTGACGGTGTATTTCATGTTGCGGCATCAATGGAATTTGGGGTTCCAGCTTCAGAA
AGTGCTGATCGCTATGTTCAAACACACATCGTAGATCCAGCAATCAGAGGAACACTAAAC
GTTCTCAAATCTTGTTCGAAAACATCTTCTGTCAAAAGGGTGGTTTTCACGTCATCAATC
AGCACAATGACTTCCAAAGACAACTCTGGGAGATGGGTTCCAGTAGTTGACGAATCTTGC
CAGATACCTATTCAACGGGTCCTAGAAACTAAACCAAGTGGCTGGGTATATGTACTCTCA
AAGCTTTTGACAGAAGAGGCAGCGTTTCAATTTGCAAATGAAAACGGCATCCATCTGATA
TCAGTGATAACACCCACCGTAGCTGGCCCATTCCTCACTCCTGCTGTTCCAGTTAGCATC
CGAGTTCTTTTGTCTCCAATAACAGGCGATCCTAGTCTGCTGCCAATTTTAGCTGCCGTG
AACTCGAGAATGGGATCGATTGCTCTAGTTCATATTGAAGACATATGCAATGTTCACATA
TTTCTCATGGAGCATGCTGAAGCAGAAGCTCGATATATATGCTGTACTGGAAGTTGCTTA
ATGTCCAAGCTTGTCGAGCATCTTAGTAAAGAGTACCCTTCTCCTAACATACAAAGGCTT
GATGGAGAAGAACATGATTCAATCCCGTCTGAGATATCTTCGAAAAAGATAGAAGATTTA
GGATTCACTTACATATATGGAATTGGAGACATTATACACGAGACTATTGGCAGGTGTGTA
GCTTACGGCTTTCTACCTTACATGGAAAGGAAAGAAACTCAGTAGACTAATGTTGCTAAA
AGTACTGTATGCTTAAATATCTCGACTTGTTACTCAGTTTATCTTTTCCATTCTGATCAC
CTTTGATTACTGTATCAGTATGTAAGCTGAAAGCCGTAATATATTATCACACATTTAATT
ATGGACTTCTGCGTGATGTTGGATGTTGCTCTTGTCACTTTTATTCCACAAGTTGGAAAG
GAAAGCAGTCCACAGTCTGATCGATTTGGCAACTTGTGCCCTGGTTATTCAACGTG
>tig02153953g659630.t01 gene=tig02153953g659630 seq_id=chr6 type=exon
CAACTCGAAAAAGTAGACAGGTAAAAAGTTGATTCAATATTAAAAATTTTAAAAAATACT
GACCAAAGTTATATGATATATTTCAACCTACTTTCCCTGTTCTGATTTTATCACAGCTTT
AATATAAGGATTTTAGGCTAAAACCGTAAAAAGTTTAGTTTTTTTCAGAAGTAGTAGTTC
GATTTTCGTAATTTACATAATTATTGCAAAAAAAAAGGAGCACTTGTACATACACTAGAC
CAGCAACACAATGCTCCAGAATTTCCATTAATAACCCTTGGGGAAAAAAAAATACACAGC
CACTAATTCTGATATGGAGTGAAGAATATGCACCACCAGATTCAGATATTCCGAGGCAAA
ATCAAGCAACACGAGATTCTGTAATCCACATGGCAACTCAATCAGCCAATCAGATATCCA
CACTCCTATCCCTGAAGATAAGCCCCTTTATTACATTAATTCTGATTCTCATTTCTCAAA
CAGCATTCAACACAAAATCAGTCGACATGGCGGCCTCTGCCTTTGCTTCATCCACCATTG
CAGCCGTTGCTCTCTCACCAACCAGAGCAACAAAAGCTTCCTTCTTGTCGGGAAGGAAAT
TGAGAGTAAGCAAGAATGCTACTTCAACCAGAGTGCAATCGGTTACCGTCTGTGCAGCAG
CAGATCCCGACAGACCATTGTGGTTTCCCGGAAGCACCCCTCCACCGTGGCTCGATGGCA
GTCTCCCCGGAGACTTCGGCTTTGATCCTCTGGGCCTCATCTGATCCCGAGAGCTTAAAA
TGGAACCAGCAGGCAGAGCTTGTACATTGCAGATGGGCCATGTTAGGTGCTGCAGGTATT
TTCATCCCCGAATTCTTGACAAAGATTGGCATCCTAAACACTCCTTCGTGGTACACTGCT
GGTGAACAAGAATACTTCACTGATACCACAACACTCTTCGTCGTTGAATTGATTTTCATT
GGTTGGGCTGAGGGAAGACGATGGGCGGACATTATTAAACCTGGCTGCGTGAACACCGAT
CCCATCTTCCCCAACAACAAGCTCACAGGAACTGATGTTGGCTACCCTGGTGGCCTATGG
TTCGATCCACTTGGATGGGGATCTGGATCTCCTGAAAAGGTGAAGGAATTGAGGACAAAG
GAGATCAAGAATGGAAGATTGGCCATGTTGGCTGTGATGGGAGCATGGTTCCAACACATT
TACACTGGAACAGGACCCATCGATAACCTCTTTGCTCACCTTGCCGATCCTGGCCATGCC
ACCATTTTTGCTGCTTTCAGCCCCAAGTGAAACAGGTAATGAAGTCACTTCAACACGAGT
GTGTTGAAGAAACACCAGCAACAATTGGTATGGGAAGAAGTGTTGGAAGTGTGTTTTTCC
AATTCATGTTGTATCGTTGAGATATGTGTTGCCTACATCTTTGTCTGCTGTAGAAAAATG
TTTATGCAGTGTACAAATACCTCTGAGAAATTCTAATCCCGTATATACAGTTAGGCTTAT
ATAACTATTTGCATAATCAAGAGAAATCATGGCATGTTCCATTGTTAATAGTCAGAACAG
TCTCGGGTCAGGGGAACATAGGAAGAAAGATGAGAAATACAAAGATAAAAAACAATGAGA
TTGACAATTCTACAAACCTCAACTTTATAATAAGAATAATACTTAGCTAACCAGAAGACT
CAACAAAGAACCAGCCCAGTTTCTCACGCATAAAGAATAACGACGATGATAAAAGAACAT
CATCAAGAAGTTACACCTTATTTCGAGAAATTTGGGGTATCATTGACAACACTTAGTTCA
ATCCAGTGCTACATTCAGACAAAGTTTAGTGAAATCAAATGTTCTGGAACCAATGATGAC
AAAAGAAGAACAATACTATAAATTGTTTCTATTATTGTTGCTGTTATTACATTTGCATTG
CATCTGATTGACCAAAACTACCCAATACTGGAATACTTTTGTATTTTGTGTAATGTGATA
ACAAGGAGACAGATTTTATGTTGTGTGCCATTCAATTCATCGTTCTGATTTCTCCAACGT
AAGTCAAAAACTCAAAATCACAAGTGACTAGGAAATAAATGATGAAAATATAGGGGCTAG
AGGAATAACAAACGATAAACTAAAAGCCTATCCAGCACATATCAAACAGTAAAGTATAGG
TGATGTCAATTGCAACAAACAAACACAATAAAAGGAGGAGTAGGAAAAGAGAAATGAGGG
AAAGACGTAGATTTATTTCAATATTCAAGTGTGTCTTGTTACAATCAATGGACCTCTTTA
TATAGGCTAAAAACACAATTAATAAAGGAAATTACGACTACTAAGGAAAATTGAACTTTT
CCTTTTTACAAAATCAATTTAACCAAAAATGACTCAAACATGATAATGGAAAATTCAAAT
GCGATAATGGAAAATCATCTCATAATTGATGTTAATTTCTTTTACGCCTCAAATAGACTT
TCCAAGTAGCATTAATAAGATCCACAACAATCCAAAACCAGACTTGGTAGTATTTTCTCA
GACATGATTTGCCTCAATTTATAATTTGATCTCACTTTCAATTCCAAATTCAAATTGTCT
AATTAAATTTGGGGCTCTAAACCAAATTGATTTAATTTATGTAGATCACTACACACCAAA
ATACTGATATGCTATGTAATAACTAACTATATCTGTCAAATCTCAAAGAAACTGCCTGAC
CAAGTTCCCATGGAATATATCCCAACTTTTAATTACATGCACATCAGCAGGTTTGGCGGT
GCACATAACTCTATAGGAAATGTATCATCTAAAGAGTAAACCAAAATTTCATAACAGAAA
AAGGATAAAATCAATATGCCATTTAAGCATCTTTACCAGATGCAAACTGCCCATTGATGA
GGACATCTATTTTATTTAATTCTAGTTGGACTTTATTTTTGCTTCTTATTTATGTAATTG
GGCTTGTATTGGCCCAAACCCGTTCTAGTTAGGGTTTGTTTTAATATTTAAACCTAAGTT
GCCATGTAATTTCGTTTAGTTGATGATTGAATAAAACTTTTGGTGGCTTGTGGCGAAAAT
TCTCTCTTCTACTTTCTTCTAGTTCTTCTATTTCTCCAATTGAATTCTTCTTCCATCATT
CTTCCTTAATTTCCTCTTCTTATCTATTTGCTTCGATCTTCC
>tig02153953g659630.t02 gene=tig02153953g659630 seq_id=chr6 type=exon
CAACTCGAAAAAGTAGACAGGTAAAAAGTTGATTCAATATTAAAAATTTTAAAAAATACT
GACCAAAGTTATATGATATATTTCAACCTACTTTCCCTGTTCTGATTTTATCACAGCTTT
AATATAAGGATTTTAGGCTAAAACCGTAAAAAGTTTAGTTTTTTTCAGAAGTAGTAGTTC
GATTTTCGTAATTTACATAATTATTGCAAAAAAAAAGGAGCACTTGTACATACACTAGAC
CAGCAACACAATGCTCCAGAATTTCCATTAATAACCCTTGGGGAAAAAAAAATACACAGC
CACTAATTCTGATATGGAGTGAAGAATATGCACCACCAGATTCAGATATTCCGAGGCAAA
ATCAAGCAACACGAGATTCTGTAATCCACATGGCAACTCAATCAGCCAATCAGATATCCA
CACTCCTATCCCTGAAGATAAGCCCCTTTATTACATTAATTCTGATTCTCATTTCTCAAA
CAGCATTCAACACAAAATCAGTCGACATGGCGGCCTCTGCCTTTGCTTCATCCACCATTG
CAGCCGTTGCTCTCTCACCAACCAGAGCAACAAAAGCTTCCTTCTTGTCGGGAAGGAAAT
TGAGAGTAAGCAAGAATGCTACTTCAACCAGAGTGCAATCGGTTACCGTCTGTGCAGCAG
CAGATCCCGACAGACCATTGTGGTTTCCCGGAAGCACCCCTCCACCGTGGCTCGATGGCA
GTCTCCCCGGAGACTTCGGCTTTGATCCTCTGGGCCTGTCATCTGATCCCGAGAGCTTAA
AATGGAACCAGCAGGCAGAGCTTGTACATTGCAGATGGGCCATGTTAGGTGCTGCAGGTA
TTTTCATCCCCGAATTCTTGACAAAGATTGGCATCCTAAACACTCCTTCGTGGTACACTG
CTGGTGAACAAGAATACTTCACTGATACCACAACACTCTTCGTCGTTGAATTGATTTTCA
TTGGTTGGGCTGAGGGAAGACGATGGGCGGACATTATTAAACCTGGCTGCGTGAACACCG
ATCCCATCTTCCCCAACAACAAGCTCACAGGAACTGATGTTGGCTACCCTGGTGGCCTAT
GGTTCGATCCACTTGGATGGGGATCTGGATCTCCTGAAAAGGTGAAGGAATTGAGGACAA
AGGAGATCAAGAATGGAAGATTGGCCATGTTGGCTGTGATGGGAGCATGGTTCCAACACA
TTTACACTGGAACAGGACCCATCGATAACCTCTTTGCTCACCTTGCCGATCCTGGCCATG
CCACCATTTTTGCTGCTTTCAGCCCCAAGTGAAACAGGTAATGAAGTCACTTCAACACGA
GTGTGTTGAAGAAACACCAGCAACAATTGGTATGGGAAGAAGTGTTGGAAGTGTGTTTTT
CCAATTCATGTTGTATCGTTGAGATATGTGTTGCCTACATCTTTGTCTGCTGTAGAAAAA
TGTTTATGCAGTGTACAAATACCTCTGAGAAATTCTAATCCCGTATATACAGTTAGGCTT
ATATAACTATTTGCATAATCAAGAGAAATCATGGCATGTTCCATTGTTAATAGTCAGAAC
AGTCTCGGGTCAGGGGAACATAGGAAGAAAGATGAGAAATACAAAGATAAAAAACAATGA
GATTGACAATTCTACAAACCTCAACTTTATAATAAGAATAATACTTAGCTAACCAGAAGA
CTCAACAAAGAACCAGCCCAGTTTCTCACGCATAAAGAATAACGACGATGATAAAAGAAC
ATCATCAAGAAGTTACACCTTATTTCGAGAAATTTGGGGTATCATTGACAACACTTAGTT
CAATCCAGTGCTACATTCAGACAAAGTTTAGTGAAATCAAATGTTCTGGAACCAATGATG
ACAAAAGAAGAACAATACTATAAATTGTTTCTATTATTGTTGCTGTTATTACATTTGCAT
TGCATCTGATTGACCAAAACTACCCAATACTGGAATACTTTTGTATTTTGTGTAATGTGA
TAACAAGGAGACAGATTTTATGTTGTGTGCCATTCAATTCATCGTTCTGATTTCTCCAAC
GTAAGTCAAAAACTCAAAATCACAAGTGACTAGGAAATAAATGATGAAAATATAGGGGCT
AGAGGAATAACAAACGATAAACTAAAAGCCTATCCAGCACATATCAAACAGTAAAGTATA
GGTGATGTCAATTGCAACAAACAAACACAATAAAAGGAGGAGTAGGAAAAGAGAAATGAG
GGAAAGACGTAGATTTATTTCAATATTCAAGTGTGTCTTGTTACAATCAATGGACCTCTT
TATATAGGCTAAAAACACAATTAATAAAGGAAATTACGACTACTAAGGAAAATTGAACTT
TTCCTTTTTACAAAATCAATTTAACCAAAAATGACTCAAACATGATAATGGAAAATTCAA
ATGCGATAATGGAAAATCATCTCATAATTGATGTTAATTTCTTTTACGCCTCAAATAGAC
TTTCCAAGTAGCATTAATAAGATCCACAACAATCCAAAACCAGACTTGGTAGTATTTTCT
CAGACATGATTTGCCTCAATTTATAATTTGATCTCACTTTCAATTCCAAATTCAAATTGT
CTAATTAAATTTGGGGCTCTAAACCAAATTGATTTAATTTATGTAGATCACTACACACCA
AAATACTGATATGCTATGTAATAACTAACTATATCTGTCAAATCTCAAAGAAACTGCCTG
ACCAAGTTCCCATGGAATATATCCCAACTTTTAATTACATGCACATCAGCAGGTTTGGCG
GTGCACATAACTCTATAGGAAATGTATCATCTAAAGAGTAAACCAAAATTTCATAACAGA
AAAAGGATAAAATCAATATGCCATTTAAGCATCTTTACCAGATGCAAACTGCCCATTGAT
GAGGACATCTATTTTATTTAATTCTAGTTGGACTTTATTTTTGCTTCTTATTTATGTAAT
TGGGCTTGTATTGGCCCAAACCCGTTCTAGTTAGGGTTTGTTTTAATATTTAAACCTAAG
TTGCCATGTAATTTCGTTTAGTTGATGATTGAATAAAACTTTTGGTGGCTTGTGGCGAAA
ATTCTCTCTTCTACTTTCTTCTAGTTCTTCTATTTCTCCAATTGAATTCTTCTTCCATCA
TTCTTCCTTAATTTCCTCTTCTTATCTATTTGCTTCGATCTTCC
>tig02153953g659630.t03 gene=tig02153953g659630 seq_id=chr6 type=exon
CAACTCGAAAAAGTAGACAGGTAAAAAGTTGATTCAATATTAAAAATTTTAAAAAATACT
GACCAAAGTTATATGATATATTTCAACCTACTTTCCCTGTTCTGATTTTATCACAGCTTT
AATATAAGGATTTTAGGCTAAAACCGTAAAAAGTTTAGTTTTTTTCAGAAGTAGTAGTTC
GATTTTCGTAATTTACATAATTATTGCAAAAAAAAAGGAGCACTTGTACATACACTAGAC
CAGCAACACAATGCTCCAGAATTTCCATTAATAACCCTTGGGGAAAAAAAAATACACAGC
CACTAATTCTGATATGGAGTGAAGAATATGCACCACCAGATTCAGATATTCCGAGGCAAA
ATCAAGCAACACGAGATTCTGTAATCCACATGGCAACTCAATCAGCCAATCAGATATCCA
CACTCCTATCCCTGAAGATAAGCCCCTTTATTACATTAATTCTGATTCTCATTTCTCAAA
CAGCATTCAACACAAAATCAGTCGACATGGCGGCCTCTGCCTTTGCTTCATCCACCATTG
CAGCCGTTGCTCTCTCACCAACCAGAGCAACAAAAGCTTCCTTCTTGTCGGGAAGGAAAT
TGAGAGTAAGCAAGAATGCTACTTCAACCAGAGTGCAATCGGTTACCGTCTGTGCAGCAG
CAGATCCCGACAGACCATTGTGGTTTCCCGGAAGCACCCCTCCACCGTGGCTCGATGGCA
GTCTCCCCGGAGACTTCGGCTTTGATCCTCTGGGCCTGTCATCTGATCCCGAGAGCTTAA
AATGGAACCAGCAGGCAGAGCTTGTACATTGCAGATGGGCCATGTTAGGTGCTGCAGGTA
TTTTCATCCCCGAATTCTTGACAAAGATTGGCATCCTAAACACTCCTTCGTGGTACACTG
CTGGTGAACAAGAATACTTCACTGATACCACAACACTCTTCGTCGTTGAATTGATTTTCA
TTGGTTGGGCTGAGGGAAGACGATGGGCGGACATTATTAAACCTGGCTGCGTGAACACCG
ATCCCATCTTCCCCAACAACAAGCTCACAGGAACTGATGTTGGCTACCCTGGTGGCCTAT
GGTTCGATCCACTTGGATGGGGATCTGGATCTCCTGAAAAGGTGAAGGAATTGAGGACAA
AGGAGATCAAGAATGGAAGATTGGCCATGTTGGCTGTGATGGGAGCATGGTTCCAACACA
TTTACACTGGAACAGGACCCATCGATAACCTCTTTGCTCACCTTGCCGATCCTGGCCATG
CCACCATTTTTGCTGTAAGTGTAACTTAAAGACTTGAAATTTTAGCGACACCTGATATTA
AGAGAGACGTACATTATAGACATGTTAGC
>tig02154610g791460.t01 gene=tig02154610g791460 seq_id=chr6 type=exon
ATGATGGCCACTACTGCAGTAATTGGACTTAGCACTGGTAAAAGGCTCCTCAGTTCTAAC
TTCTACTACTCCGATTTCGTTGAAAAGCTTGCCGGAACCAGTTATCAGCATCAGGTTCTT
CCTTCAACAAAGAATGTGATTACAGCTAAAAAGTCATCAAATTATGGCCCAACTTTTCTT
TCGGATCGAAATCCACAATATATCAGGGCAGTTAAAGAGCATGTAGACACTGCCTCTAAT
CCTTATGCTGTGGAGGAGCCACTGCCTCAGGGAGAAGAAACCTCCGACCCTGATTACTTG
GTGGATGCTCTCCTTTTACTGCAGAAGTTTATGCTTGAAAAGCAATGGAATCTTTCAACT
GACATGCCAGTGAGAAAGGCCGGAAGAAAGTGCAGGAGAAGTTCGACTACTGCACAAATT
GGTAAAAGCAAGCAGTTCAGGTCGGTTATCAGTCCAGAGCTTCTTCAGAATCGTACAAAA
GGCTATATAAAGGGTGTTGTAAGTGAAGAATTACTCACCCATGTGGAAGTAGTTCAACTA
TCCAAAAAAATTAAAGCTGGTCTGTTATTGGAAGAGCACAAATCAAGATTGAAGGAGAGA
TTGGGATGTGATCCCTCAGATGAGCAACTTGCGACTTCCCTGAGAATTAGTCGGGCTGAA
TTACAATCAGAATTCATGGAGTGCTCATTGGCAAGAGAGAAGCTGACAATGAGCAACATT
CGTCTTGTCATGTCTATTGCTCAAAGATATGATAACATGGGTGCGGAAATGGCAGACCTT
ATTCAGGGCGGTTTGATTGGATTACTCAGAGGAATTGAGAAATTTGATTCTTCGAAGGGA
TATAAGATCTCAACTTATGTTTATTGGTGGATTCGACAGGGTGTTTCAAGAGCTTTAGTG
AGGAATTCAAGAACCTTAAGATTGCCTACCCATCTACACGAAAGACTAAGTTTGATTCGA
AATGCAAAGGCCAAACTGGAAGAGAAAGGAATTACTCCATCAGTTGATAGAATTGCTGAA
TGTCTAAACATGTCACAGAAAAAAGTCAGGAATGCCACTGAGGCTATCAGCAAGGTATTC
TCACTCGACAGGGAAGCATTCCCCTCGTTAAATGGTCTTCCGGGAGAAACACTTCACAGT
TACATTGCTGATACTCGCATAGAGAATAACCCATGGCATGAAGTTGATGAATGGGCTCTT
AAGGATGAAGTAGATAAGCTCCTTAGTTCAACTCTAAGGGAGCGAGAGCAAGAGATTATC
CGTCTTTACTATGGTCTGGACAATGAATGTCTCACATGGGAAGATATCAGCAGAAGGATT
GGTTTGTCGAGGGAGAGAGTTCGGCAGGTGGGATTGGTTGCTCTTGAGAAATTAAAACAT
GCTGCAAGGAAGAGAAGATTAGATGCCATGCTGCTTAAATTTTGA
>tig02154705g798530.t01 gene=tig02154705g798530 seq_id=chr6 type=exon
GTATCCATCACCAATACTTAGTCATAAATCAATCAAATAGTTGGTCACAAATATTCTTTA
TCCCATCCTGTCATCACCGTCGCGTCCGCCCCACAACCACAACCACCGCCAACAACAACA
ACAACACAACACAACACCACGACCCACAAGATTACTATCTCACTACTATCATCACCATCA
CCAACCAGATTTGAACCTACCAGCCCACCACGACCTCCACCACCAAACACACCAACAATA
CTCAACCCTCAACCTCACCAACACTACCCATATCACCACTGCCAAAACCTCCGACAGCCA
CGGAGAGACAAAAATTGGCCACCATTCTAGCCCTTAATTACAGATAACCATCACTCACAT
ATCTGCAGCCCCGTCACAACCACCGTCAACAACAACAAAAACGATCACCACCACGCAACT
GCCGCCTGTAACACACCACCACACATAGATTTGCCCTCGACACCACCATCGCCAACAACA
ACAAAATGACCACCAACACAAAACCGCTGCCTACACCAAACCACCATACAACTACAACCT
GCACCACAACACCACACACAGATCCGCTCCCAAAACAACACCACCATAACCACCGTCAAC
AACAACAACAACAAAAACAACAACAAACCACCGCCACCACCAAAACGCCGCTTACATATC
CTTCTTCTCTCAACCAAACCTTAGATCGCACCTTCCCCATGGCGGCTCCAATTTTGTCAA
TTGAGTCTTGAAGATTTATTGGAAACATAGTCGGGATGTTCTTAATCGGAGGCTGCTTTG
GTCGTGTCTCTCTTTGGCTGAGCTCCACCTTCCATTTCCCTAAGTCTTATTCGGTTGTGT
CTCTCTCTAGACTAGTTCACAGAGAAAGAGAGACAGGATGGGAAGAGAGGGAAAATAGGG
GGGAGAAAATAATTAGGATTTTAATTTGATGGATGGGATAGCGTGAGAGTATATAATTGA
ATTATTATTATTATTATTAAAATATAAAATTGTTACATGATTTTTGCATAAATAAACTTT
CAATCTTATTTTTGAAATTCAATCTTTAAACACTTGTGTAGATGTAATTTCCTCTTTTAA
ATTCTTTACTGCCAGCAAGTTTTAATGTTTTTTTATTTCATTTAAGCCAACACATTCTAT
CATGGGGCGTGTCATCCAACAGGTACAAATAGAATTTTTCGAAGAACTATAAACTGGTCA
AAGCCAAAAGTCTGTTCAGAAAAATTATTTTATTGAATTTTCGATATCATTTTCTCCGCA
GAGTTTTTGTCTTTCCCTAGTTCGGTCTGGCTCGAAAATCCTTGTATCCATTGCCATTCT
TTCAATCCCTTTGTCATTTTCAATAAATACGTCTAGATTGTTGAGCTATTTATATAAATA
CATCTAGATTGTTGGGCCATTTATAACCAGTAATAGTAGTAGTTGAACCGCAGACCAGAC
TCAATACTGATAAATAGTTTACAATCCAATCGGAATCGAATCGAATATGGCGCTGCCGGA
GATGGAATCCATGGCGTCGGCGATCGGACTCTCGGTGCCGGTACTCCGATTCTTGCTTTG
CTTCGCGGCAACCATCCCGGTTAGTTTATTCCACCGGTTTGTACCAGGTGGACCCGTGGC
GCGCCATCTTTATGCCGCCACGACTGGGGCTGTTCTGTCGTATCTGTCATTTGGATTTTC
TTCGAATCTTCATTTTCTGGTGCCTATGTTCTTGGGCTACGCCTCGATGGTCCTGTGCCG
GAAGTATTGTGGGATAATTACGTTCTTCTTGGCCTTTGGCTACCTCATTGGATGTCATGT
ATACTACATGAGTGGCGATGCATGGAAGGAAGGAGGAATTGATGCTACAGGAGCACTGAT
GGTGATAACTCTGAAAATCATTTCATGCGTCATTAATTATAATGATGGATTACTGAAAGA
GGAAGATCTACTGGAGGTGCAAAAGAAAAACCGCTTGCTCAAGTTGCCATCATCAATTGA
GTATTTAGGTTACTGTCTCTGTTGTGGAAGTCACTTTGCTGGTCCAGTGTATGAAATGAA
AGATTATCTTGAATGGACTGAGAGGAAAGGGAATTGGAAACCTACAGAAAAGGGTTCGTC
CCCCTCTCCATATTGGCCAACTTTCAGGGCTGTTCTCCAAGCTGCTATCTGTATGGGCTT
GTATCTGTACCTTGTACCACATTATCCACTTTCCCGGTTTACAGAACCAGTGTATCAAGA
ATGGGGGTTCTGGAAACGTCTGAGTTACCAGTACATGTCTGGCTTTACTGCTCGTTGGAA
ATATTATTTCATCTGGTCAATCTCAGAAGCTTCTATTATTATTTCTGGCCTGGGATTCAG
TGGCTGGACAGATTCGAATCCACCCAAATCACGATGGGACCGTGCAAAGAATGTTGATAT
AGTAGGTGTTGAGCTGGCTACGAGTTCCGTGCAGTTGCCACTTGTATGGAATATTCAAGT
CAGCACTTGGCTTAGACACTATGTCTATGAGAGGCTCATTCAGAAGGGGAAGAAACCAGG
GTTCTTCCAGTTGCTAGCTACCCAAACCGTCAGTGCAGTTTGGCATGGATTGTATCCTGG
CTACATCATATTCTTCATTCAGTCTGCTGTAATGATTGCTGGTTCAAGAGTTCTTTACAG
ATGGCAACAAGCCACCCAATCAAATCTATTTAAGAAGATATTCATATTCGTGAACTTTGC
TTACACGCTTTTGGTTCTTAACTACTCTTGCGTGGGTTTCATGGTATTAAGCCTGCATGA
AACCCTAGCTGCATATGGGAGTGTATACTATGTTGGAACCGTTATTCCAATAGCATTGAT
TCTGCTCGGCAAAATCATTAAGCCAGCAAGGCCGTCCAGAGCTAAAGCTCGGAAAGATCA
GTAAGGTAGAAATTGCACCTTTGATATTTATTTTTGAGATTTGGGTTGCCATTCCTAATA
TATTAAAGTGCTGATTGCTGCTACATTTCTTCGTTTCTTTGTAGTTTGTAAAATTTAATT
CAGCAACGAAATTGTTATTTCCCTTTCATCTTTGAATGTAATATGAACGTCGACTTTGTT
CAATTTTCCCAAGTCGAAAAACTTGACAATCATTAGTTAACCTTATGATTATCTGGATGC
ATACTGTGTCAAGAATTCAGACTGTTTGACCATTAGATATTGAGAAGAACTGTAATTTTC
TTCATCAAGTTTTTAGTTCTTAAAGACACGAACATGAGCATGCAGTGTTAATAGTATCGT
ACAGTCGAGCCTACGAATCGTGTGGTAAGCTTGGTATTTGATGTTGAAGCGGAAGTGTTT
ATCACAACTGGGACAAGAATTTAGAGAGAACATTCAATATTAATGAAATATAAATAATCA
ATTACTTACATTATTGCAAAATGCATCTTTATTTATGCTTTAAATTCCTAGTAAAAACGA
AAATTCAAAATCTCACAACTTAAACAGGATGTACCTAGTCTGGTTCTTATAATCGTGTAA
ATTTCATTCCGAACCCCACCTCCTTGGACATCTTGGATCATGTGAGTGAATCGAAAATTG
AATTTATATTAAATCTCATTATAATCACTTCGTCCATCCTTGAGGTTTGATTCAACTCAT
TCAAAGGAGTATGTCATGTTAAC
>tig00007118g447920.t01 gene=tig00007118g447920 seq_id=chr6 type=exon
AACACGTTATGGCTTATAACACTTCCACGCTTCTCACTCCTTAGCCGTCCGATAAATCAC
AATCAAACGGTCATCTGCAGCGTCATAATTTCTCCTCCTCTCCCGTCTCTCTGGCCCTGT
ATCTCAGGCTCACTGTATTATTCACATCCCGCTCTTTTTTTCTCCTTCTGACAGCTAAAT
ATCCCATCCCAAAGCTCTCTTTCTCTCTCCTAAAGTATTTTGGGCTCTCTCTCTACGTTC
TATTTTTTAGATTTGAAGGAAATGCAGGACCAAGGTACTAGTTCAATTGCAGCCAGTTCA
TTGCCTTCAAGTAGTGAGAGATCTTCAAGCTCTGCCCTTCACGTTGAAGTAAAAGAAGGT
ATGGAGAGTGATGATGAAATAAGAAGAGTACCGGAGATGGGCGGAGAGGCGGCTGGGCCG
GTAGTTTCCGCCACCGGTCCGGTTCAGCCATCAAGTGGCGGGCAAAGGAGGAGAGGTAGA
AGCCCAGCTGACAAAGAAAACAAGAGGTTAAAACGGTTGTTGAGGAACAGAGTGTCAGCA
CAACAAGCTAGGGAGAGGAAGAAGGCATACTTGATTGATTTGGAGGCAAGAGTCAAAGAG
TTGGAAACTAAGAATGCAGAGCTCGAAGAGAGGCTTTCGACTATGCAAAATGAGAATCAA
ATGCTTAGACAGATACTGAAAAATACAACTGCAGGATCACAGGAGGGCGGAAGTGAATAA
AATTTTACATGAGAGAGAGAGACTCGGGTAGCATAAAGGAGGATCTTTTGATCTTCATAA
ACACACGAGGTGGAGATCATTTGAGTTATCTTGTTCCTTCTTTTATTTAAACCAAACGCC
AGATGCTATAGATTGTAGATTAGCTATTCAGTAATTGTAGGAGAAGTTGGATTCTGTGGT
AGATGATTTCCCTAACCTCTATGCTCCATGCTTGATTCTCCATAAGCAAGAATCGAAGAA
AGATTTTCTCTTTCAATATCGTGTTCTTGGCATTTGATCCACTCCATCAAACCAGGGTAA
TGAAAGTTTATGCCTAGTTGGTAATTCATTTTTCAGGTCATCATCTTCCCTATACTTGAA
AGTTTGGCATGTCAAGAGGTTTTAGCTTTTGCCAGGCATTTGAGTGTCTATCTTATTCTT
TCTGTCGAACTCGACCATCGCATATTACTCTCGTATTTAAATTTATATTTAACCTTGGTA
CTTAAAATGCTTCAGGTTACCTGATTAATCATGGGTAGTTAACTATCGAGTTAATTGTTT
CAATGGTCACTGAATTTAGGTTTATGCGTTTGATTGGTCATTGAATTTATGTTAATGTCT
TCGATTGCTCACTGAACTTAGGTTCATGTCTTAAATTGCATACTAAAATTTAAAATGTTG
AATTTTGACCATTGAACTTTAGAATATGCCGAACGTTATTCACTGGTATGATTGTTGAAT
TTTGAAAAATATCGAGTTTATAGTGAGTAATGTGTAATATATTTCAAAGTCCAATGAGAA
ATATACAAT
>tig00006060g405370.t01 gene=tig00006060g405370 seq_id=chr6 type=exon
GTCATATAAAATTAAGCTTCTATTATTCAAGAATAAAATGCATTGTTAATCTATCCAAAT
TGATTTGTAAAACTCACGCCACCTCACTTGAATATTAAATTCCCACAAAAAAGTCAATTT
CACCTCACAAAAATCTTTCTTGATTTCAAGAAGCAGTGGCAGTTTAACTTTAGACATAGT
AGAAATCGACGTGCAGCCATGTACGGAGCAGGAGGTGCCGGAGATGCCCAAGAAAATGGC
GATGCCACCGTGGGTGTCCAGATCAACCATAGCCGTAGGCTCCCGGACTTCCTCCTTAGC
GTCAAGTTAAAGTATGTCAAACTTGGGTACCATTACCTGATTTCTAATTTGTTTACTCTT
TGCTTAGTGCCCATAATGATTATCGTTTTAATTGAGGCATCCCGAATGAATCCCAATGAC
ATTCGTCAGTTGTGGCTCCATTTGAAATATAATCTTGTATCAGTTATTATATGTTCTGCA
TTTCTTGTATTTGGATCAACAGTTTACATAATGACCCGGCCTCGACCCGTTTATCTTGTT
GATTATTCGTGTTATCGGGCACCAGAGAATTTGAAGGCCCCGTTTAGTCGATTCATGGAA
CATTCCCGGTTGACTGGGGATTTTGATGAGTCCTCTCTTGAGTTCCAGAGGAAAATACTC
GAGAGGTCAGGGCTTGGGGATGAAACTTATGTACCGGAGGCTATGCATTCGGTTCCTCCC
AAGCCGTCTATGCAGGCGGCTAGGGAAGAAGCCGAACAAGTGATGTTTGGGGCATTGGAT
AATCTTTTTGCGAATACTAAAGTGAAGCCTAAGGATATAGGGATTCTTGTAGTGAATTGT
AGTTTGTTTAATCCAACCCCTTCGCTCTCGTCTATGATCGTGAATAAGTACAAGTTGAGG
GGGAATATTAGGAGTTTCAATTTGGGCGGGATGGGTTGTAGTGCAGGTGTGATCGCCATT
GATTTAGCCAAGGACTTGTTGCAGGTGCATAGGAATACTTATGCAGTTGTAGTTAGTACA
GAGAATATTACACAGAATTGGTATTTCGGGAACAAGAAGTCGATGTTGATACCAAATTGT
TTGTTTAGAGTTGGGTGTTCTGCGGTTTTGTTGTCTAATAAGTCTGCCAATAGGAGGAAG
GCCAAGTACAAGCTTGTTCATGTTGTGCGAACGCATAAAGGCGCAGACGATAAGGCATTT
CGTTGTGTGTATCAGGAGCAGGATTCAGCTGGGAAAACAGGGGTTTCTTTATCAAAAGAT
CTCATGGCTATTGCAGGTGGAGCTCTTAAGACTAATATAACTACTTTGGGTCCTCTCGTG
TTACCAATCAGTGAGCAGCTTTTGTTCTTCGCTACATTGGTAATTAAAATTTTTTTCAAG
AAGAGCGTAAAACCATACATTCCGGATTTTAAGCTGGCATTTGATCATTTCTGCATACAT
GCTGGTGGAAGGGCTGTGATTGATGAACTGGAGAAGAATCTTCAGCTGCTTCCACTTCAC
GTGGAAGCTTCAAGGATGACTCTCCACCGGTTCGGGAACACTTCTTCAAGCTCAATTTGG
TACGAGCTTGCATACACCGAGGCAAAGGGAAGAATGAGGAGAGGTAATCGAGTCTGGCAA
ATTGCTTTTGGAAGTGGTTTTAAATGCAACAGTGCAGTGTGGGAGGCACTTAGGAATGTA
AAACCTTCTCGAAATGGTCCTTGGGAGGATTGCATCGATAGGTATCCAGTGAAAGTAGTT
TCGGAATAGGTTTTTGTTATGTAGTCGAGCCTTGCTTGACTGCTTTTTTTAGTTTATACT
CTGCTTTTTATTTTTCTCCATTACTGGAAAACCGAGATTCTATTGAATTTGGAGATTTGT
CAATCTTGTTTTGTACTTTTTATAATTACATGCTATTATTCAACTTTATCTTTGACAGTT
GCCTCCCCTTTAGTGTTGGAAATGGTGTTTATTAATAAACCAATT
>tig00005390g373140.t01 gene=tig00005390g373140 seq_id=chr6 type=exon
TTTCGACGTCCGCCACTGTAGGAATGTATGTATTTACTGAAATATAATTTTGTGTTTGTT
TGTATATATCCATGATTGAATGAACTATGTATATACTATTACTATATATACAGGCATGTT
ATCCATATCTAAGCACCACCATCTGCCACCTCATCAAGTGCAGGCAATCAAAACACAGCA
TGATCTTACGCATCTTCTATTGAGACCAATGAATAAGAGGCTGACTTGGCATGTCTACGT
CCACGGATTCAAGCTTTTAGTGTAATTCAACTCCCTCCCTCAATTCTCATCCCACAAAGC
TGAAAGAAATCAACAATGGCTTCTCTTGGTGTTTCTGATATGCTGGGTAACCCCGTTAAC
TTCACTGTGGCTTCCAGGTCTGCTCCTACACGTCCCGCCACCACTTTCAAAACCGTTGCA
CTTTTCTCCAAGAAGCCTGCACCACCTCCAAAGGCTAAGCCTGCTGCTGTATCACCTGTC
AATGAGGAGCTCGCCAAGTGGTATGGACCGGACAGAAGAATTTTCTTGCCCGAGGGCCTT
CTGGATAGATCAGAAATCCCGAGTACCTCACCGGAGAAGTTCCTGGAGAGTTAGTTTTCT
AGTTCTTGCTATAAATAAATCAGACGAATCATGACTCAACTTAAGAACATTAATATGTTT
GGCCTTTTGTCAATATGCAGCTATGGTTATGATCCCTTTGGCCTCAGCAAGAAACCTGAG
GACTTCGCAAAATATCAAGCATATGAGCTGATTCATGCTAGATGGGCTATGCTTGGTGCT
GCTGGATTTATCATCCCAGAAGCATTCAACAAATTTGGAGCTAACTGTGGCCCTGAAGCT
GTTTGGTTCAAGACTGGAGCCCTACTTGATGGGAATACATTAAATTACTTTGGAAAGAAC
ATTCCCATTAACCTCATTGTTGCTGTGGTTGCCGAGATTGTACTAGTTGGAGGTGCAGAG
TATTACAGAATTATTAATGGCTTGGATCTGGAGGACAAACTTCACCCAGGTGGTCCATTC
GATCCTCTGGGTCTTGCCAAGGATCCCGACCAGGCTGCATTATTGAAGGTGAAGGAGATC
AAGAATGGTCGACTAGCCATGTTCTCAATGCTTGGTTTCTTCATCCAGGCATATGTGACC
GGACAGGGTCCCATTGACAATCTTGCAGCACACTTGAGCGATCCTTTCGGCAACAACTTG
CTCACTGTCATTGCAGGAACTGCTGAAAGAGCTCCCACTCTGTAATTCCTATACACATGT
AATTTGCTGATTGATGCCGAACATTGTATAAATCACTTCGACAATTTTCAAGGTCGTTAA
CAGTAATTGCAACGGGGAACCTTTTTAATTCACTCCTCGAGCTCTTGCTTCAACATTTAA
AAAACAGTTTAAACTTTTAAATAAAATGGTTAACATGAAATGTTCCACAAAACATTTGGT
TCCTTCGCGCGGGTTGAGTCGCTAACAATTAAAAAGGATCAGACGATTGTGTAAGGGACG
AAACCTCTTGAGAC
>tig00004037g307540.t01 gene=tig00004037g307540 seq_id=chr7 type=exon
CAATGCCACGGCGGGCTTACAATTAAAAGTTCGTTGGGGTGGTTGCAACTCCCACCCTAC
TCCACCCCATCCCCTCTTTTCAGTGTTCACACTATACACACACTCAATTCTTTCTATAAA
TTCTTAGCTTTTCCATTTCTCATTTACTGCAAAAACTTTAATCATTAAAATCTTTCCTTT
TTACGTTCTTTATGCAATTTTGATTGTGGGTTTTTTCTGCTGATCATCAATGGGGAATGA
GGATTTGAAGAACCTCGAACCGCGAAAAATTTCAGTTGAACGAGGAAATAATCTTCCCAA
CTTTCTTCTTTCTGTTAGACTTAAATATGTGAAACTTGGTTTTTATTACTTAATCTCAAA
TGCTATGTACTTACTTTTAGTTCCACTTTTAGCGGCTGTGTCAGTTCAACTTTCTACTGT
TACAGTAGAAGATTTAGTCCTTTTATGGAACCAAATGAAATTCAATCTTGTTTATGTGAT
TTTATGTTCTGCCTTTATGGTGTTCTTGGGGACACTTCATTTTATGGGTAGTCCTAGGAA
GGTTTACTTAGTTGATTTTGCGTGTTATAAGCCGAAACCCGAGGTTATGTGCAGTAAAGA
AGTTTTCATGGATAGATCAAAACTTGCAGGGACTTTTACAGATGAAAATTTGGCCTTTCA
AAAGAAAATCTTGGAGAGGTCAGGTTTGGGGCAAAAAACGTATTTCCCTGAACCGCTTTT
GCGAGTTCCGGCTAATCCTTGTATGGCTGAGGCTAGGAAAGAGGCTGAAATGGTTATGTT
TGGTGCAATTGATGATTTATTGGCGAAAACTAGAGTTAAGGCTAAGGATATTGGGATTCT
TGTGGTGAATTGTAGTTTGTTTAATCCAACACCATCACTTTCTGCTATGATTGTTAATCA
TTACAAGCTTAGAGGCAATATTTTGAGCTATAATCTTGGTGGTATGGGGTGCAGTGCAGG
ACTAATATCGATCGATCTTGCTAAACAACTTTTAGAGGTGAATCCCAATTCCTATGCTCT
GGTAGTTAGCATGGAGAACATAACATTGAATTGGTACTGGGGCAACAACCGATCAATGCT
TGTGTCCAATTGCATTTTCCGGATGGGCGGAGCAGCAATCCTACTATCAAACAAGTTGTC
TGATCGTAGACGAGCAAAATACCAACTAATCCACACTGTTCGTACACACAAAGGAGCTGA
TGATAAGAGTTATGGTTGTGTTTTTCAAGAAGAAGACGACTCAAAGGAAATTGGTGTAGC
ATTGTCAAAAGACCTAATGGCGGTTGCTGGAGAGGCCTTGAAAACTAATATCACAACTTT
AGGGCCATTAGTCCTTCCCATGTCTGAACAATTATTGTTCTTTCTTACTCTTGTGGCAAA
AAAGGTTTTCAAGATGAAAATTAAGCCATATATACCGGATTTTAAGCTCGCGTTCGAGCA
TTTCTGCATTCACGCGGGAGGAAGAGCGGTGTTGGACGAACTTGAGAAGAATCTCGAGCT
CACTGAATGGCATATGGAGCCATCAAGAATGACACTTTATAGGTTTGGTAACACTTCTAG
CAGTTCATTGTGGTATGAATTGGCCTATACTGAGGCTAAGGGGAGAATTAAAAAGGGTGA
CAAAACATGGCAAATTGCCTTTGGATCAGGTTTTAAATGTAATAGTGCTGTATGGAAAGC
ACTGAGGAATATCAATCCAGCCAAGGAGAAGAATCCATGGATGGATGAGATTAATGATTT
TCCAGTTGAAGTTCCAAGAATTGCAACCATTAATTCTTGAAAGAAAAAAAGAAAGCTCTT
TCTTTTCTTTTCTTTTTTTTTTTTTTTTGGTGGGTGGGGTGGGTGAGTGGGTGATTGGCT
ATTTTGTAATATAAAAAGTATATAAAACTGTGATTTTGAATTTAAGAAATCACAACCCTT
TATAACGTTGTATCATTTACATCGAAATGAATTAAATAATTTTTAATGTTTGTTCGAATT
CAACTGATGTGCTAAACACATTGTCCATTAGTGCAAAAACAGTAACACCAAAATTTCACG
AGTTGTTGAATTGGGATAGATTAGTGGTGTCCTAAATATCATTTCTTTAAAGTACTTAAT
CCATGATTTTAATATTTGTAATTTTATAAACAATATCATTC
>tig00002243g199970.t01 gene=tig00002243g199970 seq_id=chr7 type=exon
GCAAGTACGAGAGAACGAACCGGGCTGGTACACAAGTCACGTGCCACCTGGCCTCTAAAA
TGGTTGCCCATACACGTGAATCTCAGCTACCATGGCCTTCCCAGGTCTTTATATAGACTC
CATTTATCTCCTCAATTTCTCACACTAAAACATTTCAAGTTCTCTCTCCGACAAGCATAG
AGGCTGTGCCACTTAAAATTTTAAATTTTCCGGCAAAAATGTTCACCGTTGAGGAGGTTC
GCCGCGCTCAAAGGGCTGAAGGTCCCGCCACCATCATGGCTATCGGGACAGCAACGCCTT
CGAATTGTGTCTACCAGAGCACTTATCCAGATTACTATTTCCGCATCACAAATAGTGAAC
ACAAAACAGAGCTTAAAGAAAAATTTAAACGCATGTGTGATAAATCGATGATCAGAAAAC
GTTACATGCACTTGACAGAAGAAATCCTGAAAGAGAACCGGCACATATGTGAATACAAGG
CACCTTCACTAGATGCAAGGCAAGATATTGTGGTTGTGGAAGTGCCAAAACTAGGCAAAG
AAGCTGCCCAAAAAGCAATCAAAGAATGGGGCCAGCCTAAATCAAAAATCACCCATTTAA
TCTTCTGCACCACCAGTGGGGTGGACATGCCCGGCGCGGACTACCAACTCACCAAACTCC
TCGGTCTTCGCCCCTCGGTGAAACGCTTCATGATGTACCAACAGGGCTGCTTCGCCGGCG
GCACAGTCTTGCGCATGGCCAAGGACTTGGCGGAGAACAATAAAGGGGCACGGGTTTTGG
TAGTATGCTCGGAAATTACAGCGGTTACTTTCCGGGGACCGGATGACACTCATTTGGATA
GTCTAGTTGGGCAGGCACTGTTTGGCGACGGCGCCGCCGCCGTGATTGTGGGTTCAGACC
CGGTGATTGGGGTGGAGCGGCCACTTTTTCAGTTGGTTTCAGCCGCACAAACTATACTAC
CAGATAGTGAAGGTGCCATTGATGGCCATTTACGTGAGGTTGGATTAACATTTCATCTTC
TCAAGGATGTTCCGGGATTGATATCAAAGAACATTGAAAAAAGCCTGACTGAAGCATTCC
AGCCTCTAGGTATATCTGATTGGAACTCGATTTTCTGGATTGCTCATCCTGGTGGTCCAG
CAATTTTGGACCAAGTGGAAGAAAAATTAGCCCTAAACCCCGAAAAATTACGTTCAACTA
GACACGTGTTAAGCGAGTATGGAAACATGTCAAGTGCATGCGTTCTGTTTATCCTGGATG
AGATGAGAAAGTCCGCCACCAAGGAGGGAATGAGCACCACCGGGGAGGGTCTAGACTGGG
GTGTTTTGTTTGGGTTTGGACCGGGGCTAACAGTGGAGACAGTGGTGCTGCACAGTGAGC
CACTTAATTAAGCAAGCCAGGGTTTGATTTGGATTTGCTACATTGTTGTGTTGGGTTTTT
GTGTGATTGATTGTTGATTGAATTTTCCTTGTATCTGGAACAAACTACTTAAGGTTCATT
CAATTAATGTTGTTACTCATGGTATTAATGATTTTATGTTTGAATGATTTTGGGATTTTT
GTATTATTAGAGCTATACATTTATATAGAAGTAATAGACAGACTCTATTTTTATTTTGAA
AAAAAATAAAAATTAGTTGATGCCTCCAGCATAGATGAGACTGACACGAGATAATTTAAA
GATTCGTTGATTTATGAATATACAAGAACTTGGAGTTAATGACATATTGATTACAACGTG
ACGTCGAATAAAAGACATAAACATCGGAAAACTCTTAGTCATGTTTGACACGTTTACACG
TGTATGTAAGTTATTTTAACGAAGGCAAGTTAGAGATTATTTGCATTCATTTCTTCAAAA
TGACGTAGAACAAAGAGCTTGCATTTCTTAATTTAAAGAGAGCGCTACTAGATCATTGGA
GAAGAATGCTTGACTAAGCTTAAAAAAATTTAATAAAGTCACGCCACATTTTTCGGCTTA
AAAAAATTCACATGATATATCCCATAAGAAGCATACTAAATTAGTAACAACGACAATGAG
AGTGTGACGGGGGACGCATGGACGTGGCCAAAGATTCATCTTTCAACCCAACTAACATTA
GATTCCATAGGAATAAATGAATAATGCTTTAAGGTAAAAGTCAATTTCAAAAAGTAACTT
TTTTTCACTTAAAAGTGGCAAGAAAACAAAGTAATTAATGATATGCAAACAAACAAGCTC
TAGCTATTACTTTTTCGAGATTAGTCAATCTGACCAAAAATTATTTAGTTAAATTTTATA
TTTGACTCGCTACTAATTCATTGGTTTCATCAAAGTTCGGATTTACATTCACAAAATTAT
CG
>tig00002243g199970.t02 gene=tig00002243g199970 seq_id=chr7 type=exon
GCAAGTACGAGAGAACGAACCGGGCTGGTACACAAGTCACGTGCCACCTGGCCTCTAAAA
TGGTTGCCCATACACGTGAATCTCAGCTACCATGGCCTTCCCAGGTCTTTATATAGACTC
CATTTATCTCCTCAATTTCTCACACTAAAACATTTCAAGTTCTCTCTCCGACAAGCATAG
AGGCTGTGCCACTTAAAATTTTAAATTTTCCGGCAAAAATGTTCACCGTTGAGGAGGTTC
GCCGCGCTCAAAGGGCTGAAGGTCCCGCCACCATCATGGCTATCGGGACAGCAACGCCTT
CGAATTGTGTCTACCAGAGCACTTATCCAGATTACTATTTCCGCATCACAAATAGTGAAC
ACAAAACAGAGCTTAAAGAAAAATTTAAACGCATGTGTGATAAATCGATGATCAGAAAAC
GTTACATGCACTTGACAGAAGAAATCCTGAAAGAGAACCGGCACATATGTGAATACAAGG
CACCTTCACTAGATGCAAGGCAAGATATTGTGGTTGTGGAAGTGCCAAAACTAGGCAAAG
AAGCTGCCCAAAAAGCAATCAAAGAATGGGGCCAGCCTAAATCAAAAATCACCCATTTAA
TCTTCTGCACCACCAGTGGGGTGGACATGCCCGGCGCGGACTACCAACTCACCAAACTCC
TCGGTCTTCGCCCCTCGGTGAAACGCTTCATGATGTACCAACAGGGCTGCTTCGCCGGCG
GCACAGTCTTGCGCATGGCCAAGGACTTGGCGGAGAACAATAAAGGGGCACGGGTTTTGG
TAGTATGCTCGGAAATTACAGCGGTTACTTTCCGGGGACCGGATGACACTCATTTGGATA
GTCTAGTTGGGCAGGCACTGTTTGGCGACGGCGCCGCCGCCGTGATTGTGGGTTCAGACC
CGGTGATTGGGGTGGAGCGGCCACTTTTTCAGTTGGTTTCAGCCGCACAAACTATACTAC
CAGATAGTGAAGGTGCCATTGATGGCCATTTACGTGAGGTTGGATTAACATTTCATCTTC
TCAAGGATGTTCCGGGATTGATATCAAAGAACATTGAAAAAAGCCTGACTGAAGCATTCC
AGCCTCTAGGTATACTCATTAATTTTTCCACTGAAAGAAAATAAATAATACGTTGTATTG
ATTT
>tig00002243g199970.t03 gene=tig00002243g199970 seq_id=chr7 type=exon
GATGATCTTAGGTTTTCAGTTGGACGAGACGGAATTAAAGAAAGAAAAAAAAAATATATC
GTCTATTATTTTATCATTTTGTGTCTAATAGTGTATAACAAACATCCTCTTATGTTTGCA
GGTGATAAATCGATGATCAGAAAACGTTACATGCACTTGACAGAAGAAATCCTGAAAGAG
AACCGGCACATATGTGAATACAAGGCACCTTCACTAGATGCAAGGCAAGATATTGTGGTT
GTGGAAGTGCCAAAACTAGGCAAAGAAGCTGCCCAAAAAGCAATCAAAGAATGGGGCCAG
CCTAAATCAAAAATCACCCATTTAATCTTCTGCACCACCAGTGGGGTGGACATGCCCGGC
GCGGACTACCAACTCACCAAACTCCTCGGTCTTCGCCCCTCGGTGAAACGCTTCATGATG
TACCAACAGGGCTGCTTCGCCGGCGGCACAGTCTTGCGCATGGCCAAGGACTTGGCGGAG
AACAATAAAGGGGCACGGGTTTTGGTAGTATGCTCGGAAATTACAGCGGTTACTTTCCGG
GGACCGGATGACACTCATTTGGATAGTCTAGTTGGGCAGGCACTGTTTGGCGACGGCGCC
GCCGCCGTGATTGTGGGTTCAGACCCGGTGATTGGGGTGGAGCGGCCACTTTTTCAGTTG
GTTTCAGCCGCACAAACTATACTACCAGATAGTGAAGGTGCCATTGATGGCCATTTACGT
GAGGTTGGATTAACATTTCATCTTCTCAAGGATGTTCCGGGATTGATATCAAAGAACATT
GAAAAAAGCCTGACTGAAGCATTCCAGCCTCTAGGTATATCTGATTGGAACTCGATTTTC
TGGATTGCTCATCCTGGTGGTCCAGCAATTTTGGACCAAGTGGAAGAAAAATTAGCCCTA
AACCCCGAAAAATTACGTTCAACTAGACACGTGTTAAGCGAGTATGGAAACATGTCAAGT
GCATGCGTTCTGTTTATCCTGGATGAGATGAGAAAGTCCGCCACCAAGGAGGGAATGAGC
ACCACCGGGGAGGGTCTAGACTGGGGTGTTTTGTTTGGGTTTGGACCGGGGCTAACAGTG
GAGACAGTGGTGCTGCACAGTGAGCCACTTAATTAAGCAAGCCAGGGTTTGATTTGGATT
TGCTACATTGTTGTGTTGGGTTTTTGTGTGATTGATTGTTGATTGAATTTTCCTTGTATC
TGGAACAAACTACTTAAGGTTCATTCAATTAATGTTGTTACTCATGGTATTAATGATTTT
ATGTTTGAATGATTTTGGGATTTTTGTATTATTAGAGCTATACATTTATATAGAAGTAAT
AGACAGACTCTATTTTTATTTTGAAAAAAAATAAAAATTAGTTGATGCCTCCAGCATAGA
TGAGACTGACACGAGATAATTTAAAGATTCGTTGATTTATGAATATACAAGAACTTGGAG
TTAATGACATATTGATTACAACGTGACGTCGAATAAAAGACATAAACATCGGAAAACTCT
TAGTCATGTTTGACACGTTTACACGTGTATGTAAGTTATTTTAACGAAGGCAAGTTAGAG
ATTATTTGCATTCATTTCTTCAAAATGACGTAGAACAAAGAGCTTGCATTTCTTAATTTA
AAGAGAGCGCTACTAGATCATTGGAGAAGAATGCTTGACTAAGCTTAAAAAAATTTAATA
AAGTCACGCCACATTTTTCGGCTTAAAAAAATTCACATGATATATCCCATAAGAAGCATA
CTAAATTAGTAACAACGACAATGAGAGTGTGACGGGGGACGCATGGACGTGGCCAAAGAT
TCATCTTTCAACCCAACTAACATTAGATTCCATAGGAATAAATGAATAATGCTTTAAGGT
AAAAGTCAATTTCAAAAAGTAACTTTTTTTCACTTAAAAGTGGCAAGAAAACAAAGTAAT
TAATGATATGCAAACAAACAAGCTCTAGCTATTACTTTTTCGAGATTAGTCAATCTGACC
AAAAATTATTTAGTTAAATTTTATATTTGACTCGCTACTAATTCATTGGTTTCATCAAAG
TTCGGATTTACATTCACAAAATTATCG
>tig00003215g262430.t01 gene=tig00003215g262430 seq_id=chr7 type=exon
ATGGTTATTAACAAGTTCCAAATGAGGAGCAATATTATGAGTCTCAATCTTTCTGGTATG
GGATGTAGCTCAGGAATTATATCAGTAGGTTTAGCTAATGATCTTTTACGAGTTCATAGA
AACTCGTTGGCACTTGTTGTGAGCAGTGAAATCTTGAGTCAGAATTGGTATACCGGGAAG
GATCGTTCAATGTTGTTAACCAATTGTCTATTTAGAATGGGGGGTGCTGCAATTCTAATG
TCTAGTCGCGATCAGGATAGGAAGAAATCAAAGTACGTGCTACACAACCTTATAAGAACA
AATCGAGCAGAAGATGATCAATCTTATGCCTGTGTTTTCCAGGAAGTTGACAATGAAAAC
AAAGTAGGAGTGTCCATATCGAAGAACGTGATGAATGTAGCAGAAGAAGCATTAAAAACA
AACATGGTTTTGTTAGGTCCAATGGTCTTGCCATTGACAGAACAATTTCAATATGGGTTG
TCCTTAATGTTGCAGAAAATGAAGATTTTAGGCAAGAAAGGAATCTATATACCAGATTTC
AGAAAAGGGTTTGAGCATTTCTGCATACACGCAGGAGGAAGGGTTGTTATTATGGCGATA
GAGAAAAGCCTTAAATTGAGGAAAGAAGATGTTGAAGCCTCAAAAATGACACTGCATAGA
TTTGGGAATACTTCTTCCTCATCTATTTGGTATGAACTAAGTTATACAGAAGCCAAAGGG
AGAATAAGGAAAGGCGACAGAATATGGCAAATTGCATTTGGAAGTGGATTCAAGTGTAAC
AGTGCAGTATGGAGATGTGTATGCAACATCAAGCCTCAGTAA
>tig00002846g238920.t01 gene=tig00002846g238920 seq_id=chr7 type=exon
AGAAAACTCCAGCTAAGGGAGCGTTGTGTGACATGAACTTATTCATTTAATTCTCTTACC
TGCCTTCATTCATTTCTTACTCTTTAAATTCCGCTTCTTCTCGGCCTCCTCCTCTCCCAA
ATCCAACCTCAACCCGCAGTATTTTGTCTCCCAAATTCTCTTCTTTCTAAAAATGCCACA
AATTTTGCCAAACTTCTTAAGTTCTGTTAAACTCAAATATGTGAAGCTTGGATACCAGTA
TCTTGTCAATCATATTCTAACTTTCTTTCTTATACCAATCATGGTAGGCATTCTTGTCGA
AATCCTGCGGTTAGGCCCTGAAGAAATGCTTAACATTTGGAGATCACTTCATTTTGATCT
TGTCCAAGTCTTGTGTTCATCATTTCTAATCATTTTCATAGCAACTGTGTACTTTATGTC
CAAGCCTCGGTCGATATATCTAGTTGAGTACGCTTGTTACAAGCCTCCTATAACTTGTCG
AGTACCTTTCTCGACATTTATGGAGCACTCTCGGCTTATCCTTAAGGAAAATCCGAAAAG
CGTTGACTTCCAAATGCGCATTCTTGAACGATCAGGACTCGGAGAAGAGACTTGTTTGCC
TCCCGCCATTCATTATATTCCTCCCACTCCAACAATGGAAGCTGCGAGGGGCGAGGCTGA
GCAGGTTATTTTCTCAGCTATTGGTTCATTGATGGAGAAAACCAAGATCAAGCCTAAAGA
TATTGATATTCTTATTGTGAACTGCAGTCTTTTTTCTCCAACCCCATCTTTATCTGCCAT
GGTTGTGAATAAGTACAAATTGAGGAGTAACATAAAGAGTTACAATCTTTCTGGCATGGG
GTGTAGTGCTGGTTTGATATCAATTGATTTGGCTAGAGACCTTTTACAAGTTCATCCCAA
TTCATATGCTCTTGTTGTAAGTACAGAAATCATTACACCCAACTATTATCAGGGTTCTGA
AAGGGCAATGCTTCTTCCCAATTGCTTGTTTCGGATGGGAGGTGCTGCCATTCTTCTATC
CAACAAGAGGAGGGACCGGAGACGAGCCAAGTATCGACTAGTCCATGTCGTTCGAACTCA
CAAAGGAGCCGATGATAAGGCCTATAAGTGTGTATATGAACAAGAAGATCCGCAGGGAAA
AGTTGGGATTAATCTATCCAAAGACCTAATGGTTATAGCCGGTGAAGCTTTAAAATCAAA
CATTACAACAATAGGCCCACTAGTCCTTCCAGCCTCTGAACAGCTCCTCTTCCTCTTCAC
ACTCATCGGTAGAAAAATATTTAACCCTAAATGGAAACCTTATATTCCCGATTTCAAACA
AGCATTTGAACACTTTTGCATCCACGCCGGTGGAAGGGCAGTGATTGATGAACTTCAGAA
GAACCTTCAGTTGTCGGCCGAGCACGTCGAGGCGTCACGAATGACGCTACATCGATTCGG
TAACACGTCTTCATCTTCGTTATGGTACGAGTTGGGTTACATCGAGGCCAAAGGAAGGAT
GAAAAAGGGTGATAGAATTTGGCAAATAGCTTTTGGAAGTGGATTCAAATGTAACAGTGC
TGTTTGGAAATGCAACCGCACAGTTCGCACGCCAACTGATGGACCATGGCAAGACTGCAT
TGATAGGTACCCAGTGCACATCCCAGAAATTGTGAAGCTATAAATTATTTTAGCCATATA
TATTGGAAGTTTGGGTTGACCTTTTTCTTTTCTTTTCTTTTTTCACTTCCAAATGTCTGC
AAAAAATAATAGTAATAATTCTGCATGCATTTACTCTTCGAAGATTGCGTATAAGATGAT
GCTTTATGAAGTTGTAATTCAGTAAAATTTCTGAATACTCTCAGATGAATGTTAGCCAAT
AGTATTCCATGTACCAGTTCAGAATGCTTGTATTGAATGAAGCTACAAGAATTCAATGTT
ATATATAATTATCTTTTGAGTTCATATGGTGAAAACAGTAGCAATCGTATACCGAGGTCA
TGGCTTAGTCGACGTGGTAAGAGTCAACCCTTCGGAAGCCAATGGACTCGGTTCAAATCG
AACGAATTAGTTGTATTAGATTGGTACAAGTAATCAAAATTTCCAGCCAACTCCATTAAT
GCTACATGCAAGAAAGGTTTTCCTTTTCTTAAATGAGCCAGTATAGGTACAGCAAATGGT
GGCAACCACTTGTTTAGATCAAAATTATTATATAAATAATAGACATATCTCTCTCAGTCA
TAAACGTTTGAAGGGACCATGAAATTGTCGTCAAGAGTGACAAGAAAGGCAATTGGCGAT
TGCCGGTGGCTTGGTTGTTGGGCAGTACTCAATAATTTGTGTTTGGATTAGAAAAGTTGG
ATAAAGTGATGTTTAATGCAAAG
>tig00002343g207300.t01 gene=tig00002343g207300 seq_id=chr7 type=exon
TCTGGCGTAGGTGTAAGGTTTTGACAATGGACATAATCTAGGTGTATAATTTTGACAATG
GGCATCATGTGATTTCATTTTTAGGATGTCCCCATTGCATGAGCCCTTATATCACTATCA
ATTAGCAATTATAGATATAAATGAAGATTTGTATGTATGAATGAAAAATTCCAATTTATC
ACATTTCCACCCTGTCGCTGTGGTCCGATTGGTAGGCATAATAAAGTTGGGTAGGGATTT
TTGTTTTGTTATACACAAGATAAGAAGAAAGATGTAGAAATAAAAAACAAACAAAAACAG
AATTTGTGGCTGCAATCTTATTGAACCCCACTAGACTACCATAGCCAATCCCCTTCTTCT
CTGCTTTCTCTGTAAAAGGGTCCTTTTTTCTTGGTCGACCTTTTTGATTAGATTACTTCA
GGCAAATCAAGATACCCCAGAGAACATTAGTTCTTCTATAGTTCATGGGCTAGAATCTTA
ATTGGTGAAACTCATATAAGAATTTACTCTCTATATTGGGATTTCGTGACATTCTTGGAA
GATGTCAGGGGGTAGATGTAGTATTGTATGGTTCAGAAGGGACCTGAGAGTGGAAGATAA
TCCAGCATTAGCTGCTGGAGTTAGGGCAGGGGCAATAGTGGCAGTTTTTATATGGGCACC
TGAGGAAGAAGGGGTCTATTACCCTGGAAGGGTTTCAAGATGGTGGCTTAAGCAGAGTTT
GGCTCATCTTGATGCCTCTTTAAGAACCCTAGGCACTTCTCTTGTCACAAAGAGATCTAG
TGATAGTATTTCTTCACTTCTTGAAGTTGTGAAATCTACAGGAGCTAATCAACTCTTGTT
CAACCATTTATATGACCCCATATCACTGGTTAGGGATCACAGAGCAAAGGAAGTTTTAAC
AGCTCAAGGTGTTGATGTCCGTTCCTTTAATGCGGACTTGCTTTATGAACCTTGGGAAGT
TCGTGATGGGGAAGGTCGTCCATTCACAACCTTTACTTCATTCTGGGACAGATGCCTTAG
CATGTTGTATGATCCTGAGGCTCCACTTCTCCCACCTAAAAGAATCATCTCTGCTGATGT
ATCAAGATGCCCTTCAGACAATTTGGTATTTGAAGATGAATCAGAGAAAGGAAGTAATGC
ACTTCTCGCACGGGCATGGTCGCCTGGCTGGAGTAATGCTGACAAGGCCCTGACGGCCTT
CATCAATGGACCACTAATAGAGTACTCCATGAATCGTCGAAAGGCTGATAGTGCTACGAC
CTCGTTTCTCTCCCCCCATCTACATTTCGGAGAAGTAAGTGTTCGAAAAGTTTTTCATCT
AGTTCGCATGAAGCAAGTTCTTTGGGCCAATGAAGGAAACAAATCAGGTGAAGAGAGTGT
CAATTTGTTCCTCAAGAGTATAGGCCTTAGGGAATATTCAAGATACATGAGTTTCAATCA
TCCATACAGCCATGAAAGGCCTTTACTTGGTCACCTAAAGTATTTTCCGTGGGTAGTGGA
TGAGAGCTATTTTAAGGCATGGAGACAAGGCAGAACTGGTTATCCACTCGTGGATGCTGG
TATGCGAGAGCTGTGGGCCACTGGCTGGTTACATGATCGGATACGAGTCGTCGTCTCTAG
TTTCTTTGTGAAGGTTCTTCTGCTTCCCTGGAGATGGGGAATGAAGTACTTCTGGGATAC
CCTATTAGATGCCGATCTTGAGAGTGATGCCCTTGGTTGGCAGTATATATCTGGTACTCT
TCCCGATGGTCGTGAATTGGATCGTATTGATAATCCACAGTTTGAGGGTTACAAGTTTGA
CCCCAATGGAGAGTACGTTCGGCGATGGCTTCCTGAACTTGCTAGATTGCCTACTGAATG
GATACATCATCCATGGAATGCGCCAGAATCCGTACTCCAAGCTGCTGGAATTGAGCTTGG
CTCCAATTACCCTCTTCCCATTGTGGAAATCGATGCAGCGAAAGCCAGGTTACAAGAAGC
ATTGTCTCGGATGTGGCAGCATGAAGCAGCGTCAAGGTCTGCAATTGAGAATGGAATGGA
AGAGGGACTTGGAGACACCTCGGAGTCTACCCCCCTGGGACTTCTCGAAGACACGCAAAT
GGAGATGGACCATGAACCTGTCAGAAACAACCCTGTGAATACAGTAGTTCGACGTTACGA
GGATCAGATGGTCCCGAGTATGACTTCTTCTTTGGTCAGGTTTGATGATGAAGAAACCTC
TATTGATCGCAGAAATTTAGCAGATGATAGTCGAGCAGAAGTACCGATCAATGTTAATGT
AAATGTAACTGAAGAGCCAAGAGAACCACATGGGCATAATGTTATGCAAACAGTTAGAAC
CATCAATACTTTCCCGCAATTTAACTTTGCAATGGGTCAGAGAGATACTGAAGATTCAAC
AGCAGAATCATCCAGTAGCAGAAGAGAAAGGGATGGGGGTGTAGTTCCAGTTTGGTCTCC
CTCGAGTTCTAATTTCTCTGATCAATTCACTGGTGAGGACAATGGTATTGGAACCAGTTC
CTCTTATTTGCAAAGGCATCCACAGTCTCACCAGCTAGTGAACTGGAGGCGGCTTTCTCA
AACTGGGTGATGATTTACTGGACTGGAGGTTGAGTAACAAGACAATGTCCATAGCGGTCC
GTGGGTTGAAACCATTATCCATTGTTCAACATTCATCTCTTTCGTCACTGATCTTATGTG
ATGAACAATTCATGATGTCTAAAATCTTTAAAAATTGAATCAGGTGTTTCACTCTCTGCT
TGTTTATTGATGTATCATATATGTAGTTTTGCTGTACAGTATATATTCTCACGAATGCAG
ACATGTCAATGAAGGGAAGTTCAGTCCTCTAATAAATGCAGGTCTGTCCCTTTAATTTTT
ATCAACAGTGCAGATATTAGAGTTGGAATAACATTCGACTCATGCTTATTGCTCATCACT
TCAACATTGGTACACAACATTTTTCCGCATTTTTTTTTTTGGAGGGCTTGTCTATGAATT
TGCATATCCTTTAATTGCCACTGTATTGAAGATTTAGATAAATGACTTTGTTCCTCACGG
ACAACTTAACTCCTAAGCCTTTAGAGGTGGTTCGACATGGTATCGGAGTATGTTAATTGT
TAATTGACCCGTGTTCAAGTCTTGTTTAACTCATCGTTTCATTACTTTAATTGATTAGAG
GATTCATTAATGAGTTGGAGTATGCAAGAATAAAAAAACTGCTATAAATCTAATGTGTAA
TACTACTATCGGGATTTTCATGTAAGAGGAATCGAGCACACTGATGTTCATCATCCTTCG
AGATTCTGGTGTGAAAGTCCATATTGCTATGCCAGTCTTAGTACTCCATTCAGTTGTTTG
ATATACTTCCACATGGTTGGATACATGTTCATACCTCGGGACGTAGATATAGATCATTGT
ATGTACTTCTAGCACTCTCTCTATGCTTTCCCGGCTTCCATGGCTGGAGAAGACTGTATA
TCAGGCTTGCAGCTATGGCTCCAAGAATGGGAGCAACAACATACACCCATTGATTTTTAT
AGACTCCAGAAACTATTGCTGGACCCATGCTTCTTGCAGGATTCATAGAAGCTCCAGTAA
TAGGCCTGCATTTTTTTCAATTCACCTATATAAGTATATTTAAGAACTCCCTTTATTCTG
GTTCCCTTATCTTTTCTATTTTCTTGTGTTGCAATTTCGATTACCTGATGGAAAGCGTTA
CTAGAAGTTCATATTAAGAGAAGAATAGTGCAGAATGGTGGGATCATTT
>tig00002343g207300.t02 gene=tig00002343g207300 seq_id=chr7 type=exon
TCTGGCGTAGGTGTAAGGTTTTGACAATGGACATAATCTAGGTGTATAATTTTGACAATG
GGCATCATGTGATTTCATTTTTAGGATGTCCCCATTGCATGAGCCCTTATATCACTATCA
ATTAGCAATTATAGATATAAATGAAGATTTGTATGTATGAATGAAAAATTCCAATTTATC
ACATTTCCACCCTGTCGCTGTGGTCCGATTGGTAGGCATAATAAAGTTGGGTAGGGATTT
TTGTTTTGTTATACACAAGATAAGAAGAAAGATGTAGAAATAAAAAACAAACAAAAACAG
AATTTGTGGCTGCAATCTTATTGAACCCCACTAGACTACCATAGCCAATCCCCTTCTTCT
CTGCTTTCTCTGTAAAAGGGTCCTTTTTTCTTGGTCGACCTTTTTGATTAGATTACTTCA
GGCAAATCAAGATACCCCAGAGAACATTAGTTCTTCTATAGTTCATGGGCTAGAATCTTA
ATTGGTGAAACTCATATAAGAATTTACTCTCTATATTGGGATTTCGTGACATTCTTGGAA
GATGTCAGGGGGTAGATGTAGTATTGTATGGTTCAGAAGGGACCTGAGAGTGGAAGATAA
TCCAGCATTAGCTGCTGGAGTTAGGGCAGGGGCAATAGTGGCAGTTTTTATATGGGCACC
TGAGGAAGAAGGGGTCTATTACCCTGGAAGGGTTTCAAGATGGTGGCTTAAGCAGAGTTT
GGCTCATCTTGATGCCTCTTTAAGAACCCTAGGCACTTCTCTTGTCACAAAGAGATCTAG
TGATAGTATTTCTTCACTTCTTGAAGTTGTGAAATCTACAGGAGCTAATCAACTCTTGTT
CAACCATTTATATGACCCCATATCACTGGTTAGGGATCACAGAGCAAAGGAAGTTTTAAC
AGCTCAAGGTGTTGATGTCCGTTCCTTTAATGCGGACTTGCTTTATGAACCTTGGGAAGT
TCGTGATGGGGAAGGTCGTCCATTCACAACCTTTACTTCATTCTGGGACAGATGCCTTAG
CATGTTGTATGATCCTGAGGCTCCACTTCTCCCACCTAAAAGAATCATCTCTGCTGATGT
ATCAAGATGCCCTTCAGACAATTTGGTATTTGAAGATGAATCAGAGAAAGGAAGTAATGC
ACTTCTCGCACGGGCATGGTCGCCTGGCTGGAGTAATGCTGACAAGGCCCTGACGGCCTT
CATCAATGGACCACTAATAGAGTACTCCATGAATCGTCGAAAGGCTGATAGTGCTACGAC
CTCGTTTCTCTCCCCCCATCTACATTTCGGAGAAGTAAGTGTTCGAAAAGTTTTTCATCT
AGTTCGCATGAAGCAAGTTCTTTGGGCCAATGAAGGAAACAAATCAGGTGAAGAGAGTGT
CAATTTGTTCCTCAAGAGTATAGGCCTTAGGGAATATTCAAGATACATGAGTTTCAATCA
TCCATACAGCCATGAAAGGCCTTTACTTGGTCACCTAAAGTATTTTCCGTGGGTAGTGGA
TGAGAGCTATTTTAAGGCATGGAGACAAGGCAGAACTGGTTATCCACTCGTGGATGCTGG
TATGCGAGAGCTGTGGGCCACTGGCTGGTTACATGATCGGATACGAGTCGTCGTCTCTAG
TTTCTTTGTGAAGGTTCTTCTGCTTCCCTGGAGATGGGGAATGAAGTACTTCTGGGATAC
CCTATTAGATGCCGATCTTGAGAGTGATGCCCTTGGTTGGCAGTATATATCTGGTACTCT
TCCCGATGGTCGTGAATTGGATCGTATTGATAATCCACAGTTTGAGGGTTACAAGTTTGA
CCCCAATGGAGAGTACGTTCGGCGATGGCTTCCTGAACTTGCTAGATTGCCTACTGAATG
GATACATCATCCATGGAATGCGCCAGAATCCGTACTCCAAGCTGCTGGAATTGAGCTTGG
CTCCAATTACCCTCTTCCCATTGTGGAAATCGATGCAGCGAAAGCCAGGTTACAAGAAGC
ATTGTCTCGGATGTGGCAGCATGAAGCAGCGTCAAGGTCTGCAATTGAGAATGGAATGGA
AGAGGGACTTGGAGACACCTCGGAGTCTACCCCCCTGGGACTTCTCGAAGACACGCAAAT
GGAGATGGACCATGAACCTGTCAGAAACAACCCTGTGAATACAGTAGTTCGACGTTACGA
GGATCAGATGGTCCCGAGTATGACTTCTTCTTTGGTCAGGTTTGATGATGAAGAAACCTC
TATTGATCGCAGAAATTTAGCAGATGATAGTCGAGCAGAAGTACCGATCAATGTTAATGT
AAATGTAACTGAAGAGCCAAGAGAACCACATGGGCATAATGTTATGCAAACAGTTAGAAC
CATCAATACTTTCCCGCAATTTAACTTTGCAATGGGTCAGAGAGATACTGAAGATTCAAC
AGCAGAATCATCCAGTAGCAGAAGAGAAAGGGATGGGGGTGTAGTTCCAGTTTGGTCTCC
CTCGAGTTCTAATTTCTCTGATCAATTCACTGGTGAGGACAATGGTATTGGAACCAGTTC
CTCTTATTTGCAAAGGCATCCACAGTCTCACCAGCTAGTGAACTGGAGGCGGCTTTCTCA
AACTGGATAATCCTTACAGGTGATGATTTACTGGACTGGAGGTTGAGTAACAAGACAATG
TCCATAGCGGTCCGTGGGTTGAAACCATTATCCATTGTTCAACATTCATCTCTTTCGTCA
CTGATCTTATGTGATGAACAATTCATGATGTCTAAAATCTTTAAAAATTGAATCAGGTGT
TTCACTCTCTGCTTGTTTATTGATGTATCATATATGTAGTTTTGCTGTACAGTATATATT
CTCACGAATGCAGACATGTCAATGAAGGGAAGTTCAGTCCTCTAATAAATGCAGGTCTGT
CCCTTTAATTTTTATCAACAGTGCAGATATTAGAGTTGGAATAACATTCGACTCATGCTT
ATTGCTCATCACTTCAACATTGGTACACAACATTTTTCCGCATTTTTTTTTTTGGAGGGC
TTGTCTATGAATTTGCATATCCTTTAATTGCCACTGTATTGAAGATTTAGATAAATGACT
TTGTTCCTCACGGACAACTTAACTCCTAAGCCTTTAGAGGTGGTTCGACATGGTATCGGA
GTATGTTAATTGTTAATTGACCCGTGTTCAAGTCTTGTTTAACTCATCGTTTCATTACTT
TAATTGATTAGAGGATTCATTAATGAGTTGGAGTATGCAAGAATAAAAAAACTGCTATAA
ATCTAATGTGTAATACTACTATCGGGATTTTCATGTAAGAGGAATCGAGCACACTGATGT
TCATCATCCTTCGAGATTCTGGTGTGAAAGTCCATATTGCTATGCCAGTCTTAGTACTCC
ATTCAGTTGTTTGATATACTTCCACATGGTTGGATACATGTTCATACCTCGGGACGTAGA
TATAGATCATTGTATGTACTTCTAGCACTCTCTCTATGCTTTCCCGGCTTCCATGGCTGG
AGAAGACTGTATATCAGGCTTGCAGCTATGGCTCCAAGAATGGGAGCAACAACATACACC
CATTGATTTTTATAGACTCCAGAAACTATTGCTGGACCCATGCTTCTTGCAGGATTCATA
GAAGCTCCAGTAATAGGCCTGCATTTTTTTCAATTCACCTATATAAGTATATTTAAGAAC
TCCCTTTATTCTGGTTCCCTTATCTTTTCTATTTTCTTGTGTTGCAATTTCGATTACCTG
ATGGAAAGCGTTACTAGAAGTTCATATTAAGAGAAGAATAGTGCAGAATGGTGGGATCAT
TT
>tig00002343g207300.t03 gene=tig00002343g207300 seq_id=chr7 type=exon
ATGTCAGGGGGTAGATGTAGTATTGTATGGTTCAGAAGGGACCTGAGAGTGGAAGATAAT
CCAGCATTAGCTGCTGGAGTTAGGGCAGGGGCAATAGTGGCAGTTTTTATATGGGCACCT
GAGGAAGAAGGGGTCTATTACCCTGGAAGGGTTTCAAGATGGTGGCTTAAGCAGAGTTTG
GCTCATCTTGATGCCTCTTTAAGAACCCTAGGCACTTCTCTTGTCACAAAGAGATCTAGT
GATAGTATTTCTTCACTTCTTGAAGTTGTGAAATCTACAGGAGCTAATCAACTCTTGTTC
AACCATTTATATGACCCCATATCACTGGTTAGGGATCACAGAGCAAAGGAAGTTTTAACA
GCTCAAGGTGTTGATGTCCGTTCCTTTAATGCGGACTTGCTTTATGAACCTTGGGAAGTT
CGTGATGGGGAAGGTCGTCCATTCACAACCTTTACTTCATTCTGGGACAGATGCCTTAGC
ATGTTGTATGATCCTGAGGCTCCACTTCTCCCACCTAAAAGAATCATCTCTGCTGATGTA
TCAAGATGCCCTTCAGACAATTTGGTATTTGAAGATGAATCAGAGAAAGGAAGTAATGCA
CTTCTCGCACGGGCATGGTCGCCTGGCTGGAGTAATGCTGACAAGGCCCTGACGGCCTTC
ATCAATGGACCACTAATAGAGTACTCCATGAATCGTCGAAAGGCTGATAAAGTAAGTGTT
CGAAAAGTTTTTCATCTAGTTCGCATGAAGCAAGTTCTTTGGGCCAATGAAGGAAACAAA
TCAGGTGAAGAGAGTGTCAATTTGTTCCTCAAGAGTATAGGCCTTAGGGAATATTCAAGA
TACATGAGTTTCAATCATCCATACAGCCATGAAAGGCCTTTACTTGGTCACCTAAAGTAT
TTTCCGTGGGTAGTGGATGAGAGCTATTTTAAGGCATGGAGACAAGGCAGAACTGGTTAT
CCACTCGTGGATGCTGGTATGCGAGAGCTGTGGGCCACTGGCTGGTTACATGATCGGATA
CGAGTCGTCGTCTCTAGTTTCTTTGTGAAGGTTCTTCTGCTTCCCTGGAGATGGGGAATG
AAGTACTTCTGGGATACCCTATTAGATGCCGATCTTGAGAGTGATGCCCTTGGTTGGCAG
TATATATCTGGTACTCTTCCCGATGGTCGTGAATTGGATCGTATTGATAATCCACAGTTT
GAGGGTTACAAGTTTGACCCCAATGGAGAGTACGTTCGGCGATGGCTTCCTGAACTTGCT
AGATTGCCTACTGAATGGATACATCATCCATGGAATGCGCCAGAATCCGTACTCCAAGCT
GCTGGAATTGAGCTTGGCTCCAATTACCCTCTTCCCATTGTGGAAATCGATGCAGCGAAA
GCCAGGTTACAAGAAGCATTGTCTCGGATGTGGCAGCATGAAGCAGCGTCAAGGTCTGCA
ATTGAGAATGGAATGGAAGAGGGACTTGGAGACACCTCGGAGTCTACCCCCCTGGGACTT
CTCGAAGACACGCAAATGGAGATGGACCATGAACCTGTCAGAAACAACCCTGTGAATACA
GTAGTTCGACGTTACGAGGATCAGATGGTCCCGAGTATGACTTCTTCTTTGGTCAGGTTT
GATGATGAAGAAACCTCTATTGATCGCAGAAATTTAGCAGATGATAGTCGAGCAGAAGTA
CCGATCAATGTTAATGTAAATGTAACTGAAGAGCCAAGAGAACCACATGGGCATAATGTT
ATGCAAACAGTTAGAACCATCAATACTTTCCCGCAATTTAACTTTGCAATGGGTCAGAGA
GATACTGAAGATTCAACAGCAGAATCATCCAGTAGCAGAAGAGAAAGGGATGGGGGTGTA
GTTCCAGTTTGGTCTCCCTCGAGTTCTAATTTCTCTGATCAATTCACTGGTGAGGACAAT
GGTATTGGAACCAGTTCCTCTTATTTGCAAAGGCATCCACAGTCTCACCAGCTAGTGAAC
TGGAGGCGGCTTTCTCAAACTGGACATGTCAATGAAGGGAAGTTCAGTCCTCTAATAAAT
GCAGGTCTGTCCCTTTAA
>tig00001249g130420.t01 gene=tig00001249g130420 seq_id=chr7 type=exon
TTGCCGACCAACGAATGAACAACTGATTTTGATCGTTGATTGTTGAAGGTGATATTTCTT
GTAGTGCTTTATCTCGAGAGTTTTGCAAAAGAATTAACCCCCACATAGAACATTTTTCCA
TCCTAAAAAAACTCTACTCGATTCTTATGTACCAAAGTATAAAAAGTAAATTAAAATCTA
TAAAAATAATTAGTTTGCCAAGCTTGAACACCATAGAATATCCACTCCAAAAGCACCAAA
TAATACAAGAACGTGGACGCTCTCTCGACCATCACAATTCTTACACCCCTATCCTCAACA
TATCATTCGTGTGTGTGATAGAGAAACTCTTACAAAAATATTGGACTAATTCTATACACT
GATACACAGTATCATACTATGATATATTCACCGTTGGTATAACATTATCACTCTCTTTCT
CTCTCGCACACAACACACGCTCAATCTGCCATGGCTCAAACCATGCTACTCTCTGCTGGT
AGTACTGTTTCTGGGCATGCATTGGATCTGAAGAAGGACCCATTGATGATTCAGAGATTA
AAACCGAAGCCCTTTTCTCATTTCATTTTACCACCCAAAACTTCATCTCCTTTATCTTCA
TCAACTACTACTGTTGCACTCTTCAAGTCGAAGACGAAAGCTCCGGCCAAGAAGGTTCCA
GTGGAGAAGGAAAAGCCAAAGGTGGAAGATGGCATTTTTGGAACATCGGGAGGATTTGGT
TTCACCAAGGAAAATGAACTCTTTGTAGGTCGTGTTGCCATGATTGGATTCGCGGCATCT
TTGTTGGGAGAAGCAGTGACAGGGAAGGGAATTTTGGCACAATTGAATTTGGAAACTGGA
ATCCCTCTTTATGAAGCTGAACCTCTTCTTCTCTTCTTCATCCTCTTCAATCTCCTCGGA
GCCATAGGCGCTTTGGGTGATCGTGGTCGTTTCGTTGATGATCCTCCGACCGGACTTGAC
AAGGCAGTTATAGCCCCCGGCAAAGGAATTCGGGGTGCATTAGGTCTTGGAGATGGTCCA
CTTTTTGGATTCACAAAATCAAATGAACTATTTGTCGGAAGATTGGCTCAATTGGGAATT
GTTTTCTCCATAATTGGAGAAATAGTAACAGGAAAAGGGGCTTTGGCACAGTTGAATATA
GAAACTGGAGTGCCCATAAATGAACTTGAACCTCTTCTGTTGTTCAACATTGTCTTCTTC
TTCATTGCAGCCATTAATCCTGGTACTGGAAAATTTGTTACTGATGATGAAGAAGCATAA
GTTTGTGTACCTAGTTTATTTAATTAAGGAGAAAAGTATCAATTCCAATATATATTTTGT
AATTAGTGGGAACTTTGTCATTTAATTTTAAGAGATTTTCTTCGACTCGATCTATGATTT
TTATCTTTACTTCATGTTGCAAGTTGGTCATCAAGATTTCATTATTGCACAATCAGTCCA
ATCCTCAACGACGAAAACACTTCAAATTTATCGCTGTTAAATCATCAAGTTGCTCTCACT
TATCCAATCATGTGAAGCTAGACTTGTTTCCTAAGTTGGTTCAATTCTCAAAAATTTGAA
GTTCGACGGTTTTCATGAAGATCAACTTGCTCTTTTCAAC
>tig02154243_2g739180.t01 gene=tig02154243_2g739180 seq_id=chr7 type=exon
ATCTTGTCACAAATGTAGTAGGTTGCACTTCAATTGTGCAACATTTGAAATTTCACGTGG
CATCATAAACACCTGCCCACAAATAAAGCTGGGTTAGTTACATGAAATGCGTTTATATAT
AACGGAAACAAGAATCGTATGGGAAATTAGGAAAAGTGAGAAGATTGATACATATAGAGA
GAGAAAAATGGAGGTGGATAGAGTTCAAGCCATTGCTTCTCTATCTAAAAACGTTGACAC
CATGCCCTCGGAATTCATCAGATCAGAGGATGAACAGCCAGCAATCACCACTTTGCATGG
GGTTGTTCTTGAAGTTCCGGTGATCGATCTGAGCCATTCCGACGAAGAAAAGCTCGTCAA
ATTAATTGCAGATGCCGCCCAAAACTGGGGACTTTTCCAAGTAGTGAACCATGGAATCCC
AGATGAAGCCATAAGCAAGTTAATTGAAGTTGGAACAAAGTTTTTTGAACTGCCAAAAGA
AGAAAAAGAGGTCATTGCAAAAACCCCGGAATCTGGGATTGAAGGATATGGAACAATTTT
ACAAACAGAAATTGATGGGAAAAGAGGTTGGGTTGACCACTTGTTTCATAAGATATGGCC
TCCTCCTGTCATTAACCACAAGTATTGGCCAAAGAACCCACCCTCTTACAGAGAAGCGAA
TGAGGAATATGCTAAGAAGCTCCGAGAGGTGTCGGACAATTTGTTTAAGTACCTATCATT
AGGGGTTGGACTGGAAGGGCACGAAATGAAGGAGGCGGTCGGCGGGGACGACTTGATTTA
CTTGTTGAAGATTAACTACTATCCGCCGTGTCCGAGGCCGGATTTGGCTCTTGGGGTGGT
GGCACATACCGATATGTCCACCCTTACCATTCTTGTCCCTAATGAGGTCCAAGGGCTTCA
AGTTTACAGAGATGGTTATTGGTATAATGTTAAGTACGTTCCCAATGCTCTAATCGTTCA
CATCGGAGACCAAATTGAGGTAAATGTATCTGCTCTCTTTCTCATAACATTAATGCCAAT
CATGGTTCCCCCTAGCTCGATTTTCCCGGTTGAACCACTCTGCACTCTGAAGTCGGCCTA
GCTAGTTCGACTAGTTGTACGAAAGTTACTTATATTTCTTTTTAATTCCTATTTGGCTCC
AATTGAACATTTGATCATTGCCCATTAGGATTAATGACGAGCTAAATTTGAAAACATCGT
GCACTAAAAGCTCATAAACTTTCATTTTTGATACTCTTTGGTAGATATTGAGCAATGGGA
AATATAAGGCCGTGCTCCACAGAACAACCGTGAACAAGGAGAAGACGAGGATGTCGTGGC
CGGTGTTTTTGGAGCCACCGCCGGAGCATGAGGTTGGACCTATTTCAAAGCTTGTTAATG
AAGAGAATCCATCAAAATACAAGACAAAGAAGTACAAAGATTATGTCTATTGTAAGCTCA
ACAAGCTTCCACAGTAGGGATGCAACTTCATAATTCTATGTATTTCTATTGGCACAGCTT
GGATTTGCAAAAATAAATTGTTCTTGATTCTTAGATTTGTCCTAAAAGTATATCCAGTTT
TATCATTAATAAATAACAAGGCAATAACATTCTTTGGAAAGTTATCATAAATAAATTCTT
ACATATTATGTTTACGCACACTAGGTCCTTTCTCTCACTCATCACACAAACTGTGAAAGA
AATAAGTATAAAAATAGGGTAATTAGCACAAAATGCCATTACCTTTTAATGTTATTGTGC
AAAATATCCATACATTTCATTTTTTGATATTTTTACCGCTATTTTCACTTTTTATTGTGA
AAAATGTCTATTTCATCCAATTTCTCAATAAAAAAATGTAAAACGACTAATATGCCCTCC
TATTAAAATAAAACAAAAAAATAAATAAATTAAAGAACAAATTACAATTATACTCCCAAA
CTTTAAAAAAATGCAAATGAATCTAAATAAATTATTAAAATGGTACTTAGCACAAAAAAT
TCCTAACTTTCATAATTTATTATGTAAAATTTCTTATCTTTCATTTTTTGACATTTTCAT
CCATTTTCTCGATTAAAATCTGTAAAATAACTAATATA
>tig02154243_2g739180.t02 gene=tig02154243_2g739180 seq_id=chr7 type=exon
ATCTTGTCACAAATGTAGTAGGTTGCACTTCAATTGTGCAACATTTGAAATTTCACGTGG
CATCATAAACACCTGCCCACAAATAAAGCTGGGTTAGTTACATGAAATGCGTTTATATAT
AACGGAAACAAGAATCGTATGGGAAATTAGGAAAAGTGAGAAGATTGATACATATAGAGA
GAGAAAAATGGAGGTGGATAGAGTTCAAGCCATTGCTTCTCTATCTAAAAACGTTGACAC
CATGCCCTCGGAATTCATCAGATCAGAGGATGAACAGCCAGCAATCACCACTTTGCATGG
GGTTGTTCTTGAAGTTCCGGTGATCGATCTGAGCCATTCCGACGAAGAAAAGCTCGTCAA
ATTAATTGCAGATGCCGCCCAAAACTGGGGACTTTTCCAAGTAGTGAACCATGGAATCCC
AGATGAAGCCATAAGCAAGTTAATTGAAGTTGGAACAAAGTTTTTTGAACTGCCAAAAGA
AGAAAAAGAGGTCATTGCAAAAACCCCGGAATCTGGGATTGAAGGATATGGAACAATTTT
ACAAACAGAAATTGATGGGAAAAGAGGTTGGGTTGACCACTTGTTTCATAAGATATGGCC
TCCTCCTGTCATTAACCACAAGTATTGGCCAAAGAACCCACCCTCTTACAGAGAAGCGAA
TGAGGAATATGCTAAGAAGCTCCGAGAGGTGTCGGACAATTTGTTTAAGTACCTATCATT
AGGGGTTGGACTGGAAGGGCACGAAATGAAGGAGGCGGTCGGCGGGGACGACTTGATTTA
CTTGTTGAAGATTAACTACTATCCGCCGTGTCCGAGGCCGGATTTGGCTCTTGGGGTGGT
GGCACATACCGATATGTCCACCCTTACCATTCTTGTCCCTAATGAGGTCCAAGGGCTTCA
AGTTTACAGAGATGGTTATTGGTATAATGTTAAGTACGTTCCCAATGCTCTAATCGTTCA
CATCGGAGACCAAATTGAGATATTGAGCAATGGGAAATATAAGGCCGTGCTCCACAGAAC
AACCGTGAACAAGGAGAAGACGAGGATGTCGTGGCCGGTGTTTTTGGAGCCACCGCCGGA
GCATGAGGTTGGACCTATTTCAAAGCTTGTTAATGAAGAGAATCCATCAAAATACAAGAC
AAAGAAGTACAAAGATTATGTCTATTGTAAGCTCAACAAGCTTCCACAGTAGGGATGCAA
CTTCATAATTCTATGTATTTCTATTGGCACAGCTTGGATTTGCAAAAATAAATTGTTCTT
GATTCTTAGATTTGTCCTAAAAGTATATCCAGTTTTATCATTAATAAATAACAAGGCAAT
AACATTCTTTGGAAAGTTATCATAAATAAATTCTTACATATTATGTTTACGCACACTAGG
TCCTTTCTCTCACTCATCACACAAACTGTGAAAGAAATAAGTATAAAAATAGGGTAATTA
GCACAAAATGCCATTACCTTTTAATGTTATTGTGCAAAATATCCATACATTTCATTTTTT
GATATTTTTACCGCTATTTTCACTTTTTATTGTGAAAAATGTCTATTTCATCCAATTTCT
CAATAAAAAAATGTAAAACGACTAATATGCCCTCCTATTAAAATAAAACAAAAAAATAAA
TAAATTAAAGAACAAATTACAATTATACTCCCAAACTTTAAAAAAATGCAAATGAATCTA
AATAAATTATTAAAATGGTACTTAGCACAAAAAATTCCTAACTTTCATAATTTATTATGT
AAAATTTCTTATCTTTCATTTTTTGACATTTTCATCCATTTTCTCGATTAAAATCTGTAA
AATAACTAATATA
>tig02154523g781950.t01 gene=tig02154523g781950 seq_id=chr8 type=exon
GATTGAGAATTATAAGGGGCAATTTTCCCAAATTTTACTTCCCATGAAAAAAGGACCCAC
GGGCAAACAATTTAAAGAATATGGATGAAATTGCAATTGACGTGGAATAATGGGACATGA
CAGTTCAATCTCCCCTCTCTCAAGAAAATTGTCCTATCCCATTATTCGATCTGAAATTTG
ATGTTTAATAACGATATCATTATTCAACGATTTTGCTACCTGCCTTAGTTATATTTGAAT
TTCGATTTCTCCGCAGAGATTTTGTATTTTCCTGGTTCTTTCCGCCTCGAATATCATTGT
CTCCGTTGTTGAGCCACAAGAGTTGCAGTTGAACCACAGACCAGACTCAATACTGTGACA
TAATTTACAATTTCAATCGAATATGGAGCTGCCGGAGATGGAATCCGTGGCGTCGGCGAT
CGGGATTTCAGTGCCGGTGTTCCGGTTCTTGCTTTGCTTCGCTGCCACCATCCCGGTTAG
TTTTGTCCACCGGCTAGTACCAGGGGGACCGGTGGCACGCCATCTTTACGCCGCCATGAC
GGGGGCTGTACTGTCGTATTTGTCATTTGGCCTTTCGTCAAATCTTCATTTTCTGGTGCC
TATGTTCTTGGGCTACGCCTCGATGGTCCTGTGCCGGAAGTATTGTGGGACCATCACGTT
CTTCTCGGCCTTTGGCTACCTCATTGGATGCCATGTATACTACATGAGTGGTGATGCATG
GAAGGAAGGAGGTATTGATGCTACAGGAGCACTGATGGTGATAACTCTGAAAATCATTTC
ATGCGTCATTAATTATAATGATGGATTACTGAAAGAGGAAGATCTAAGTGAGGCACAAAA
GAAAAACCGCTTGCTGAAGTTGCCATCATTAATTGAGTACTTGGGTTACTGTCTCTGTTG
TGGAAGTCACTTTGCTGGCCCAGTGTATGAAATGAAAGATTATCTTGAATGGACTGAGAG
GAAAGGGATATGGAGACATACGGATAAGGGTTCGCCCCCCTCTCCTTATTGGCCAACTTT
AAGGGCTGTTCTCCAAGCTGCTTTCTGTATGGGCTTGTATCTGTACCTTGTACCACACTA
TCCACTTTCTCGATTTACAGAACCAGTGTATCAAGAATGGGGGTTCTGGAAACGTCTGAG
TTACCAGTACATGTCTGGCTTTACTGCTCGTTGGAAATATTATTTCATCTGGTCAATCTC
GGAAGCTTCTATTATTATTTCTGGCCTGGGATTCAGTGGCTGGACAGATTCTAATCCACC
CAAACCACGATGGGACCGTGCAAAGAATGTTGACATATTAGGTGTTGAGATGGCCAAGAG
TTCTGTACAGTTGCCGCTTGTGTGGAATATTCAAGTCAGCACCTGGCTTAGACATTATGT
CTATGAGAGGCTCATTCAGAAGGGTAAGAAACCAGGGTTTTTCCAGTTGCTAGCTACCCA
AACCGTCAGTGCAATTTGGCATGGTTTGTATCCTGGCTACATCATATTCTTCATTCAGTC
TGCTTTAATGATTGCTGGTTCGAGAGTTCTTTACAGATGGCAACAAGCCACGCGATCAGG
TCTATTTAAGAAGATATTCGTGTTCTTGAACTTTGCTTACACGCTTTTGGTTCTTAACTA
CTCCTGCATCGGTTTCATGGTATTAAGCCTGCATGAAACCTTAGCTGCATATGGTAGCGT
ATACTATGTTGGAACCATTATTCCAATAGCATTGATCCTGCTCGGAAAAATCATTAAGCC
AGCAAGGCCTCCCAGATCTAAAGCTCGGAAAGATCAGTAAGGTAGAAATTGTGTCTTTGA
TATCTGTTTTTGAGAGCTGGGTTGGCATCCGTAAAATATTTGAGTTCTGATTTCTTCTAC
GTGTCTTTGTAGCTTGTAACATCCTGTTTGGTGACAATTTGATTGCCCTTCCATCTTTGA
ATGTAATATGGACAACTTTGTCCATTTTTACTGAGTCGAAAAGCTTGACAATCACTAGTG
TGACCGTATGATTTTCTGGATGCATACTGTGTCAAGAATAGGGTTATCATGTGTTTATTC
TGTTAAAAAACAGAAACTGTACTGCTTAACCATAAGAGGTTGAGAAAAACTGTAATCTTC
TTCCTCAAAGTTCCGAGTTCTTCACCTAATGAACCTGAACGTGTATAGGCTCGAATGTAC
ACAACAATTACAGTATTCATATTGTCCAGTCGAGCCTACCAAGCATGTATCAATAATCAA
TTACTTGCATAATTGGAAGATGGACTTTTTTTATATGCTTTAAATTGAGTTAATTCTTTC
AATACTCACCGAACTTTAGGTAGTGTCACGATTTACTCACTATACTTTAAGTTGCACCCC
ATTACTCACCGAACTTTACACCGTTGTACTCCATTACTCACCAGTTTTATCCCGTTAATA
AACAATGCTTACGTGGAGGATGGAATATAACATGTGGCGGTTAAATGCCATGTCATTATC
CCAACCCAACTCTTAAAAACGCCTTACCCAAAAATTAGATTGAAATCGTGTAAACATAAA
CAAAAACCTAGACATGATTTCTCCTCTCTCCCAGCCATGAACCCTTTCCCCAAATCTGCG
AAACCAAGACCTGATTTCATCTCGCAAATCTCGAATCGTCTCTCCCAAATTAGTTGACGG
TGTAACGACTTCAAGCTCCCAAACCCAAAATTGAGCCTTGAACACCTTCGAAGTCCCCCA
CCTCAACCACGAATCTTGTGGTTTAGAAGATTCGCACATGGTTGGACCACATCAAGGTAA
TTCCAGCTTTTGTTTTTGTTTGTTCTCTTATTTTCTACTAGTTAGCTTATCTTTCATCAA
GGCAGTTGCTAAGGCTGCTGTAGGTTCTATCTGCTTGTGTACACTTTGGTGTTGAATGCC
ATCAGGTTCACCATTTGTTATGCAGGTTCACCGTCACATCTGAGTTGATGTGACAGTCGA
AGACTGTGGACAGATTAATTTTGACAGATTAGTGTTGAATGTGTAAATGTATATTAATTT
CCTATGCTGGACAGATTTGAACTATTATGTAAATTCAGTACCAGATAATGAAGTCTTCCA
AATTAAGTGCTGGACAGATTAATATTGTGCAAGATTCTTGATTTATGTAATTTTGTCGCC
ATTAAAAATTGTTTTCGTGATTATTAACCGAGCTTAATCGAGA
>tig02154523g781950.t02 gene=tig02154523g781950 seq_id=chr8 type=exon
GATTGAGAATTATAAGGGGCAATTTTCCCAAATTTTACTTCCCATGAAAAAAGGACCCAC
GGGCAAACAATTTAAAGAATATGGATGAAATTGCAATTGACGTGGAATAATGGGACATGA
CAGTTCAATCTCCCCTCTCTCAAGAAAATTGTCCTATCCCATTATTCGATCTGAAATTTG
ATGTTTAATAACGATATCATTATTCAACGATTTTGCTACCTGCCTTAGTTATATTTGAAT
TTCGATTTCTCCGCAGAGATTTTGTATTTTCCTGGTTCTTTCCGCCTCGAATATCATTGT
CTCCGTTGTTGAGCCACAAGAGTTGCAGTTGAACCACAGACCAGACTCAATACTGTGACA
TAATTTACAATTTCAATCGAATATGGAGCTGCCGGAGATGGAATCCGTGGCGTCGGCGAT
CGGGATTTCAGTGCCGGTGTTCCGGTTCTTGCTTTGCTTCGCTGCCACCATCCCGGTTAG
TTTTGTCCACCGGCTAGTACCAGGGGGACCGGTGGCACGCCATCTTTACGCCGCCATGAC
GGGGGCTGTACTGTCGTATTTGTCATTTGGCCTTTCGTCAAATCTTCATTTTCTGGTGCC
TATGTTCTTGGGCTACGCCTCGATGGTCCTGTGCCGGAAGTATTGTGGGACCATCACGTT
CTTCTCGGCCTTTGGCTACCTCATTGGATGCCATGTATACTACATGAGTGGTGATGCATG
GAAGGAAGGAGGTATTGATGCTACAGGAGCACTGATGGTGATAACTCTGAAAATCATTTC
ATGCGTCATTAATTATAATGATGGATTACTGAAAGAGGAAGATCTAAGTGAGGCACAAAA
GAAAAACCGCTTGCTGAAGTTGCCATCATTAATTGAGTACTTGGGTTACTGTCTCTGTTG
TGGAAGTCACTTTGCTGGCCCAGTGTATGAAATGAAAGATTATCTTGAATGGACTGAGAG
GAAAGGGATATGGAGACATACGGATAAGGGTTCGCCCCCCTCTCCTTATTGGCCAACTTT
AAGGGCTGTTCTCCAAGCTGCTTTCTGTATGGGCTTGTATCTGTACCTTGTACCACACTA
TCCACTTTCTCGATTTACAGAACCAGTGTATCAAGAATGGGGGTTCTGGAAACGTCTGAG
TTACCAGTACATGTCTGGCTTTACTGCTCGTTGGAAATATTATTTCATCTGGTCAATCTC
GGAAGCTTCTATTATTATTTCTGGCCTGGGATTCAGTGGCTGGACAGATTCTAATCCACC
CAAACCACGATGGGACCGTGCAAAGAATGTTGACATATTAGGTGTTGAGATGGCCAAGAG
TTCTGTACAGTTGCCGCTTGTGTGGAATATTCAAGTCAGCACCTGGCTTAGACATTATGT
CTATGAGAGGCTCATTCAGAAGGGTAAGAAACCAGGGTTTTTCCAGTTGCTAGCTACCCA
AACCGTCAGTGCAATTTGGCATGGTTTGTATCCTGGCTACATCATATTCTTCATTCAGTC
TGCTTTAATGATTGCTGGTTCGAGAGTTCTTTACAGATGGCAACAAGCCACGCGATCAGG
TCTATTTAAGAAGATATTCGTGTTCTTGAACTTTGCTTACACGCTTTTGGTTCTTAACTA
CTCCTGCATCGGTTTCATGGTATTAAGCCTGCATGAAACCTTAGCTGCATATGGTAGCGT
ATACTATGTTGGAACCATTATTCCAATAGCATTGATCCTGCTCGGAAAAATCATTAAGCC
AGCAAGGCCTCCCAGATCTAAAGCTCGGAAAGATCAGTAAGCTTGTAACATCCTGTTTGG
TGACAATTTGATTGCCCTTCCATCTTTGAATGTAATATGGACAACTTTGTCCATTTTTAC
TGAGTCGAAAAGCTTGACAATCACTAGTGTGACCGTATGATTTTCTGGATGCATACTGTG
TCAAGAATAGGGTTATCATGTGTTTATTCTGTTAAAAAACAGAAACTGTACTGCTTAACC
ATAAGAGGTTGAGAAAAACTGTAATCTTCTTCCTCAAAGTTCCGAGTTCTTCACCTAATG
AACCTGAACGTGTATAGGCTCGAATGTACACAACAATTACAGTATTCATATTGTCCAGTC
GAGCCTACCAAGCATGTATCAATAATCAATTACTTGCATAATTGGAAGATGGACTTTTTT
TATATGCTTTAAATTGAGTTAATTCTTTCAATACTCACCGAACTTTAGGTAGTGTCACGA
TTTACTCACTATACTTTAAGTTGCACCCCATTACTCACCGAACTTTACACCGTTGTACTC
CATTACTCACCAGTTTTATCCCGTTAATAAACAATGCTTACGTGGAGGATGGAATATAAC
ATGTGGCGGTTAAATGCCATGTCATTATCCCAACCCAACTCTTAAAAACGCCTTACCCAA
AAATTAGATTGAAATCGTGTAAACATAAACAAAAACCTAGACATGATTTCTCCTCTCTCC
CAGCCATGAACCCTTTCCCCAAATCTGCGAAACCAAGACCTGATTTCATCTCGCAAATCT
CGAATCGTCTCTCCCAAATTAGTTGACGGTGTAACGACTTCAAGCTCCCAAACCCAAAAT
TGAGCCTTGAACACCTTCGAAGTCCCCCACCTCAACCACGAATCTTGTGGTTTAGAAGAT
TCGCACATGGTTGGACCACATCAAGGTAATTCCAGCTTTTGTTTTTGTTTGTTCTCTTAT
TTTCTACTAGTTAGCTTATCTTTCATCAAGGCAGTTGCTAAGGCTGCTGTAGGTTCTATC
TGCTTGTGTACACTTTGGTGTTGAATGCCATCAGGTTCACCATTTGTTATGCAGGTTCAC
CGTCACATCTGAGTTGATGTGACAGTCGAAGACTGTGGACAGATTAATTTTGACAGATTA
GTGTTGAATGTGTAAATGTATATTAATTTCCTATGCTGGACAGATTTGAACTATTATGTA
AATTCAGTACCAGATAATGAAGTCTTCCAAATTAAGTGCTGGACAGATTAATATTGTGCA
AGATTCTTGATTTATGTAATTTTGTCGCC
>tig02154523g781950.t03 gene=tig02154523g781950 seq_id=chr8 type=exon
GATTGAGAATTATAAGGGGCAATTTTCCCAAATTTTACTTCCCATGAAAAAAGGACCCAC
GGGCAAACAATTTAAAGAATATGGATGAAATTGCAATTGACGTGGAATAATGGGACATGA
CAGTTCAATCTCCCCTCTCTCAAGAAAATTGTCCTATCCCATTATTCGATCTGAAATTTG
ATGTTTAATAACGATATCATTATTCAACGATTTTGCTACCTGCCTTAGTTATATTTGAAT
TTCGATTTCTCCGCAGAGATTTTGTATTTTCCTGGTTCTTTCCGCCTCGAATATCATTGT
CTCCGTTGTTGAGCCACAAGAGTTGCAGTTGAACCACAGACCAGACTCAATACTGTGACA
TAATTTACAATTTCAATCGAATATGGAGCTGCCGGAGATGGAATCCGTGGCGTCGGCGAT
CGGGATTTCAGTGCCGGTGTTCCGGTTCTTGCTTTGCTTCGCTGCCACCATCCCGGTTAG
TTTTGTCCACCGGCTAGTACCAGGGGGACCGGTGGCACGCCATCTTTACGCCGCCATGAC
GGGGGCTGTACTGTCGTATTTGTCATTTGGCCTTTCGTCAAATCTTCATTTTCTGGTGCC
TATGTTCTTGGGCTACGCCTCGATGGTCCTGTGCCGGAAGTATTGTGGGACCATCACGTT
CTTCTCGGCCTTTGGCTACCTCATTGGATGCCATGTATACTACATGAGTGGTGATGCATG
GAAGGAAGGAGGTATTGATGCTACAGGAGCACTGATGGTGATAACTCTGAAAATCATTTC
ATGCGTCATTAATTATAATGATGGATTACTGAAAGAGGAAGATCTAAGTGAGGCACAAAA
GAAAAACCGCTTGCTGAAGTTGCCATCATTAATTGAGTACTTGGGTTACTGTCTCTGTTG
TGGAAGTCACTTTGCTGGCCCAGTGTATGAAATGAAAGATTATCTTGAATGGACTGAGAG
GAAAGGGATATGGAGACATACGGATAAGGGTTCGCCCCCCTCTCCTTATTGGCCAACTTT
AAGGGCTGTTCTCCAAGCTGCTTTCTGTATGGGCTTGTATCTGTACCTTGTACCACACTA
TCCACTTTCTCGATTTACAGAACCAGTGTATCAAGAATGGGGGTTCTGGAAACGTCTGAG
TTACCAGTACATGTCTGGCTTTACTGCTCGTTGGAAATATTATTTCATCTGGTCAATCTC
GGAAGCTTCTATTATTATTTCTGGCCTGGGATTCAGTGGCTGGACAGATTCTAATCCACC
CAAACCACGATGGGACCGTGCAAAGAATGTTGACATATTAGGTGTTGAGATGGCCAAGAG
TTCTGTACAGTTGCCGCTTGTGTGGAATATTCAAGTCAGCACCTGGCTTAGACATTATGT
CTATGAGAGGCTCATTCAGAAGGGTAAGAAACCAGGGTTTTTCCAGTTGCTAGCTACCCA
AACCGTCAGTGCAATTTGGCATGGTTTGTATCCTGGCTACATCATATTCTTCATTCAGTC
TGCTTTAATGATTGCTGGTTCGAGAGTTCTTTACAGATGGCAACAAGCCACGCGATCAGG
TCTATTTAAGAAGATATTCGTGTTCTTGAACTTTGCTTACACGCTTTTGGTTCTTAACTA
CTCCTGCATCGGTTTCATGGTTAGATCTTTTATTAATTTCCGTTTATTCTTGTTGGCATT
AGACACTCGTCACCACTGTTAAGCTGAAAATTCATAATACTTTTCCGCGCACAGGTATTA
AGCCTGCATGAAACCTTAGCTGCATATGGTAGCGTATACTATGTTGGAACCATTATTCCA
ATAGCATTGATCCTGCTCGGAAAAATCATTAAGCCAGCAAGGCCTCCCAGATCTAAAGCT
CGGAAAGATCAGTAAGGTAGAAATTGTGTCTTTGATATCTGTTTTTGAGAGCTGGGTTGG
CATCCGTAAAATATTTGAGTTCTGATTTCTTCTACGTGTCTTTGTAGCTTGTAACATCCT
GTTTGGTGACAATTTGATTGCCCTTCCATCTTTGAATGTAATATGGACAACTTTGTCCAT
TTTTACTGAGTCGAAAAGCTTGACAATCACTAGTGTGACCGTATGATTTTCTGGATGCAT
ACTGTGTCAAGAATAGGGTTATCATGTGTTTATTCTGTTAAAAAACAGAAACTGTACTGC
TTAACCATAAGAGGTTGAGAAAAACTGTAATCTTCTTCCTCAAAGTTCCGAGTTCTTCAC
CTAATGAACCTGAACGTGTATAGGCTCGAATGTACACAACAATTACAGTATTCATATTGT
CCAGTCGAGCCTACCAAGCATGTATCAATAATCAATTACTTGCATAATTGGAAGATGGAC
TTTTTTTATATGCTTTAAATTGAGTTAATTCTTTCAATACTCACCGAACTTTAGGTAGTG
TCACGATTTACTCACTATACTTTAAGTTGCACCCCATTACTCACCGAACTTTACACCGTT
GTACTCCATTACTCACCAGTTTTATCCCGTTAATAAACAATGCTTACGTGGAGGATGGAA
TATAACATGTGGCGGTTAAATGCCATGTCATTATCCCAACCCAACTCTTAAAAACGCCTT
ACCCAAAAATTAGATTGAAATCGTGTAAACATAAACAAAAACCTAGACATGATTTCTCCT
CTCTCCCAGCCATGAACCCTTTCCCCAAATCTGCGAAACCAAGACCTGATTTCATCTCGC
AAATCTCGAATCGTCTCTCCCAAATTAGTTGACGGTGTAACGACTTCAAGCTCCCAAACC
CAAAATTGAGCCTTGAACACCTTCGAAGTCCCCCACCTCAACCACGAATCTTGTGGTTTA
GAAGATTCGCACATGGTTGGACCACATCAAGGTAATTCCAGCTTTTGTTTTTGTTTGTTC
TCTTATTTTCTACTAGTTAGCTTATCTTTCATCAAGGCAGTTGCTAAGGCTGCTGTAGGT
TCTATCTGCTTGTGTACACTTTGGTGTTGAATGCCATCAGGTTCACCATTTGTTATGCAG
GTTCACCGTCACATCTGAGTTGATGTGACAGTCGAAGACTGTGGACAGATTAATTTTGAC
AGATTAGTGTTGAATGTGTAAATGTATATTAATTTCCTATGCTGGACAGATTTGAACTAT
TATGTAAATTCAGTACCAGATAATGAAGTCTTCCAAATTAAGTGCTGGACAGATTAATAT
TGTGCAAGATTCTTGATTTATGTAATTTTGTCGCC
>tig02154379g763530.t01 gene=tig02154379g763530 seq_id=chr8 type=exon
GAAAACAAAAAAGAGGGGAAAATGAAAAAATCTTTCTTTTCTTGTATGTTGACCACTTAG
CTCCAGATGGGGAATAAGTGGCTGAAAGCTGACAAGATTTTCATATCCACCTACAATTAC
TCATCAATCTTCCATTAAATTTTGATGGGCAATCTGCCTCTGTTTTCTTCCCTTTGGAGA
TATGGGTTTTAGGTTGGATTTCAAATGGAGGAGTCTCTCAGTCCAGTCCCTTCTCTCCAC
TAGTTCATCATCATCTTTGCCCTCCTCCTATTCTTGCAGAGGAAAAGGCAGAGAGAGTAC
TTACTTAACAAAGTTGCCTATTACATCTGTTGTCTATGGGGAGACTGAAGCTCTAATTGA
TCCTTTGGGGCCTCGTACTTGTTTGACTAGCCCACAAATTTTGGAGGACAATTACTTCGG
AAACAAAGAAATAAAGATGGATCCTGGAAAGCAGTCGCGAAATGGCTTATACAGTTTGAG
TGATGATAATATCCAGATGTCCGCTGAAGAGGATAAGCTGCCATTTCTTATAAGCTTACA
AGCAACTGAAGCATCACATTTTAGTTTGTTGATGAAAAATCTTGATAAGTTGGAAAAGAT
GTTTTCCGATTCTGATGTGATAACTTTGGAAAGAGATATTCTGCAACAGCTAAAAAGGCT
CGGAGCTCTTAGATTATTCCATACATGTCTATCCCGGGCCCTCAAGTCCTCAACTTTGCT
TGACTTGTCTGATGGGCCAATGGAGCTTGTTGAAGAAACAAGGATAAATGAACCAGTGAC
TGATCATGAGGGCAAAGTAGTTGTTCAATCTGGGAAAAAAGAACAAAGAAGATTAAGGAG
AAAGAGAGCATTGGAAAAGGGCAATGATAGTTCTATGCTGGAATTTTCTTCCAAAACCAT
TCCAGGGAATAAAATTTCCTCTCGAAGAAGACACTTGATATCTAGAAAGAAAAAATTGAA
AATTACCAAGAACGAGGCAGAAATGTCAAGTGGGGTTAAGTTGGTTGCAGATCTGGAAAA
GGTCAGGACTATGCTGGAAGAAGAAACGGGTCAAGTGGGTAGCTTGAATAGCTGGGCAGA
AGCTGCTCGAGTTGAAAAGAAGACACTGCAGCAACGTTTGCATCATGGTTGGCAGTGCAG
GGACGAGCTTCTTAGAAGTACACGTTCCTTGGTTGTGTTCATTGCAAAAAATTACCGCGG
ACTTGGAGTGGCCTTTGAAGATTTGATTCAGGCAGGAAATTTTGGTGTCTTGCAAGGTGC
GGAAAGGTTTGACCAATCAAGAGGATACAAGTTTTCGACCTATGTTCAATATTGGATTAG
GAAGTCAATGTCAATGTTAGTAGCACGACATGCTAGAGGAGTTCGAATACCTTTCATGTT
AAGCAAAGTGATAAATCAAGTACAAAAGGCTCGAAAGTCCCTTCGTAGCAGCCATGGAAA
ACATCCAGATGATACTGAAATAGCCAAGTTTACAGGTCTATCTATAGCTAAGATTACATC
AGCTAGCAAATGTCTCAGAGTTGTAGGTTCAATTGATCAAAAATTGGGAGAAGGTATTAG
TGCAAAATATCTGGAAGTTATGCCCGATACCTCAATAATGAGCCCTGAAGAAACTGTAAT
GAGGCAGCAAATGATAGAGGGTGTTTATACACTTCTCAATGGGTTGGAAACAAGAGAGAG
GCAAGTAGTAATCCTAAGATTTGGAGTGGGAAATTATCAGAGAAAGTCACTCGAGGAAAT
TGGGAGGCTTTTTTGTGTAAGTAAAGAGTGGATAAGAAAAATAGAAAGGACAGCTCTCAC
TAAACTAAGAAAAAATGGAAATTCTCTCCAAAATTTAAGCCATTATTTGTATATGTAGTT
GTACACATTATTAAATTGAACTCAAAAGTATAATAGATAAGATTTTAGCCTTTTTTTTTC
CCCCGCTCTTTAATACCATCTGGTATTGTGTAGTCCACCTTGCTAGATTTATCAGTTGCA
AGACAGTGTATTTGTTGGGATTTTGACTTAGTATTTTCTAATTAAAATAGGATTATGTTT
GTATATCCCATAGATAATTTAATTTTTATTTTTCTGATTCCAATGGGATTGTAATGGGAC
TGTTTAAAATCCCACATTGATTAGAAACAAAAATCCAATTCTTTTGTATCCCTACGATAG
AGACTTACGTTGCACGTAGGATCCGTTTGATAGCATTAAATATCATGAAAAATGTTACAT
TCGAGGAATTTGTTTTCTACTTAACTGTTTGATACGAATGTGAAAATGAAGTTCGAC
>tig02154379g763530.t02 gene=tig02154379g763530 seq_id=chr8 type=exon
GAAAACAAAAAAGAGGGGAAAATGAAAAAATCTTTCTTTTCTTGTATGTTGACCACTTAG
CTCCAGATGGGGAATAAGTGGCTGAAAGCTGACAAGATTTTCATATCCACCTACAATTAC
TCATCAATCTTCCATTAAATTTTGATGGGCAATCTGCCTCTGTTTTCTTCCCTTTGGAGA
TATGGGTTTTAGGTTGGATTTCAAATGGAGGAGTCTCTCAGTCCAGTCCCTTCTCTCCAC
TAGTTCATCATCATCTTTGCCCTCCTCCTATTCTTGCAGAGGAAAAGGCAGAGAGAGTAC
TTACTTAACAAAGTTGCCTATTACATCTGTTGTCTATGGGGAGACTGAAGCTCTAATTGA
TCCTTTGGGGCCTCGTACTTGTTTGACTAGCCCACAAATTTTGGAGGACAATTACTTCGG
AAACAAAGAAATAAAGATGGATCCTGGAAAGCAGTCGCGAAATGGCTTATACAGTTTGAG
TGATGATAATATCCAGATGTCCGCTGAAGAGGATAAGCTGCCATTTCTTATAAGCTTACA
AGCAACTGAAGCATCACATTTTAGTTTGTTGATGAAAAATCTTGATAAGTTGGAAAAGAT
GTTTTCCGATTCTGATGTGATAACTTTGGAAAGAGATATTCTGCAACAGCTAAAAAGGCT
CGGAGCTCTTAGATTATTCCATACATGTCTATCCCGGGCCCTCAAGTCCTCAACTTTGCT
TGACTTGTCTGATGGGCCAATGGAGCTTGTTGAAGAAACAAGGATAAATGAACCAGTGAC
TGATCATGAGGGCAAAGTAGTTGTTCAATCTGGGAAAAAAGAACAAAGAAGATTAAGGAG
AAAGAGAGCATTGGAAAAGGGCAATGATAGTTCTATGCTGGAATTTTCTTCCAAAACCAT
TCCAGGGAATAAAATTTCCTCTCGAAGAAGACACTTGATATCTAGAAAGAAAAAATTGAA
AATTACCAAGAACGAGGCAGAAATGTCAAGTGGGGTTAAGTTGGTTGCAGATCTGGAAAA
GGTCAGGACTATGCTGGAAGAAGAAACGGGTCAAGTGGGTAGCTTGAATAGCTGGGCAGA
AGCTGCTCGAGTTGAAAAGAAGACACTGCAGCAACGTTTGCATCATGGTTGGCAGTGCAG
GGACGAGCTTCTTAGAAGTACACGTTCCTTGGTTGTGTTCATTGCAAAAAATTACCGCGG
ACTTGGAGTGGCCTTTGAAGATTTGATTCAGGCAGGAAATTTTGGTGTCTTGCAAGGTGC
GGAAAGGTTTGACCAATCAAGAGGATACAAGTTTTCGACCTATGTTCAATATTGGATTAG
GAAGTCAATGTCAATGTTAGTAGCACGACATGCTAGAGGAGTTCGAATACCTTTCATGTT
AAGCAAAGTGATAAATCAAGTACAAAAGGCTCGAAAGTCCCTTCGTAGCAGCCATGGAAA
ACATCCAGATGATACTGAAATAGCCAAGTTTACAGGTCTATCTATAGCTAAGATTACATC
AGCTAGCAAATGTCTCAGAGTTGTAGGTTCAATTGATCAAAAATTGGGAGAAGGTATTAG
TGCAAAATATCTGGTACGTCAAATTTAAGTTTCTTCTTTCATCATGGTTCCCTACTGTCT
TGTTAAGAGTTAATGAATTTTTTATCTGAGATACATGGAGCGCTAAGTTTATTTATTGCT
TTGTAGAATTCTTGTCTTCAAATTTGCACCAAATGTATGCATCCGTACATGTTTTGAAGC
ACACGAATCATCCATGTTATATTGTAAGCCATGAAAATTGTGAGTCTGGTCTGTATATTA
CTCATTTTGAAAGAAAAAATATGGGGAGTTCATCCATCATATTTGTTGGCCATGAAATGT
CACCATTCTTCTCCATGGCTCCTAAGCCTATTAGTGTATTAATTGTTTCTATTTATCGTT
TTTTATCCTCGTGACATGTTTGGGGTGAATGATAAAAGAAAAACGTCTAAGAAGTTCTCA
ATCTATCATTGGATTCTAATTTGTAAACAGCTCTCTCTCTCTCTCTCTCTCTCTCATCAT
ACATTTAAAAGGAGTATTTTTTGGTTTGATTATGAAGACGTGTGTTTCATAATATGCTTG
TCTCAAGCTAAGACGTACCTTTTCTGATGCATCCTGCGTCTCGTGTCCCCCTTGTGGCAT
GTTTGGCAGGGAGGATTGGGTACTATTAGACATGGAAGAATGAAAAGCTTAAATCTTGTT
CATTAACTGCATACCAAACAGGGACCTGGTGCATGATGCTATATTAATGCATCAATCTTG
AAACCCCAGTCTGATCAAGCTTTGTGTTTTTGCGTCTAGAATTGTGATTCTGCTGACAAT
TCATTTTGCTAGCTATGTTGAAACTTGGATAACAAATTTCTTCAACAATTCACAGACAGG
CATGTTTGAATAATGGATTTTTTTGTCTGACATGGTATTTTGCAATTGTCATGCAGGAAG
TTATGCCCGATACCTCAATAATGAGCCCTGAAGAAACTGTAATGAGGCAGCAAATGATAG
AGGGTGTTTATACACTTCTCAATGGGTTGGAAACAAGAGAGAGGCAAGTAGTAATCCTAA
GATTTGGAGTGGGAAATTATCAGAGAAAGTCACTCGAGGAAATTGGGAGGCTTTTTTGTG
TAAGTAAAGAGTGGATAAGAAAAATAGAAAGGACAGCTCTCACTAAACTAAGAAAAAATG
GAAATTCTCTCCAAAATTTAAGCCATTATTTGTATATGTAGTTGTACACATTATTAAATT
GAACTCAAAAGTATAATAGATAAGATTTTAGCCTTTTTTTTTCCCCCGCTCTTTAATACC
ATCTGGTATTGTGTAGTCCACCTTGCTAGATTTATCAGTTGCAAGACAGTGTATTTGTTG
GGATTTTGACTTAGTATTTTCTAATTAAAATAGGATTATGTTTGTATATCCCATAGATAA
TTTAATTTTTATTTTTCTGATTCCAATGGGATTGTAATGGGACTGTTTAAAATCCCACAT
TGATTAGAAACAAAAATCCAATTCTTTTGTATCCCTACGATAGAGACTTACGTTGCACGT
AGGATCCGTTTGATAGCATTAAATATCATGAAAAATGTTACATTCGAGGAATTTGTTTTC
TACTTAACTGTTTGATACGAATGTGAAAATGAAGTTCGAC
>tig02154379g763530.t03 gene=tig02154379g763530 seq_id=chr8 type=exon
GTTTAACTCACTTGTACTTTTGTTTGTTCAGATGGATCCTGGAAAGCAGTCGCGAAATGG
CTTATACAGTTTGAGTGATGATAATATCCAGATGTCCGCTGAAGAGGATAAGCTGCCATT
TCTTATAAGCTTACAAGCAACTGAAGCATCACATTTTAGTTTGTTGATGAAAAATCTTGA
TAAGTTGGAAAAGATGTTTTCCGATTCTGATGTGATAACTTTGGAAAGAGATATTCTGCA
ACAGCTAAAAAGGCTCGGAGCTCTTAGATTATTCCATACATGTCTATCCCGGGCCCTCAA
GTCCTCAACTTTGCTTGACTTGTCTGATGGGCCAATGGAGCTTGTTGAAGAAACAAGGAT
AAATGAACCAGTGACTGATCATGAGGGCAAAGTAGTTGTTCAATCTGGGAAAAAAGAACA
AAGAAGATTAAGGAGAAAGAGAGCATTGGAAAAGGGCAATGATAGTTCTATGCTGGAATT
TTCTTCCAAAACCATTCCAGGGAATAAAATTTCCTCTCGAAGAAGACACTTGATATCTAG
AAAGAAAAAATTGAAAATTACCAAGAACGAGGCAGAAATGTCAAGTGGGGTTAAGTTGGT
TGCAGATCTGGAAAAGGTCAGGACTATGCTGGAAGAAGAAACGGGTCAAGTGGGTAGCTT
GAATAGCTGGGCAGAAGCTGCTCGAGTTGAAAAGAAGACACTGCAGCAACGTTTGCATCA
TGGTTGGCAGTGCAGGGACGAGCTTCTTAGAAGTACACGTTCCTTGGTTGTGTTCATTGC
AAAAAATTACCGCGGACTTGGAGTGGCCTTTGAAGATTTGATTCAGGCAGGAAATTTTGG
TGTCTTGCAAGGTGCGGAAAGGTTTGACCAATCAAGAGGATACAAGTTTTCGACCTATGT
TCAATATTGGATTAGGAAGTCAATGTCAATGTTAGTAGCACGACATGCTAGAGGAGTTCG
AATACCTTTCATGTTAAGCAAAGTGATAAATCAAGTACAAAAGGCTCGAAAGTCCCTTCG
TAGCAGCCATGGAAAACATCCAGATGATACTGAAATAGCCAAGTTTACAGGTCTATCTAT
AGCTAAGATTACATCAGCTAGCAAATGTCTCAGAGTTGTAGGTTCAATTGATCAAAAATT
GGGAGAAGGTATTAGTGCAAAATATCTGGAAGTTATGCCCGATACCTCAATAATGAGCCC
TGAAGAAACTGTAATGAGGCAGCAAATGATAGAGGGTGTTTATACACTTCTCAATGGGTT
GGAAACAAGAGAGAGGCAAGTAGTAATCCTAAGATTTGGAGTGGGAAATTATCAGAGAAA
GTCACTCGAGGAAATTGGGAGGCTTTTTTGTGTAAGTAAAGAGTGGATAAGAAAAATAGA
AAGGACAGCTCTCACTAAACTAAGAAAAAATGGAAATTCTCTCCAAAATTTAAGCCATTA
TTTGTATATGTAGTTGTACACATTATTAAATTGAACTCAAAAGTATAATAGATAAGATTT
TAGCCTTTTTTTTTCCCCCGCTCTTTAATACCATCTGGTATTGTGTAGTCCACCTTGCTA
GATTTATCAGTTGCAAGACAGTGTATTTGTTGGGATTTTGACTTAGTATTTTCTAATTAA
AATAGGATTATGTTTGTATATCCCATAGATAATTTAATTTTTATTTTTCTGATTCCAATG
GGATTGTAATGGGACTGTTTAAAATCCCACATTGATTAGAAACAAAAATCCAATTCTTTT
GTATCCCTACGATAGAGACTTACGTTGCACGTAGGATCCGTTTGATAGCATTAAATATCA
TGAAAAATGTTACATTCGAGGAATTTGTTTTCTACTTAACTGTTTGATACGAATGTGAAA
ATGAAGTTCGAC
>tig02155497_1g821680.t01 gene=tig02155497_1g821680 seq_id=chr8 type=exon
AATAACCCAATAGACGTCTCTCTCTCTCACGCACACTGGATAGATAAGTATGTGCTGTTG
AGATAATAAATAATTAAATAAATAAATTTATAATTCTATTTTTCTCAATAAATTGATTGA
TAAATGTGTTCTTCTCGTCTTCTATTCCAATCTTCCAATCCATTTCAATTCAATCCATAC
CATAATTCTCTCAATTTATTCACACCATACATTCACTAATGAAATTATAATGATTTTCTC
TATTTCAACTTCCCCTTCGCTCATCACTTCGTTCACCACTGCTAGGTTTCCCACTACTGC
TCATTTAGTAGTAGCTTCTACTTCGAGAATCTCTTCCTCCGTCGCCGCTGTCGCTAGATT
GAGGAGGAGGCCGTGTCCATATATTGTGTTTTGTGCTTCCAAGGTTCGAGGAATGGAGGA
GATGGTGGACGAGAAAAAAGGCGGTGCGGCTGCGGCAGCAACAGTGGCGTCCAGCTCCTC
TGACCGCCACGAGATTTCGTCGTCTCGGATTTTCCTTGATGCGCGTTCTGAACAAGATCT
TTTAATAGGAATACAAAAAGAGACAGAAGCTGGAAGATTGCCAATACATATTGCTCAGGG
TATGGAGGAGTTGTATCAGAATTACCGAAATGCAGTTTTCCAAAGTGGACAGCCCCAAGC
CGAGGAGATTGTTTTGTCTAATATGGCTATTGCATTAGATCGTATTTTACTGGATGTGCG
GGATCCTTTTGAATTCTCACCCCATCATGAAGCCATTCGAGAACCTTTTGACTACTTCAT
GTTCGGTCAAAATTATATCCGTCCATCGATTGATTTCAGAAATTCATATGTCGGAAACAT
CTCAATTTTCAATGAAATGGAAAAGAAGCTTCAGCAGGGTGAGAATATTATATTAATATC
CAACCACCAAAGTGAAGCGGACCCAGCTGTTATTGCTCTGTTGCTTGAATCCACGTGTCC
ACACATCGCTGAGAATTTGATCTATGTGGCTGGAGATAGGGTTGTTACAGATCCTCTTTG
CAAACCATTTAGTATGGGAAGGAATCTTTTGTGTGTGTATTCCAAGAAACACATGAATGA
TGACCCTGAGCTTGTTGATATGAAAAAAAGAGCTAATACAAAAAGCTTGAAGGAAATGGC
CCTTCTTTTGAGGGGTGGATCGAAAATTATATGGATTGCACCAAGTGGTGGAAGGGATCG
CCCAGATCCAGTCACAAAAGAATGGCATCCAAGCCGGAGTCAAATTAAGCTCAGTCATCA
ATGGCAGAAAAAACCAGAGATAGCAAAGACTCGGCCACATCTGAGTATGTAACAAGTGAG
ATCGAAATTGCTCCCACCATGAGCTCAGTTGGAATCGATAATTCATCCTTCCAACTCACA
GTGGAAAATTTCAACAAAAGGAATTACAGGGAGTGGGCTCAGGCCATTAAATTGGTGGTT
GACGAGAAAGGAAAGCTTGGTTATCTTGCCGGAGAAACGAAGTAGCCCGTCAACGTGAAT
CTTCAGAAACGACGGAAATTTGAAAATTCCATGGTGATGGCGTGGCTTGTAAACTTGATG
AGGCCCAAAATTGGCAAGATTTATCTCTTAATGCCCATCGCAAAAGACATTTGGGAAGCT
GTCCAGGAGATGTACTCTAAGACGAAGTTGTGGCAAGCAAGGCAAGGAGAAAGAGATGTC
ATCGAAAATTACATGGATACAT
>tig02155497_1g821680.t02 gene=tig02155497_1g821680 seq_id=chr8 type=exon
TCTCTCTCACGCACACTGGATAGATAAGTATGTGCTGTTGAGATAATAAATAATTAAATA
AATAAATTTATAATTCTATTTTTCTCAATAAATTGATTGATAAATGTGTTCTTCTCGTCT
TCTATTCCAATCTTCCAATCCATTTCAATTCAATCCATACCATAATTCTCTCAATTTATT
CACACCATACATTCACTAATGAAATTATAATGATTTTCTCTATTTCAACTTCCCCTTCGC
TCATCACTTCGTTCACCACTGCTAGGTTTCCCACTACTGCTCATTTAGTAGTAGCTTCTA
CTTCGAGAATCTCTTCCTCCGTCGCCGCTGTCGCTAGATTGAGGAGGAGGCCGTGTCCAT
ATATTGTGTTTTGTGCTTCCAAGGTTCGAGGAATGGAGGAGATGGTGGACGAGAAAAAAG
GCGGTGCGGCTGCGGCAGCAACAGTGGCGTCCAGCTCCTCTGACCGCCACGAGATTTCGT
CGTCTCGGATTTTCCTTGATGCGCGTTCTGAACAAGATCTTTTAATAGGAATACAAAAAG
AGACAGAAGCTGGAAGATTGCCAATACATATTGCTCAGGGTATGGAGGAGTTGTATCAGA
ATTACCGAAATGCAGTTTTCCAAAGTGGACAGCCCCAAGCCGAGGAGATTGTTTTGTCTA
ATATGGCTATTGCATTAGATCGTATTTTACTGGATGTGCGGGATCCTTTTGAATTCTCAC
CCCATCATGAAGCCATTCGAGAACCTTTTGACTACTTCATGTTCGGTCAAAATTATATCC
GTCCATCGATTGATTTCAGAAATTCATATGTCGGAAACATCTCAATTTTCAATGAAATGG
AAAAGAAGCTTCAGCAGGGTGAGAATATTATATTAATATCCAACCACCAAAGTGAAGCGG
ACCCAGCTGTTATTGCTCTGTTGCTTGAATCCACGTGTCCACACATCGCTGAGAATTTGA
TCTATGTGGCTGGAGATAGGGTTGTTACAGATCCTCTTTGCAAACCATTTAGTATGGGAA
GGAATCTTTTGTGTGTGTATTCCAAGAAACACATGAATGATGACCCTGAGCTTGTTGATA
TGAAAAAAAGAGCTAATACAAAAAGCTTGAAGGAAATGGCCCTTCTTTTGAGGGGTGGAT
CGAAAATTATATGGATTGCACCAAGTGGTGGAAGGGATCGCCCAGATCCAGTCACAAAAG
AATGGCATCCAGCACCTTTTGATGCATCCTCGGTGGACAATATGAGAAGGCTAACTGAAC
ATGCTGGGAATCCTGGTAATATATACCCCTTAGCAATGCTGTGCTACGATATTATGCCGC
CTCCTGCACAGGTTGAGAAAGAAATTGGTGAGAAAAGATTGATTTCCTTTCATGGTACTG
GATTGTCAGTTGCACCCAATATCAGTTATCATGAAATTGCTGCTGCTATGGAAGACCCTG
AAGAGGCAAAGGTGGCATATACACAATCACTGTATTCTTCTGTCAACGAGCAGTACAATG
TGCTCAAATCTGCGATACATGGCAAGCAAGGTCTCATGGCGTCAACTCCTATCGTCTCAC
TATCACAACCTTGGCAATAGTTTTCTATCCACAAACTTACCACATTTTCCTTTGTAACCA
TGCTAAAAGTCGTTTGACGCGACCATAGCACTTGAAGCTGAGAACTGCATATAGTCTAGT
CTAGGAGTGCAATTGCAAGCTTACAGAAAGTTTAGGCTTCTAATATTGTCTGGAATACCC
TTTTATGCGAGGGGCAAAGAAGGGTTATGCCTTGGGAGTTTCACAAATTAAGCTCAGCTA
TGTATAGCTTCTCCGTAGATCACATGAAAGGCCGAAAATTGGTCATTGATGAGCAACTAT
CCTTATATAGTATGTGTATCTTTATATTAAGTTTTGCTGTGTCTTTTGGTTTGATCGAGA
GCGTGCATGTAAAACGAAGCTTTCAAGGGGAACATAAAAGATATGCCTAGTGATGGTATT
CTACAAGGAAGTAACCTATGTATAAAATTCTGCGAACTGTGATGGGTCAGCCCAGATCTG
GGAGATTGAATTAGCGTACCACAAATACCCATTGACAATCTAGCCGACTTTATTACAGCC
GAATTTGAAAAATTACTGTTACAGTTTCCTTTTAAGTTCTTATTATTCGTAATGATGGGT
AATTAACAAGAATTGTGTATGTGTTGAATGATATCATTTGATAATAGTGAGATATATGAC
AAAATATGAAGTAACGATCACAACATGAAAAAACACAAGAAAATTGGTAG
>tig02155497_1g821680.t03 gene=tig02155497_1g821680 seq_id=chr8 type=exon
TCTCTCTCACGCACACTGGATAGATAAGTATGTGCTGTTGAGATAATAAATAATTAAATA
AATAAATTTATAATTCTATTTTTCTCAATAAATTGATTGATAAATGTGTTCTTCTCGTCT
TCTATTCCAATCTTCCAATCCATTTCAATTCAATCCATACCATAATTCTCTCAATTTATT
CACACCATACATTCACTAATGAAATTATAATGATTTTCTCTATTTCAACTTCCCCTTCGC
TCATCACTTCGTTCACCACTGCTAGGTTTCCCACTACTGCTCATTTAGTAGTAGCTTCTA
CTTCGAGAATCTCTTCCTCCGTCGCCGCTGTCGCTAGATTGAGGAGGAGGCCGTGTCCAT
ATATTGTGTTTTGTGCTTCCAAGGTTCGAGGAATGGAGGAGATGGTGGACGAGAAAAAAG
GCGGTGCGGCTGCGGCAGCAACAGTGGCGTCCAGCTCCTCTGACCGCCACGAGATTTCGT
CGTCTCGGATTTTCCTTGATGCGCGTTCTGAACAAGATCTTTTAATAGGAATACAAAAAG
AGACAGAAGCTGGAAGATTGCCAATACATATTGCTCAGGGTATGGAGGAGTTGTATCAGA
ATTACCGAAATGCAGATCCTTTTGAATTCTCACCCCATCATGAAGCCATTCGAGAACCTT
TTGACTACTTCATGTTCGGTCAAAATTATATCCGTCCATCGATTGATTTCAGAAATTCAT
ATGTCGGAAACATCTCAATTTTCAATGAAATGGAAAAGAAGCTTCAGCAGGGTGAGAATA
TTATATTAATATCCAACCACCAAAGTGAAGCGGACCCAGCTGTTATTGCTCTGTTGCTTG
AATCCACGTGTCCACACATCGCTGAGAATTTGATCTATGTGGCTGGAGATAGGGTTGTTA
CAGATCCTCTTTGCAAACCATTTAGTATGGGAAGGAATCTTTTGTGTGTGTATTCCAAGA
AACACATGAATGATGACCCTGAGCTTGTTGATATGAAAAAAAGAGCTAATACAAAAAGCT
TGAAGGAAATGGCCCTTCTTTTGAGGGGTGGATCGAAAATTATATGGATTGCACCAAGTG
GTGGAAGGGATCGCCCAGATCCAGTCACAAAAGAATGGCATCCAGCACCTTTTGATGCAT
CCTCGGTGGACAATATGAGAAGGCTAACTGAACATGCTGGGAATCCTGGTAATATATACC
CCTTAGCAATGCTGTGCTACGATATTATGCCGCCTCCTGCACAGGTTGAGAAAGAAATTG
GTGAGAAAAGATTGATTTCCTTTCATGGTACTGGATTGTCAGTTGCACCCAATATCAGTT
ATCATGAAATTGCTGCTGCTATGGAAGACCCTGAAGAGGCAAAGGTGGCATATACACAAT
CACTGTATTCTTCTGTCAACGAGCAGTACAATGTGCTCAAATCTGCGATACATGGCAAGC
AAGGTCTCATGGCGTCAACTCCTATCGTCTCACTATCACAACCTTGGCAATAGTTTTCTA
TCCACAAACTTACCACATTTTCCTTTGTAACCATGCTAAAAGTCGTTTGACGCGACCATA
GCACTTGAAGCTGAGAACTGCATATAGTCTAGTCTAGGAGTGCAATTGCAAGCTTACAGA
AAGTTTAGGCTTCTAATATTGTCTGGAATACCCTTTTATGCGAGGGGCAAAGAAGGGTTA
TGCCTTGGGAGTTTCACAAATTAAGCTCAGCTATGTATAGCTTCTCCGTAGATCACATGA
AAGGCCGAAAATTGGTCATTGATGAGCAACTATCCTTATATAGTATGTGTATCTTTATAT
TAAGTTTTGCTGTGTCTTTTGGTTTGATCGAGAGCGTGCATGTAAAACGAAGCTTTCAAG
GGGAACATAAAAGATATGCCTAGTGATGGTATTCTACAAGGAAGTAACCTATGTATAAAA
TTCTGCGAACTGTGATGGGTCAGCCCAGATCTGGGAGATTGAATTAGCGTACCACAAATA
CCCATTGACAATCTAGCCGACTTTATTACAGCCGAATTTGAAAAATTACTGTTACAGTTT
CCTTTTAAGTTCTTATTATTCGTAATGATGGGTAATTAACAAGAATTGTGTATGTGTTGA
ATGATATCATTTGATAATAGTGAGATATATGACAAAATATGAAGTAACGATCACAACATG
AAAAAACACAAGAAAATTGGTAG
>tig02155497_1g821870.t01 gene=tig02155497_1g821870 seq_id=chr8 type=exon
ATGGTGATCACAGCAGGTGAAGCTGTGGCGTGTGATTACTGCGGGGACAACCAGGCAATA
CTCTACTGCCGAGCCGATTCCGCCAAGCTGTGTTTGTCATGTGACCAGCACGTGCACTCA
GCCAACGCCCTCTCCAAGAAGCATCTCCGCTCACAGATCTGTGACAACTGCAGGTCGGAG
CCCGTTTCTGTAAGGTGCATCACCGACAACTTGGTGTTGTGCCAGGAATGTGATTGGGAT
GCCCATGGTAGCTGCAATGCGTCCGCCTCGCACGACCGGGTTCCGGTCGAGGGATTTTCG
GGTTCCCCGTCGGCGCTAGAGCTGGCGTCGGCCTGGGGATTGGAAATTGAGGAAAAGAAA
CCGTTGAGTTTGACTTCGGGTTCGGACCCGGGATGGTGGGGTGGGTTGTTGGAATCTTGG
ATGAGCAAGGATGGTTTGTCCAGCTCGGTGATGCTTCAGGATCTCATTGTGCCGAACGGT
AATTCGGTAGTTTACTCGAATTGTGGTGGAGATATGACGAAGAAGGGAAGCCGTGACTGC
GGGAAACAGAAGCAGGTGATTCTTAAGCAATTGCTGGTGTTGTATAATCAGGAATTGGCT
GATGGCGGTGGGGAGGATGTTGGGCCGGGCACGCCGAGGTATCAAGGGAATGAGAGTGGG
CAATACCAGGAACAACGACAAGAGAAGCAGCAGCAAAATGGGGGTTTTTCTTCATTGCTA
ATGATGCAAAAGCCACTTAATCAATGGAATACAAGCAGCACATCAGATCATGGCACACAG
ATATGGGATTTTAATTTGGGGCAATTGAGGGGCCACGAGGGTTCTAGTGCACTAGAATTG
GAATACGGTGCAAGTGACCAATACATGGTGCAAAACTATGGAAATCTACTAAAAGGTGCG
TCATTGGCAACTAGAAGAGGAGTAGCCCTCCCTGGAGTAAACTTTACAATTGCACATGAG
AATGCTATACCGATTAATAGTACCTCAACTATCCCGACAGCAAGCCAGGGCTTGCAACAT
CTGAGCAATAATTTACCAGTATCAAGGCCAAAATCATGTTCAGGTATTGCTAGGCCCAAT
TGCTCTGGTGGCTCAAAAGACATCCATTTTGCGGATCATTCTATTTTGGTGAAAAACGAA
AGCACAACTTCAGCAGTAACCAAAGCTGATATGGAGCTTCTGGCAAAGAACAGAGGCAAT
GCTATGCAACGTTACAAGGAAAAGAAGAAAACCCGGAGATATGACAAGCATATACGGTAT
GAATCAAGGAAAGAAAGAGCTGATACAAGGAAGCGATTCAAAGGTCGATTTGTGAAGGCT
AGTGAAGCTCCAGATGGATAG
>tig00003763g291880.t01 gene=tig00003763g291880 seq_id=chr8 type=exon
ATGGGAATGGAAAAGAGAGTAGAAGAAGAGTTTCAGAGCTGCGGGAAGCGGCTAAAATGT
GCCGAGAGTGAAGACAACATGGAGTTTTATGGGGAGAATGAGCTTGAACTACTGGCTGGG
CCGGTTGACCAATTCTTCTATCCAGTCCCGATGCCGACATCGATCGTCGTCTCCGATGCC
TTGGAACCTGATTTTCCGGTCATCTATGTCAACACTGTATTCGAATTCTCCACTGGATTT
CGCGCTGACGAAGTCCTCGGACGTAACTGTCGGTTCTTGCAATATAGAGACCCTCGCGCC
CAGAGACGACACCCTTTGGTGGATCCTGTTGTTGTTTCTGAGATCAGAAGATGTCTTGAG
GAAGGTATTGAATTTCAAGGAGAGCTCCTTAACTTCAGCAAAGATGGTACCCCGTTGATG
AACAGGCTAAGACTTAAGCCAATTCATAGCGACGATGGTATAGTCACTCATGTTATTGGA
ATCCAAGTGTTCGTTGAAGCAAAACTAGACCTGAATAATGTGTCATATCCGGTTTTCAAA
GAAACTTGTAAAAAGCAGCGTAATGAGTCAGATGAAACCTTTCAAAAGAGTGGACATTTA
CTGCAGAGTCAGCATCAGGAAATATGTGGAATTCTGCAGCTTTCTGATGAAGTACTGGCC
CATAATATTTTATCACGCTTGACGCCACGGGATGTTGCATCAATTGGGTCTGTTTGCACA
AGGATTCGTCAACTAACAAAGAATGAGCATGTGAGGAAAATGGTATGTCAAAATGCATGG
GGAAGAGATGTAACAGGCGCACTGGAACTGATGACTAAAAAGCTAGGATGGGGACGCTTG
GCTAGGGAACTAACTACTCTAGAAGCCGTTTGTTGGAAGAAGCTGACAGTTGGAGGTGCA
GTAGAGCCTTCCCGTTGCAACTTTAGTGCTTGTGCTGCTGGGAACCGACTGGTCTTGTTT
GGAGGAGAAGGAGTCAATATGCAGCCAATGGATGACACTTTCGTTCTCAATCTTGATGCT
GCAAACCCGGAGTGGCGTCGGGTGAGTGTTAAATCTTCTCCTCCAGGGCGCTGGGGCCAT
ACCCTGTCCTGCTTGAATGGTTCTTGGTTGGTGGTCTTTGGTGGCTGTGGGAGGCAAGGC
TTACTCAATGATGTGTTTGTTCTTGATTTGGATGCTAAGCAGCCAACATGGATAGAAGTC
TCTGGTGTGCTTCTCAGTGATACATACTTGTTGGATCTTAACACAAACAAACCTATATGG
AGAGAGATTCCAACGTCATGGGTTCCTCCGTCCAGATTAGGACACTCACTATCTGTCTAT
GGACGAACAAAAATTCTAATGTATGGTGGGCTTGCAAAAAGTGGGCACTTGCAGTTGCGG
TCAGGTGAAGCATATACCATTGATTTGGAGGATGAGAAGCCAAATTGGAGGCAGCTTGAA
TGTGGTGCATTAACTGGTGTAGGAAGTCAGAATGCTGTGGTTCCACCTCCTAGACTCGAT
CATGTTGCTGTAACAATGCCTTGTGGGAGGATCATTATCTTTGGTGGCTCAATAGCTGGA
TTGCACTCTCCTTCACAGCTGTTTCTGTTGGATCCTGCTGAAGAGAAACCGTCCTGGAGA
ACAATCACTGTCCCTGGGCAACCACCTAAATTTGCTTGGGGTCATAGCACATGCATTGTA
GGAGGAACCAGGGTTTTGGTCCTCGGTGGGCATACTGGGGAAGAATGGATTCTCAACGAA
TTGCATGAGTTGCGGTTAGCAAGTAGACAGGATTCAGATCCATGA
>tig00003158_1g257380.t01 gene=tig00003158_1g257380 seq_id=chr9 type=exon
AATTTAATTTTCATCAAATTCATTTTCAATGAAATATTTCATAGGACTTAGAACTTTTAT
CAATTTTCAACCTCACATTTCAATTTTTATCAAATCTATTAACTTTAGACAGGGGGCATA
GTGTTATTTCCGAAGATATCTCTAATAACAAGATATGGGCCGGAAAGATTTTTGACGAGT
TGGGCCAGAGATTTTCAAAGCCCAAAGTCGTAGCAATCAGCCCATTGTTCCGAAACCAAA
GAAGGGGCAAGACTGTCATTTTCTCCAAGCAGGGATTCCCATTCTCTCACTCTACAAACG
GCACTTTCAAAGCTTCCCAACAGTTCAAACCGACCCCAAAAAAACCAAAACGCATAGTTT
TCATCGAAACTCACAGTTCTTCGTTCATATTAACTTACAACCTTTCATATATTTCAACGA
AAAGCCTGTTCAATAGTGCTCTGTCTCTCTAAAAGCCTTTCAAGAAAAGAATTCTTCGAC
TTAAAACCAATGGCTGGAACTGCAATTCCTAGCACACAAATTGCAATTCCCAAACCTTGC
ATTTCTGTAGCTCGTAGAACTCCCAGTTCAAGCGTTGCTGCATTCTTTGGTAATGAAGTC
AAAGGCATAACTTGTGCAAAGATTCGAAGCTCGTCTTTCATCTCAACGGCAGAGTCATTT
TCCAAAAGCTTCAACCACCACTTTTTAAGATTTGAAAGGAAAGTTATTAAAGCAGCGTCT
GGAGCAAGTGATAAACAGCCTTTGCCTGGATTGCCCATTGATCTGAGAGGTAAGAGGGCA
TTTATTGCTGGTATAGCTGATGACAATGGATATGGATGGGCAATAGCAAAATCTCTTGCA
GCTGCCGGTGCTGAGATTCTTGTTGGTACATGGGTTCCTGCACTCAATATTTTTGAGACT
AGTCTACGACGTGGAAAGTTCGATGAATCTCGCGTTTTGCCTGATGGATCTTTAATGGAA
ATCACAAAAGTCTACCCATTGGATGCTGTTTATGACTGTCCCGAGGATGTTCCTGAAGAT
GTGAAAACAAACAAACGCTATGCAGGATCTTCAAATTGGACAGTCAAGGAAGTTGCTGAA
TCAGTGAAACAGGATTTTGGTACCATTGATATCCTTGTGCATTCACTTGCCAATGGTCCA
GAGGTTAGCAAGCCTCTTTTGGAGACATCTAGATACGGTTATCTTGCAGCCATCTCTGCA
TCAAGTTACTCCTTTGTTTCTTTACTCAAATACTTTATTCCCATTCTGAATCCAGGAGGT
TCTACAATTTCACTAACATATATTGCCTCTGAGAGGATTATACCAGGATATGGAGGAGGC
ATGAGTTCTGCAAAGGCTGCTCTTGAGAGTGACACAAAGGTGCTGGCTTTTGAAGCTGGA
AGAAAACACAACATCAGAGTCAACACCATATCTGCAGGTCCATTAAGAAGCCGTGCTGCA
AAAGCTATTGGGTTTATTGACATGATGATCGACTATTCATTGGAGAATGGTCCATTGCAG
AAGGAACTTACTGCTGAGGAGGTTGGAAATGCTGCTGCTTTTCTGGCATCTCCATTGGCT
TCAGCTATCACTGGTGCTGTGGTTTATGTTGACAATGGCCTTAATGCAATGGGAGTGGGA
GTTGATAGCCCAGTATTTCGAGATCTTGACATTCCAAAAGCCGACAAAATTTAGAGTTTA
TGTTTATCTGTTCGAGTTTAGTTAAAATTTTCGACATCCAAATAAATGTTGGGCTGTTTA
TTTCTTGTCACTGTATTCTCGGAGTACTAGAAATGTGTGAGAATTTCAATTTGATTGCAA
CAATATGCTTGGTTTTACTTATTGCTGACATTAAAAAATGACTAGGTCAATTTTGTCAAC
TTAATTCATGATTTGTTATTGGTAATTTGAGCTGAAATAGTAAAATAATGCTGAAACAGT
GAAGTTGAGCTGAAATTGTAATAAAAAGAGATGTTTGTATTAAATAGAGAGAATTGGAAT
TGTATACAATGGGAGTGTTTTTTACTGTTTTCTGGGGAGATTGCATGGCTTTACTTCAAA
TAGTACTTACCCTAATGTCTAAGCCGCTGTCGTAATTTTGATTGCCTGTTGAGGTTGACC
TCCGTGTGCCATGATGTAGTTGAGGTGGGAATTATTCATTGCAAAATTGTGATTGGTCAC
AATTTGGGTACTTCATGATGGTCGCTACTTGTCTTGAAATGATTGGTTGATAAGGGATGG
TGGTTGTGAGCCTTGGACTGGACGAAATTAGAGTGTAATGATGGTGTCTCCCAAACGATG
GCGATTGATTCTTGCTCCCAAAGATATGTCGAGCTAAGCTAGATGTTCCGTTCTGAAATG
TCGAGCTACTTTGAGATACATATCTAGCTTAGAGGCGTGAATAGAATATATACTTAACTT
AGCGCTTTAGTAAGTCTTTGCCCTGACGTAGGTCAACACTTAGTTTTTTGTAGTACACTA
TTACAAATTCTGATCACTTTAGCCCTTTTCTATGTACAAGTGACTGCTGAGCGTAATAAA
CTTTT
>tig00003585g281940.t01 gene=tig00003585g281940 seq_id=chr9 type=exon
GAAGTCCGGACCCGTTTTGGTTTTAACGGTGAAACCGGAAAAGGACGGCTGGCTCAAACT
CATTAAAACAGTGAGTTAGGTTTCTCCTTCATCTGTAGCATAGAGAGTATCGAAAAATAA
TATTAGAAGCATTTTCTCTTCCCTATTGCGCTTGAACAAACTATACTCTCTGTGACGATC
TTCTCGATGCTCTTTCTCTCTCTTCTTCCTTCATAATTTCTTTCTCTCTCACACACACCA
CGCACATTTGCTCTGCCAGACTGCCACACCACTACTTCACCTCCCTCAATTGCGAATCCA
GATCCCCCATTCCGATTTGAATCTCTCTGATTCGTCTCTGCTTGCAGGTGTGTTATTCTT
TGATAATCGGAATACGGTGCTGGACGCATGAATTCATTTGCCCTGTTCATTGGAATCTGA
ATATATGAGTTAGAGTATTTATGCTATTAGCATTTTCTAATTAGCTGTGTGCACTGCTTG
GGTTGAATTAGGATTCACGCTGAGTAATCTGCTTGCAAAAGTGGAAAATGGGTTCAATGA
CCCAATCTCCAGTGTCATTCACTGGAAATTTGGCTTCCAAACCCTCTGCTTCAGATCTTT
TTAAGAGTTCTAGTAATTCTGTTTGTGGTGTACCCCTAAAAGCACTTGGAAGGACCCAAC
TAGGAGTAAAACGGAGAGACTTTACTATCTCTGCAAAGGTTGGGAAAGTGAAAAAGCACG
AATATCCATGGCCGGAAGATCCTGATCTGAATGTGAAGGGTGGAGTCCTCAGTCATCTCT
CACCTTTCAAGCCTTTGAAAGAGAAGCCGAAGCCAGTGACCTTGGATTTTGAAAAGCCTC
TTATGGATCTGCAGAAGAAAATTGTTGATGTACAAAAAATGGCAAATGAAACTGGGCTGG
ACTTCAGTGATCAAATTATCTCGCTAGAGAACAAATATCAACAGGCCCTGAAAGATCTGT
ACACGCATTTGACTCCTATACAGCGTGTGAACATTGCTCGGCATCCTAATAGGCCAACGT
TTCTTGATCATGTCTTCAACATTACTGAGAAGTTTGTAGAGCTCCATGGTGATAGGGCTG
GATACGATGATCCTGCTGTGGTCACTGGTCTTGGTACAATTAATGGTAGGAGTTACATGT
TCATGGGCCATCAGAAGGGACGGAATACAAAGGAGAATATTCAGCGTAACTTTGGGATGC
CTACTCCCCATGGTTATCGGAAGGCACTGCGCATGATGTACTACGCAGATCACCATGGAT
TTCCAATTATTACTTTTATTGACACTCCAGGAGCATATGCTGACCTTAAATCTGAGGAAC
TTGGCCAAGGGGAAGCAATAGCTCAGAACTTGAGGACCATGTTTGGTCTGAAAGTACCAA
TTGTCTCAATTGTTATGGGAGAAGGTGGCTCTGGTGGAGCTCTGGCTATCGGTTGTGCAA
ACAAACTATTAATGCTTGAAAATGCAGTCTTCTATGTTGCCAGTCCAGAGGCATGTGCAG
CAATCTTGTGGAAGAGTGCAAAAGCTTCTCCAAAGGCAGCTGAGAAGCTGAAGATAACAG
CTAAAGAACTGTGCAAGCTAGAAGTTGCTGATGGCATCATCCCTGAACCTCTGGGCGGGG
CACATGCTGATTCATATTGGACTTCACAACAGATAAAGACTGCGATTGTTGAATCAATGG
ATGAACTTGGAAAAATGGACACAGAAGAGCTGTTAAAACATAGGGCTCAAAAGTTCCGTA
AACTTGGTGGATTCCAAGAGGGAATTCCAATTGATCCAAAGAAGAAGGTCAATATGAAAA
AGAAAGAAGAAACCATAGTTTTGTCCAAGACTTCAGAAGTGGAGTTGAGGGATGAAGTTC
AAAAGCTAAAACAGCAGATTCAGAAAGCTGGTAAAGCGTCTGCAGATCATCCAGAACCGG
GTCTAAATGAGATGATAGAGAAGTTGAAAAGAGAAATTGATTCCGAGTATGAAGAAGCTG
TAAAAGCTGTAGGTTTGGAGGACAAAATTGTGATGTTGCGAGAAGAAGTTGCAAAAGCAA
GAAATTTGAAAGACCAGCTCACACCTGCATTGAAGGAAAAGATTGAACTGTTGAATGATG
AATTTAACAAGAATCTTCCATCTGCTCCTAATTACTCCAGCCTGAAATATAAGCTTGATA
TGTTGAAGGAATTATCCAATGCTCAGAATATGTCAGAAAAGAGCACCAACACAGACAAAC
TGAAAGTGGAAATTGATAAGAGATTCAAAGAAGTCATGGATCGGCCTGATCTAAAACTAA
AGATTGAGACAGTGAAAGGTGAAATTGCAAAATCAGGGGTGTCTGAACTAGTTAATTTAA
ACCAAGATCTAAAGGAAAAATTTGTGCAGTTGAGCGAAGAGTTAGAGTCAGAATTTAAAG
CTATTCTTGAATCCATGGGATTGCAGGTGTATCCACGTTCAGCCCTAGAAGCGAAGGCAA
AACTAGACACGCTTTATGAAGAAACTGATATGATTATAGAAGATGTAATCAATTCATCAA
ATTTGAAAGACAAAATTGATCTGCTGAAGATGGAAGTGGTAAATGCTGAAAATACACCAG
ATGCAAAGTCAAAAAGCAAGATTCAGGCTTTGGAGGCAGAAATCAAGCAGGCTGTTGTCG
AGGCTGTAAGTTCTCCTGAACTGAAAGAGAAGTATGAGAAGCTGCAGGCCCAGATTCTTG
AAGCCACCAAATCTTCTGTAGGATCAGATGGAAGTTTGGTTCAACAAAATCTAGATGACC
AGTTGAAGCACGATGGATCGCCAGTAGAAGTCAATTCAGAAGCAAACCGCAGCTTTGTCT
GAATGATGGCCATGGATAAATCAGTTGAAACTGCCCAGCATGCTGGATGGAACTTTTTTC
AATCTGCTGTTTTCTCCAGTACCGAGTACCAGCATCTTGAGGAGTCCCTGAGGTTTTGAA
TTCGCAAAAACATAGATGGTGACTTGTAAGATATGATTTTTTCAGCTTCATTTTCCTTCC
TGGACTAAACCTTTAAACTTTACATTGTTTAGCTTTATGTTTTTAATTTTATGTTGCTTT
GGAGTTTCGTAAATTGCCTTTTTTATTTCCCAGCAGATAAAGGAACATATATTTGTATAA
ATTAATTAATTGAGTTCCAAGAATGACTAAAGAGTTTATTGTTAAAAATCTGGAATATTT
TGAGTGGCTGTGCTTCTTTGGAGGCATGAGAGCTACGAGTAAAGAGGCAATGCAGTTTGA
ATAAAACTATTGTTTTTGTTTATTGAGTTTCGCATCCCCAATGTGTAAGAAATCTGGCTA
TTGATTTGAATGATTATTGTTAACATCAATGGCAATTAAGCCTGCCACATCAAATAATGT
TAACCAAACTGTCAAACTTAATGTAGATGTAGCAAAATTGACAATC
>tig00003585g281940.t02 gene=tig00003585g281940 seq_id=chr9 type=exon
GAAGTCCGGACCCGTTTTGGTTTTAACGGTGAAACCGGAAAAGGACGGCTGGCTCAAACT
CATTAAAACAGTGAGTTAGGTTTCTCCTTCATCTGTAGCATAGAGAGTATCGAAAAATAA
TATTAGAAGCATTTTCTCTTCCCTATTGCGCTTGAACAAACTATACTCTCTGTGACGATC
TTCTCGATGCTCTTTCTCTCTCTTCTTCCTTCATAATTTCTTTCTCTCTCACACACACCA
CGCACATTTGCTCTGCCAGACTGCCACACCACTACTTCACCTCCCTCAATTGCGAATCCA
GATCCCCCATTCCGATTTGAATCTCTCTGATTCGTCTCTGCTTGCAGGATTCACGCTGAG
TAATCTGCTTGCAAAAGTGGAAAATGGGTTCAATGACCCAATCTCCAGTGTCATTCACTG
GAAATTTGGCTTCCAAACCCTCTGCTTCAGATCTTTTTAAGAGTTCTAGTAATTCTGTTT
GTGGTGTACCCCTAAAAGCACTTGGAAGGACCCAACTAGGAGTAAAACGGAGAGACTTTA
CTATCTCTGCAAAGGTTGGGAAAGTGAAAAAGCACGAATATCCATGGCCGGAAGATCCTG
ATCTGAATGTGAAGGGTGGAGTCCTCAGTCATCTCTCACCTTTCAAGCCTTTGAAAGAGA
AGCCGAAGCCAGTGACCTTGGATTTTGAAAAGCCTCTTATGGATCTGCAGAAGAAAATTG
TTGATGTACAAAAAATGGCAAATGAAACTGGGCTGGACTTCAGTGATCAAATTATCTCGC
TAGAGAACAAATATCAACAGGCCCTGAAAGATCTGTACACGCATTTGACTCCTATACAGC
GTGTGAACATTGCTCGGCATCCTAATAGGCCAACGTTTCTTGATCATGTCTTCAACATTA
CTGAGAAGTTTGTAGAGCTCCATGGTGATAGGGCTGGATACGATGATCCTGCTGTGGTCA
CTGGTCTTGGTACAATTAATGGTAGGAGTTACATGTTCATGGGCCATCAGAAGGGACGGA
ATACAAAGGAGAATATTCAGCGTAACTTTGGGATGCCTACTCCCCATGGTTATCGGAAGG
CACTGCGCATGATGTACTACGCAGATCACCATGGATTTCCAATTATTACTTTTATTGACA
CTCCAGGAGCATATGCTGACCTTAAATCTGAGGAACTTGGCCAAGGGGAAGCAATAGCTC
AGAACTTGAGGACCATGTTTGGTCTGAAAGTACCAATTGTCTCAATTGTTATGGGAGAAG
GTGGCTCTGGTGGAGCTCTGGCTATCGGTTGTGCAAACAAACTATTAATGCTTGAAAATG
CAGTCTTCTATGTTGCCAGTCCAGAGGCATGTGCAGCAATCTTGTGGAAGAGTGCAAAAG
CTTCTCCAAAGGCAGCTGAGAAGCTGAAGATAACAGCTAAAGAACTGTGCAAGCTAGAAG
TTGCTGATGGCATCATCCCTGAACCTCTGGGCGGGGCACATGCTGATTCATATTGGACTT
CACAACAGATAAAGACTGCGATTGTTGAATCAATGGATGAACTTGGAAAAATGGACACAG
AAGAGCTGTTAAAACATAGGGCTCAAAAGTTCCGTAAACTTGGTGGATTCCAAGAGGGAA
TTCCAATTGATCCAAAGAAGAAGGTCAATATGAAAAAGAAAGAAGAAACCATAGTTTTGT
CCAAGACTTCAGAAGTGGAGTTGAGGGATGAAGTTCAAAAGCTAAAACAGCAGATTCAGA
AAGCTGGTAAAGCGTCTGCAGATCATCCAGAACCGGGTCTAAATGAGATGATAGAGAAGT
TGAAAAGAGAAATTGATTCCGAGTATGAAGAAGCTGTAAAAGCTGTAGGTTTGGAGGACA
AAATTGTGATGTTGCGAGAAGAAGTTGCAAAAGCAAGAAATTTGAAAGACCAGCTCACAC
CTGCATTGAAGGAAAAGATTGAACTGTTGAATGATGAATTTAACAAGAATCTTCCATCTG
CTCCTAATTACTCCAGCCTGAAATATAAGCTTGATATGTTGAAGGAATTATCCAATGCTC
AGAATATGTCAGAAAAGAGCACCAACACAGACAAACTGAAAGTGGAAATTGATAAGAGAT
TCAAAGAAGTCATGGATCGGCCTGATCTAAAACTAAAGATTGAGACAGTGAAAGGTGAAA
TTGCAAAATCAGGGGTGTCTGAACTAGTTAATTTAAACCAAGATCTAAAGGAAAAATTTG
TGCAGTTGAGCGAAGAGTTAGAGTCAGAATTTAAAGCTATTCTTGAATCCATGGGATTGC
AGGTGTATCCACGTTCAGCCCTAGAAGCGAAGGCAAAACTAGACACGCTTTATGAAGAAA
CTGATATGATTATAGAAGATGTAATCAATTCATCAAATTTGAAAGACAAAATTGATCTGC
TGAAGATGGAAGTGGTAAATGCTGAAAATACACCAGATGCAAAGTCAAAAAGCAAGATTC
AGGCTTTGGAGGCAGAAATCAAGCAGGCTGTTGTCGAGGCTGTAAGTTCTCCTGAACTGA
AAGAGAAGTATGAGAAGCTGCAGGCCCAGATTCTTGAAGCCACCAAATCTTCTGTAGGAT
CAGATGGAAGTTTGGTTCAACAAAATCTAGATGACCAGTTGAAGCACGATGGATCGCCAG
TAGAAGTCAATTCAGAAGCAAACCGCAGCTTTGTCTGAATGTAAGCGCATAAAAATTTTA
TCGTTTCTCTGTCTTTGTTGAGTATGATTTGGTGACGAATCATTGTTCACAGGATGGCCA
TGGATAAATCAGTTGAAACTGCCCAGCATGCTGGATGGAACTTTTTTCAATCTGCTGTTT
TCTCCAGTACCGAGTACCAGCATCTTGAGGAGTCCCTGAGGTTTTGAATTCGCAAAAACA
TAGATGGTGACTTGTAAGATATGATTTTTTCAGCTTCATTTTCCTTCCTGGACTAAACCT
TTAAACTTTACATTGTTTAGCTTTATGTTTTTAATTTTATGTTGCTTTGGAGTTTCGTAA
ATTGCCTTTTTTATTTCCCAGCAGATAAAGGAACATATATTTGTATAAATTAATTAATTG
AGTTCCAAGAATGACTAAAGAGTTTATTGTTAAAAATCTGGAATATTTTGAGTGGCTGTG
CTTCTTTGGAGGCATGAGAGCTACGAGTAAAGAGGCAATGCAGTTTGAATAAAACTATTG
TTTTTGTTTATTGAGTTTCGCATCCCCAATGTGTAAGAAATCTGGCTATTGATTTGAATG
ATTATTGTTAACATCAATGGCAATTAAGCCTGCCACATCAAATAATGTTAACCAAACTGT
CAAACTTAATGTAGATGTAGCAAAATTGACAATC
>tig00003585g281940.t03 gene=tig00003585g281940 seq_id=chr9 type=exon
GAAGTCCGGACCCGTTTTGGTTTTAACGGTGAAACCGGAAAAGGACGGCTGGCTCAAACT
CATTAAAACAGTGAGTTAGGTTTCTCCTTCATCTGTAGCATAGAGAGTATCGAAAAATAA
TATTAGAAGCATTTTCTCTTCCCTATTGCGCTTGAACAAACTATACTCTCTGTGACGATC
TTCTCGATGCTCTTTCTCTCTCTTCTTCCTTCATAATTTCTTTCTCTCTCACACACACCA
CGCACATTTGCTCTGCCAGACTGCCACACCACTACTTCACCTCCCTCAATTGCGAATCCA
GATCCCCCATTCCGATTTGAATCTCTCTGATTCGTCTCTGCTTGCAGGATTCACGCTGAG
TAATCTGCTTGCAAAAGTGGAAAATGGGTTCAATGACCCAATCTCCAGTGTCATTCACTG
GAAATTTGGCTTCCAAACCCTCTGCTTCAGATCTTTTTAAGAGTTCTAGTAATTCTGTTT
GTGGTGTACCCCTAAAAGCACTTGGAAGGACCCAACTAGGAGTAAAACGGAGAGACTTTA
CTATCTCTGCAAAGGTTGGGAAAGTGAAAAAGCACGAATATCCATGGCCGGAAGATCCTG
ATCTGAATGTGAAGGGTGGAGTCCTCAGTCATCTCTCACCTTTCAAGCCTTTGAAAGAGA
AGCCGAAGCCAGTGACCTTGGATTTTGAAAAGCCTCTTATGGATCTGCAGAAGAAAATTG
TTGATGTAAGAAACATTTAAATTTGAGTATGTGTTTATTTATGGAAACTTGTTAGTTCTG
AAAATATGATTTTCCTTTTTGTGTGTGTGTGTGTGTGTGTAATTACAGGTACAAAAAATG
GCAAATGAAACTGGGCTGGACTTCAGTGATCAAATTATCTCGCTAGAGAACAAATATCAA
CAGGCCCTGAAAGATCTGTACACGCATTTGACTCCTATACAGCGTGTGAACATTGCTCGG
CATCCTAATAGGCCAACGTTTCTTGATCATGTCTTCAACATTACTGAGAAGTTTGTAGAG
CTCCATGGTGATAGGGCTGGATACGATGATCCTGCTGTGGTCACTGGTCTTGGTACAATT
AATGGTAGGAGTTACATGTTCATGGGCCATCAGAAGGGACGGAATACAAAGGAGAATATT
CAGCGTAACTTTGGGATGCCTACTCCCCATGGTTATCGGAAGGCACTGCGCATGATGTAC
TACGCAGATCACCATGGATTTCCAATTATTACTTTTATTGACACTCCAGGAGCATATGCT
GACCTTAAATCTGAGGAACTTGGCCAAGGGGAAGCAATAGCTCAGAACTTGAGGACCATG
TTTGGTCTGAAAGTACCAATTGTCTCAATTGTTATGGGAGAAGGTGGCTCTGGTGGAGCT
CTGGCTATCGGTTGTGCAAACAAACTATTAATGCTTGAAAATGCAGTCTTCTATGTTGCC
AGTCCAGAGGCATGTGCAGCAATCTTGTGGAAGAGTGCAAAAGCTTCTCCAAAGGCAGCT
GAGAAGCTGAAGATAACAGCTAAAGAACTGTGCAAGCTAGAAGTTGCTGATGGCATCATC
CCTGAACCTCTGGGCGGGGCACATGCTGATTCATATTGGACTTCACAACAGATAAAGACT
GCGATTGTTGAATCAATGGATGAACTTGGAAAAATGGACACAGAAGAGCTGTTAAAACAT
AGGGCTCAAAAGTTCCGTAAACTTGGTGGATTCCAAGAGGGAATTCCAATTGATCCAAAG
AAGAAGGTCAATATGAAAAAGAAAGAAGAAACCATAGTTTTGTCCAAGACTTCAGAAGTG
GAGTTGAGGGATGAAGTTCAAAAGCTAAAACAGCAGATTCAGAAAGCTGGTAAAGCGTCT
GCAGATCATCCAGAACCGGGTCTAAATGAGATGATAGAGAAGTTGAAAAGAGAAATTGAT
TCCGAGTATGAAGAAGCTGTAAAAGCTGTAGGTTTGGAGGACAAAATTGTGATGTTGCGA
GAAGAAGTTGCAAAAGCAAGAAATTTGAAAGACCAGCTCACACCTGCATTGAAGGAAAAG
ATTGAACTGTTGAATGATGAATTTAACAAGAATCTTCCATCTGCTCCTAATTACTCCAGC
CTGAAATATAAGCTTGATATGTTGAAGGAATTATCCAATGCTCAGAATATGTCAGAAAAG
AGCACCAACACAGACAAACTGAAAGTGGAAATTGATAAGAGATTCAAAGAAGTCATGGAT
CGGCCTGATCTAAAACTAAAGATTGAGACAGTGAAAGGTGAAATTGCAAAATCAGGGGTG
TCTGAACTAGTTAATTTAAACCAAGATCTAAAGGAAAAATTTGTGCAGTTGAGCGAAGAG
TTAGAGTCAGAATTTAAAGCTATTCTTGAATCCATGGGATTGCAGGTGTATCCACGTTCA
GCCCTAGAAGCGAAGGCAAAACTAGACACGCTTTATGAAGAAACTGATATGATTATAGAA
GATGTAATCAATTCATCAAATTTGAAAGACAAAATTGATCTGCTGAAGATGGAAGTGGTA
AATGCTGAAAATACACCAGATGCAAAGTCAAAAAGCAAGATTCAGGCTTTGGAGGCAGAA
ATCAAGCAGGCTGTTGTCGAGGCTGTAAGTTCTCCTGAACTGAAAGAGAAGTATGAGAAG
CTGCAGGCCCAGATTCTTGAAGCCACCAAATCTTCTGTAGGATCAGATGGAAGTTTGGTT
CAACAAAATCTAGATGACCAGTTGAAGCACGATGGATCGCCAGTAGAAGTCAATTCAGAA
GCAAACCGCAGCTTTGTCTGAATGATGGCCATGGATAAATCAGTTGAAACTGCCCAGCAT
GCTGGATGGAACTTTTTTCAATCTGCTGTTTTCTCCAGTACCGAGTACCAGCATCTTGAG
GAGTCCCTGAGGTTTTGAATTCGCAAAAACATAGATGGTGACTTGTAAGATATGATTTTT
TCAGCTTCATTTTCCTTCCTGGACTAAACCTTTAAACTTTACATTGTTTAGCTTTATGTT
TTTAATTTTATGTTGCTTTGGAGTTTCGTAAATTGCCTTTTTTATTTCCCAGCAGATAAA
GGAACATATATTTGTATAAATTAATTAATTGAGTTCCAAGAATGACTAAAGAGTTTATTG
TTAAAAATCTGGAATATTTTGAGTGGCTGTGCTTCTTTGGAGGCATGAGAGCTACGAGTA
AAGAGGCAATGCAGTTTGAATAAAACTATTGTTTTTGTTTATTGAGTTTCGCATCCCCAA
TGTGTAAGAAATCTGGCTATTGATTTGAATGATTATTGTTAACATCAATGGCAATTAAGC
CTGCCACATCAAATAATGTTAACCAAACTGTCAAACTTAATGTAGATGTAGCAAAATTGA
CAATC
>tig02154545_2g785270.t01 gene=tig02154545_2g785270 seq_id=chr9 type=exon
GACCGTTGAATAAAATAAAAATCCAGGGCCAGGATTAATCTTCAACAAACCCCTCTCTCT
ACTGACCACCTTCCTAATACCATTCCACCTACCAAAATTTGTATAATCCAATGCCACCTT
CTATTTAAAGCCACAAGCTCATGTACCTGAATTCAGGAATTCCCTACAAAACACAAGCAG
CCCTTCTCCTCTCCTCTCTATTTCTGACCATCTGATCATTTGATCATAAATATGAGTACT
GCTGAGGTCGAAAATGGTCACTCAGTGGCAAACTTTTGAATTTTTGTATCGAAGATCCGT
TGAACTGGGGAACAGCTGCTGAGTCATTGAAAGGTAGCCATCTAGATGAGCTGAAGCGTA
TGGTGGAGGAATTCAGGAAGCCTGTGGTGAAGCTCGGAGGAGAAACCTTGACCATTTCTC
AAGTGGCGGCGATTGCCTCCCGGGATAATGCTGTCAAGGTGGAGCTGGCCGAGGCTGCCG
GGCCGGCGTCAAGGCTAGCAGTGATTGGGTTATGGAGAGTATGAATAAAGGCACAGATAG
TTATGGTGTCACAACTGGTTTTGGTGCCACTTCACATAGGAGGACCAAACAAGGTGGCGC
TTTACAGAAGGAACTTATTAGGTTCTTGAATGCTGGGATTTTTGGAAATGGAACTGAATC
TTCTCAGGCACTGCCTCATTCAGCAACAAGAGCAGCCATGCTTGTTAGGATCAACACCCT
TCTCCAAGGATATTCCGGTATCAGATTCGAAATCTTGGAGGCAATTACCAAATTCCTAAA
CAGCAACATCACTCCATGCTTACCCCTCCGTGGAACAATCAGTTCATCTGGTGATCTTGT
CCCTTTATCCTACATTGCCGGACTACTTACCGGCCGCCACAATTCCAAGGTCGTAGGGCC
CACTGGAGAATCCTTGACGGCTGAGGAGGCCTTCAAGCTTGCCGGTGTCAATGGAGGCTT
TTTTGAGTTGCAGCCTAAGGAAGGCCTTGCACTTGTCAATGGTACAGCAGTTGGCTCTGG
ATTAGCTTCAATCGTTCTCTTTGATGCCAACGTTCTTACTGTGTTGTCTGAAGTCCTATC
AGCAATTTTCGCTGAAGTGATGAATGGGAAACCTGAATTTACCGATCATTTGACGCACAA
GTTGAAGCACCATCCTGGCCAAATTGAGGCTGCTGCTGTGATGGAATACATTTTGGATGG
AAGCGCCTATGTGAAGGCTGCTCAAAAACTTCACGAAATGGATCCTCTGCAGAAACCAAA
ACAGGATCGATATGCTCTACGAACATCACCCCAGTGGCTTGGCCCACAAATTGAAGTGAT
TCGTTCTGCAACTAAAATGATCGAGAGGGAAATCAATTCGGTAAATGATAATCCCTTGAT
CGATGTTTCAAGGAACAAGGCGTTGCACGGTGGTAACTTCCAAGGGACGCCAATTGGAGT
ATCCATGGACAATACTAGATTAGCCATTGCATCAATTGGGAAACTGATGTTCGCTCAATA
TTCTGAACTTGTCAATGATTTCTACAACAATGGATTGCCATCTAACCTTTCTGGAGGTAG
AAATCCTAGTTTGGACTATGGTTTCAAGGGGGCTGAAATTGCAATGGCTTCTTACTGTTC
AGAACTCCAATTCTTGGCAAATCCTGTCACCAATCATGTCCAAAGCGCTGAGCAACACAA
TCAAGATGTGAACTCGTTGGGTTTGATTTCCTCCAGAAAAACAGCTGAGGCTATCGATAT
ATTGAAGCTTATGTCATCCACATTTCTAATTGCACTGTGCCAAGCAATTGATTTGAGGCA
CTTGGAAGAGAATTTGAGGAATGCTGTGAAGAATACGGTCAGCCTAGTTGCTAAGAAAAC
TCTAACAGTCGGTGTTAATGGAGAGCTTCATCCATCAAGATTCTGTGAGAAGGATTTGCT
TCAGTGGTTGATCGCGAATATGTTTTTGCATACATTGATGATCCTGCAGCGCAACCTACC
CATTGATGCAAAACTCAGACAAGTCCTTGTTGAGCACGCGTTGAAAAATGGTGAAACTGA
GAAGGAAGCCAACACATCCATCTTCCAAAAGATTGGTGCATTCGAAGATGAATTAATCGC
AAATTTGCCTAAAGAAGTTGAGAGTGCAAGAATTGCCCTTGAGTGGAAATCCCGCTATTC
CCAACAAGATTAATGAATGCCGATCCTATCCATTGTACAAGTTTGTAAGGGAAGAACTGG
GAACTGAGTTGCTGACCGGAGAGAAGGTTAGGTCACCAGGCGAGGAGTGTGACAAGGTGT
TCACGGCTATGAGCAAAGGACTGATCATTGATCCATTGCTGGAATGCCTCAATGGTTGGA
ATGGCGAACCTCTTCCAATTTGCTAGTTCATACTTTTTATTTTTATTTTTGTTTTTGTGG
TTTTCTACTTATCTATACATTCTTGTTTTATATTCCCGTTCCTAGGATTGTTCTGTAACA
AAACTTTGGGACTAAAACTTCCTATTCCCATGCATTGGTTTGTGAACAAAATGATGCTGA
TGAATCTTAGACTCCATGTTCATTTTTTATTTTCTATTTTATGACGGGAATTCGATCACT
ACTTTTGAATCGTGGGTAAACTTTCGAGTTGATAATAGCCGCAAACCATGCTAGATAGGA
AATTGCACTAGACTCCATATTCGTTGACTTGTCCGATGATTTGTACTAAAATATTTGAGA
GACCGACCCGTAAGGCTTATATTTACTAGTCCTCAATTTCTTTGACTATAACACGTGTTT
GCA
>tig00004817g345760.t01 gene=tig00004817g345760 seq_id=chr9 type=exon
ATGAGTACTGCTGAGGTCGAAAATGGTCACTCGAGTGGCAAACTTTTGAATTTTTGTATC
GAAGATCCGTTGAACTGGGGAACAGCTGCTGAGTCATTGAAAGGTAGCCATCTAGATGAG
CTGAAGCGTATGGTGGAGGAATTCAGGAAGCCTGTGGTGAAGCTCGGAGGAGAAACCTTG
ACCATTTCTCAAGTGGCGGCGATTGCCTCCCGGGATAATGCTGTCAAGGTGGAGCTGGCC
GAGGCTGCCCGGGCCGGCGTCAAGGCTAGCAGTGATTGGGTTATGGAGAGTATGAATAAA
GGCACAGATAGTTATGGTGTCACAACTGGTTTTGGTGCCACTTCACATAGGAGGACCAAA
CAAGGTGGCGCTTTACAGAAGGAACTTATTAGGTTCTTGAATGCTGGGATTTTTGGAAAT
GGAACTGAATCTTCTCAGGCACTGCCTCATTCAGCAACAAGAGCAGCCATGCTTGTTAGG
ATCAACACCCTTCTCCAAGGATATTCCGGTATCAGATTCGAAATCTTGGAGGCAATTACC
AAATTCCTAAACAGCAACATCACTCCATGCTTACCCCTCCGTGGAACAATCAGTTCATCT
GCAGTTGGCTCTGGATTAGCTTCAATCGTTCTCTTTGATGCCAACGTTCTTACTGTGTTG
TCTGAAGTCCTATCAGCAATTTTCGCTGAAGTGATGAATGGGAAACCTGAATTTACCGAT
CATTTGACGCACAAGTTGAAGCACCATCCTGGCCAAATTGAGGCTGCTGCTGTGATGGAA
TACATTTTGGATGGAAGCGCCTATGTGAAGGCTGCTCAAAAACTTCACGAAATGGATCCT
CTGCAGAAACCAAAACAGGATCGATATGCTCTACGAACATCACCCCAGTGGCTTGGCCCA
CAAATTGAAGTGATTCGTTCTGCAACTAAAATGATCGAGAGGGAAATCAATTCGGTAAAT
GATAATCCCTTGATCGATGTTTCAAGGAACAAGGCCTTGCACGGTGGTAACTTCCAAGGG
ACGCCAATTGGAGTATCCATGGACAATACTAGATTAGCCATTGCATCAATTGGGAAACTG
ATGTTCGCTCAATATTCTGAACTTGTCAATGATTTCTACAACAATGGACTGCCATCTAAC
CTTTCTGGAGGTAGAAATCCTAGTTTGGACTATGGTTTCAAGGGGGCTGAAATTGCAATG
GCTTCTTACTGTTCAGAACTCCAATTCTTGGCAAATCCTGTCACTAATCATGTCCAAAGT
GCCGAGCAACACAATCAAGATGTGAACTCGTTGGGTTTGATTTCCTCCAGAAAAACAGCT
GAGGCTATCGATATATTGAAGCTTATGTCATCCACATTTCTAATTGCACTGTGCCAAGCA
ATTGATTTGAGGCACTTGGAAGAGAATTTGAGGAATGCCGTGAAGAATATGGTCAGCCAA
GTTGCTAAGAAAACTCTAACAGTCGGTGTTAATGGGGAGCTTCATCCATCAAGATTCTGT
GAGAAAGATTTGCTTCGAGTGGTTGATCGCGAATATGTTTTTGCATACATTGATGATCCC
TGCAGCGCAACCTACCCATTGATGCAAAAACTCAGACAAGTCCTTGTTGAGCACGCGTTG
AAAAATGGTGAAACTGAGAAGGAAGCCAACACATCCATCTTCCAAAAGATTGGTGCATTC
GAAGATGAATTAATCGCAAATTTGCCTAAAGAAGTTGAGAGTGCAAGAATTGCCCTTGAG
AGTGGAAATCCCGCTATTCCCAACAAGATTAACGAATGCCGATCCTATCCATTGTACAAG
TTTGTAAGGGAAGAACTGGGAACTGAGTTGCTGACCGGAGAGAAGGTTAGGTCACCAGGC
GAGGAGTGTGACAAGGTGTTCACGGCTATGAGCAAAGGACTGATCATTGATCCATTGCTG
GAATGCCTCAATGGTTGGAATGGCGAACCTCTTCCAATTTGCTAG
>tig00000142_2g26310.t01 gene=tig00000142_2g26310 seq_id=chr10 type=exon
ATTTTGTCGGTAAAGTGTCCAAATTTAAACTTATTTCTATGAGTTTGGGTTCAAATTTTG
ATAGATACGATTGAGAGCTGTGCTCGAGTCTCTAATAAAGAATGAGAGATCGAACCTTAC
TCCAATCTCTGTTGTCAGTAAAAAGTAAGTACTTATGTTGCATTTCAACTTATTTCATTT
AATCGTTTTACCTGCCTTAATTAATTGCTAGCTGTCATATTCTGAGTCTTTAAATCCCTC
TTCTTCTCCATTCATATCCCCCAAATTTATCTTCCTTCTTCTCCCACCACAAAAGATGCC
TGAAATGTTGCCAAAGTATGTCAAACTTGGCTACCAATACCTTGTCGATCACATTCTCAC
CTTTCTGTTCATTCCAATCATGGCGGCCGTTTCCATTCAAATCCTCAAGTTAGGCCCCGA
AGAAATTCTCACCATTTGGAACTCACTCCATTTTGATTTTGTCCAAATCTTGTGTTCCTC
ATTCCTAGTAACTTTAATTGCCACTGTGTACTTCATGTCAAAGCCTCGATCCATATACTT
AGTGGATTACGCCTGTTACAAGCCTCCGATCACGAGTAGAGTCCCCTTTTGGACTTTCAT
GGAGCACTCCAGATTAATCCTCAAAGATAATCCCAAAAAAACCAGTTTGCCTCCTGCAAT
CCATTACATACCTCCAAATCCCACCATGGAAGCTGCAAGAGGTGAAGCAGAAGCTGTAAT
TTTCTCAGCCATTGATACCCTTATGCAGAAAACAAGTATCGAACCAAAAGATATAGACAT
TCTTATAGTAAATTGTAGCCTGTTTTCTCCAACTCCTTCACTTTCTGCCATGGTTGTGAA
TAAATACAAACTCAGAAGTAATATAAAGAGCTTCAATCTTTCTGGAATGGGATGTAGTGC
TGGTTTGATATCAATTGATTTGGCTCGGGATCTTCTTCAAGTTCATCCAAATTCAAATGC
ACTTGTTGTCAGCACTGAAATTATTACTCCCAATTATTATCAAGGTTCTGAAAGAGCCAT
GCTTCTTCCAAATTGTTTGTTTCGCATGGGCGGTGCTGCGATTCTTCTTTCGAACAAAAG
GGGTGACAGAAATCGCGCCAAGTACAAATTAGTCCATGTTGTTCGAACCCACAAAGGTGC
AGACGATAAGGCCTATAAATGTGTGTACGAGCAAGAAGATCCACAGGGAAAAGTTGGAAT
TAATCTCTCAAAAGACCTAATGATCATAGCAGGTGAAGCTTTGAAATCAAATATCACGAC
AATCGGACCATTAGTCCTTCCTGCATCAGAACAACTCCTCTTCTTGTTCATTCTTATAGG
CCGGAAAATCTTTAACCCTAAATGGAAACCCTACATTCCTGACTTCAAACAAGCTTTTGA
GCACTTCTGTATCCACGCTGGAGGCCGAGCTGTGATCGATGAACTCCAAAAGAACCTCCA
GTTGTCAGCCGAGCATGTTGAGGCGTCGAGAATGACGCTGCACAGGTTTGGAAACACGTC
GTCCTCTTCACTATGGTATGAATTGAGTTACATTGAGGCTAAAGGGAGGATGAAAAAGGG
TGACAGAATTTGGCAGATAGCTTTTGGGAGTGGATTCAAATGCAACAGTGCTGTCTGGAA
GTGTAATCGAAGAATCAATACCCCAAATATTGGACCCTGGCAAGATTGCATTGATAGGTA
TCCAGTGCACATCCCAGAAATTGTAAAGCTCTAATTCTTGATCTTTAGAGCAATAGGTCC
ATTAAATTACCAGTACTCTTTTCTTCTTCTTCCATTAATTTTGAAATGTTACTGCAAAAA
TTCTGCACGTTACTGATGTAACGTAAAGCTGTAATTCATTTTTATTTGATATATATATAT
CATTTGAGGATATGCTTGATAATGTATGATACAAAATTACTGTTCTTGAAAGCAGTGTCT
CTGAGTTTTGGCACATTTATTTCTACAGCAAGGGAATATTTCTACTGCTAGTAGACTTTG
CTTGCATTATAATTACTGTTCTTCAAAAT
>tig00000142_2g26310.t02 gene=tig00000142_2g26310 seq_id=chr10 type=exon
ATTTTGTCGGTAAAGTGTCCAAATTTAAACTTATTTCTATGAGTTTGGGTTCAAATTTTG
ATAGATACGATTGAGAGCTGTGCTCGAGTCTCTAATAAAGAATGAGAGATCGAACCTTAC
TCCAATCTCTGTTGTCAGTAAAAAGTAAGTACTTATGTTGCATTTCAACTTATTTCATTT
AATCGTTTTACCTGCCTTAATTAATTGCTAGCTGTCATATTCTGAGTCTTTAAATCCCTC
TTCTTCTCCATTCATATCCCCCAAATTTATCTTCCTTCTTCTCCCACCACAAAAGATGCC
TGAAATGTTGCCAAAGTATGTCAAACTTGGCTACCAATACCTTGTCGATCACATTCTCAC
CTTTCTGTTCATTCCAATCATGGCGGCCGTTTCCATTCAAATCCTCAAGTTAGGCCCCGA
AGAAATTCTCACCATTTGGAACTCACTCCATTTTGATTTTGTCCAAATCTTGTGTTCCTC
ATTCCTAGTAACTTTAATTGCCACTGTGTACTTCATGTCAAAGCCTCGATCCATATACTT
AGTGGATTACGCCTGTTACAAGCCTCCGATCACGAGTAGAGTCCCCTTTTGGACTTTCAT
GGAGCACTCCAGATTAATCCTCAAAGATAATCCCAAAAGTGTTGAATTCCAAATGAGGAT
TCTTGAACGATCTGGGCTCGGTGAAGAAACCAGTTTGCCTCCTGCAATCCATTACATACC
TCCAAATCCCACCATGGAAGCTGCAAGAGGTGAAGCAGAAGCTGTAATTTTCTCAGCCAT
TGATACCCTTATGCAGAAAACAAGTATCGAACCAAAAGATATAGACATTCTTATAGTAAA
TTGTAGCCTGTTTTCTCCAACTCCTTCACTTTCTGCCATGGTTGTGAATAAATACAAACT
CAGAAGTAATATAAAGAGCTTCAATCTTTCTGGAATGGGATGTAGTGCTGGTTTGATATC
AATTGATTTGGCTCGGGATCTTCTTCAAGTTCATCCAAATTCAAATGCACTTGTTGTCAG
CACTGAAATTATTACTCCCAATTATTATCAAGGTTCTGAAAGAGCCATGCTTCTTCCAAA
TTGTTTGTTTCGCATGGGCGGTGCTGCGATTCTTCTTTCGAACAAAAGGGGTGACAGAAA
TCGCGCCAAGTACAAATTAGTCCATGTTGTTCGAACCCACAAAGGTGCAGACGATAAGGC
CTATAAATGTGTGTACGAGCAAGAAGATCCACAGGGAAAAGTTGGAATTAATCTCTCAAA
AGACCTAATGATCATAGCAGGTGAAGCTTTGAAATCAAATATCACGACAATCGGACCATT
AGTCCTTCCTGCATCAGAACAACTCCTCTTCTTGTTCATTCTTATAGGCCGGAAAATCTT
TAACCCTAAATGGAAACCCTACATTCCTGACTTCAAACAAGCTTTTGAGCACTTCTGTAT
CCACGCTGGAGGCCGAGCTGTGATCGATGAACTCCAAAAGAACCTCCAGTTGTCAGCCGA
GCATGTTGAGGCGTCGAGAATGACGCTGCACAGGTTTGGAAACACGTCGTCCTCTTCACT
ATGGTATGAATTGAGTTACATTGAGGCTAAAGGGAGGATGAAAAAGGGTGACAGAATTTG
GCAGATAGCTTTTGGGAGTGGATTCAAATGCAACAGTGCTGTCTGGAAGTGTAATCGAAG
AATCAATACCCCAAATATTGGACCCTGGCAAGATTGCATTGATAGGTATCCAGTGCACAT
CCCAGAAATTGTAAAGCTCTAATTCTTGATCTTTAGAGCAATAGGTCCATTAAATTACCA
GTACTCTTTTCTTCTTCTTCCATTAATTTTGAAATGTTACTGCAAAAATTCTGCACGTTA
CTGATGTAACGTAAAGCTGTAATTCATTTTTATTTGATATATATATATCATTTGAGGATA
TGCTTGATAATGTATGATACAAAATTACTGTTCTTGAAAGCAGTGTCTCTGAGTTTTGGC
ACATTTATTTCTACAGCAAGGGAATATTTCTACTGCTAGTAGACTTTGCTTGCATTATAA
TTACTGTTCTTCAAAAT
>tig00008891g514980.t01 gene=tig00008891g514980 seq_id=chr10 type=exon
CCAACTCTCTCAAGAAAGACTTAAATGTTTGTTTGGGAGATATTTGTCTGAAGTGAAAAT
TGGTTTTTTTGAAGAATTTGTAGTTAAAAATTATGATTTATGTTCAAAATTACTATTTTA
TCGTGAGAATGGAAAATAAATTTAGAAAAAAGTGATTTTCGTATATATTTAGATGTTTTA
TATAAGTCTTTTTGTCTAATGACTTCGATGCACTGTATCAAAAAATCAACATTATTTTCC
CCACAAAGGAAGACCAAGTACTGGGTAGTAGGCAGCAATGGCACATGCCTGCCATCTGTA
TCACTATAAATACACTGTACCCCACTTGATACTGTCCTTTTCAATGGTGAAAAGGCCAAA
AACTCAGAGCTCTGAAGATACTTTTATAATCTCTCTCTGTCTCCCTTCATTTGGTTTCGG
TAGTTTTGAGAAAATCTTGGAGACAAAAACCCTTTTATCCATACTCAGAAAACACGCAGA
GAAAGTGAGACCGTGAGAGAAAGATTAAGGAAAAGATGGCAGAGGAAGGCCAAACGCGTT
GTAGCAGTGAAACAGTTAATAAGCCAATTCGTAGAGTATTACTCATATCTGCTGGCGCTA
GTCATTCTGTTGCTCTACTCTTCGGAAATGTTATTTGCTCTTGGGGAAGGGGAGAAGATG
GGCAGTTAGGCCATGGGGATGCTGAAGACCGGCTTTCCCCAACTCAATTGAGTGCATTGG
ATGGACAAGAAATAGTATCTGTAACTTGTGGAGCTGACCATACAACTGCATACTCGGAGT
CGCAAATGCAAGTATATAGCTGGGGGTGGGGTGATTTTGGGAGGTTGGGTCATGGGAACT
CCAGCGACTTGTTTTCTCCTCAGCCAATCAAAGCATTACAGGGTCTACGAATAAAACAAA
TTGCTTGTGGGGACAGCCATTGTTTGGCTGTGACCATGGAAGGTGAAGTGCAGAGTTGGG
GGCGTAATCAAAATGGTCAACTTGGCCTTGGGACAACAGAGGATTCTCTCGTGCCTCGGG
AGATTGAAGCTTTCAAGGGAGTATCTATCAAAATGGTCGCTGCTGGTGCTGAACATACAG
CTGTAGTAACAGAAGATGGTGAGCTTTATGGCTGGGGGTGGGGTAGATATGGAAATCTAG
GATTAGGTGATAGAAATGACCGCTTGATTCCCGAGAAAGTTTCAACTGTCGAGGGAGAAA
AGATGGTTCTGGTGGCATGTGGATGGCGGCATACAATATCTGTCTCCGCTATGGGTAGTT
TGTATACTTATGGGTGGAGCAAATACGGTCAACTAGGACATGGAGATTTTGAAGACCACC
TAATCCCTCATAAACTACAATCTTTGCGTGAAAAATGTATATCTAAGATATCTGGTGGTT
GGAGACATACCATGGCAGTGACAACCGACGGAGAACTTTATGGTTGGGGCTGGAATAAGT
TTGGACAAGTTGGTGTTGGCGACAACGTTGATCATTGTTTGCCTGTACAAGTCAAATTTC
CACGTGATCAGAAAGTAGTTCATATCTCTTGTGGTTGGAGGCATACAGTCGCTGTCACTG
AAATGCAGAATGTGTTTTCGTGGGGGCGGGGAACAAACGGTCAGCTTGGCCATGGGGATA
CTCTTGACAGAAATCTCCCAAAGATCATAGAGGTACTGAGTATGGATGGATCGAGTGGAC
AGCAGATAGAGGTCTCAAAAGAAAAAGGTTGGGTCTCTCCGTCTGACAGATATGCTGTTG
TTCCGAATGAAAATGTCTCATTTGGCGGTAATGCAAACGACATAAACGTCCCTGGCAGTG
ATGTAAAAAGGATGCGGATGTGAATTTCTCGACCTCCATGAGGTAGTGCATGTCCTTGAT
GCCTTTAAACTTGCTCGTAGGTTGCTTGGACAAAATACTTATCATGTAGGTCTTTTGTAG
CAGACAGATACCTAAGTGCGTATTATAATTCCTGCTTACTGTAATTTCATGACTTGTATT
GTTGGTGCAATTTGTTAATCATGTCACACTAAGTAATCAGTATAATATGTGGGAATTATT
TATGTGGGAATTATTTGGTGTTGGTAGATGTTTTCAAGAAAATCTCATTGACATGTTTGA
CGATAGTGTCGATTACTATACACTCAACCCTACTGAAACACAAGCCATAAATAACTTGTG
ACTTCTGTCCGCTGATAGTTATGCAATACAGTACACATTGTGCTCGTTTGGTGAAGCTTT
TTCTTCTACTTTTGCCCTTTTTTAGAAGGGTTTCTTGAAGTTACCTTCCGGCTCCATTTG
ACATGGCTTTAGAAAAGTTAAAAAGCTCTTTTGAGATTCAAAAGCCG
>tig00008891g514980.t02 gene=tig00008891g514980 seq_id=chr10 type=exon
CCAACTCTCTCAAGAAAGACTTAAATGTTTGTTTGGGAGATATTTGTCTGAAGTGAAAAT
TGGTTTTTTTGAAGAATTTGTAGTTAAAAATTATGATTTATGTTCAAAATTACTATTTTA
TCGTGAGAATGGAAAATAAATTTAGAAAAAAGTGATTTTCGTATATATTTAGATGTTTTA
TATAAGTCTTTTTGTCTAATGACTTCGATGCACTGTATCAAAAAATCAACATTATTTTCC
CCACAAAGGAAGACCAAGTACTGGGTAGTAGGCAGCAATGGCACATGCCTGCCATCTGTA
TCACTATAAATACACTGTACCCCACTTGATACTGTCCTTTTCAATGGTGAAAAGGCCAAA
AACTCAGAGCTCTGAAGATACTTTTATAATCTCTCTCTGTCTCCCTTCATTTGGTTTCGG
TAGTTTTGAGAAAATCTTGGAGACAAAAACCCTTTTATCCATACTCAGAAAACACGCAGA
GAAAGTGAGACCGTGAGAGAAAGATTAAGGAAAAGATGGCAGAGGAAGGCCAAACGCGTT
GTAGCAGTGAAACAGTTAATAAGCCAATTCGTAGAGTATTACTCATATCTGCTGGCGCTA
GTCATTCTGTTGCTCTACTCTTCGGAAATGTTATTTGCTCTTGGGGAAGGGGAGAAGATG
GGCAGTTAGGCCATGGGGATGCTGAAGACCGGCTTTCCCCAACTCAATTGAGTGCATTGG
ATGGACAAGAAATAGTATCTGTAACTTGTGGAGCTGACCATACAACTGCATACTCGGAGT
CGCAAATGCAAGTATATAGCTGGGGGTGGGGTGATTTTGGGAGGTTGGGTCATGGGAACT
CCAGCGACTTGTTTTCTCCTCAGCCAATCAAAGCATTACAGGGTCTACGAATAAAACAAA
TTGCTTGTGGGGACAGCCATTGTTTGGCTGTGACCATGGAAGGTGAAGTGCAGAGTTGGG
GGCGTAATCAAAATGGTCAACTTGGCCTTGGGACAACAGAGGATTCTCTCGTGCCTCGGG
AGATTGAAGCTTTCAAGGGAGTATCTATCAAAATGGTCGCTGCTGGTGCTGAACATACAG
CTGTAGTAACAGAAGATGGTGAGCTTTATGGCTGGGGGTGGGGTAGATATGGAAATCTAG
GATTAGGTGATAGAAATGACCGCTTGATTCCCGAGAAAGTTTCAACTGTCGAGGGAGAAA
AGATGGTTCTGGTGGCATGTGGATGGCGGCATACAATATCTGTCTCCGCTATGGGTAGTT
TGTATACTTATGGGTGGAGCAAATACGGTCAACTAGGACATGGAGATTTTGAAGACCACC
TAATCCCTCATAAACTACAATCTTTGCGTGAAAAATGTATATCTAAGATATCTGGTGGTT
GGAGACATACCATGGCAGTGACAACCGACGGAGAACTTTATGGTTGGGGCTGGAATAAGT
TTGGACAAGTTGGTGTTGGCGACAACGTTGATCATTGTTTGCCTGTACAAGTCAAATTTC
CACGTGATCAGAAAGTAGTTCATATCTCTTGTGGTTGGAGGCATACAGTCGCTGTCACTG
AAATGCAGAATGTGTTTTCGTGGGGGCGGGGAACAAACGGTCAGCTTGGCCATGGGGATA
CTCTTGACAGAAATCTCCCAAAGATCATAGAGGTACTGAGTATGGATGGATCGAGTGGAC
AGCAGATAGAGGTCTCAAAAGGTGACGTATCGTCAGAAAAAGGTTGGGTCTCTCCGTCTG
ACAGATATGCTGTTGTTCCGAATGAAAATGTCTCATTTGGCGGTAATGCAAACGACATAA
ACGTCCCTGGCAGTGATGTAAAAAGGATGCGGATGTGAATTTCTCGACCTCCATGAGGTA
GTGCATGTCCTTGATGCCTTTAAACTTGCTCGTAGGTTGCTTGGACAAAATACTTATCAT
GTAGGTCTTTTGTAGCAGACAGATACCTAAGTGCGTATTATAATTCCTGCTTACTGTAAT
TTCATGACTTGTATTGTTGGTGCAATTTGTTAATCATGTCACACTAAGTAATCAGTATAA
TATGTGGGAATTATTTATGTGGGAATTATTTGGTGTTGGTAGATGTTTTCAAGAAAATCT
CATTGACATGTTTGACGATAGTGTCGATTACTATACACTCAACCCTACTGAAACACAAGC
CATAAATAACTTGTGACTTCTGTCCGCTGATAGTTATGCAATACAGTACACATTGTGCTC
GTTTGGTGAAGCTTTTTCTTCTACTTTTGCCCTTTTTTAGAAGGGTTTCTTGAAGTTACC
TTCCGGCTCCATTTGACATGGCTTTAGAAAAGTTAAAAAGCTCTTTTGAGATTCAAAAGC
CG
>tig02154156g721250.t01 gene=tig02154156g721250 seq_id=chr10 type=exon
TCTTAATGTCTCATTATTCCTTTTTGGTGTTCTCAATTCTTGAGATATAATTTTACTAAA
TTGTTTTCATGGTATAATTCTCTAGGCTTCTTGGATTGAAGTTATCCAAATCACAGATTT
AGATTACAATATGGGGTCCCAAACTCAAGTTCACCACAGAATTTGGCACAAGCAGACCCA
CTACAACACCCCAATTTGCCAATGGGAGTGAGACAATCTCACCTTATCCACACTCCCACC
ACAACCTTAATTACACATTCCACATTCATCACCACCCCCATCAACCAAAATTTCCACTAT
CAGATTCTCCATAACACTCAGCCTCTGCTCCACCAGATCCCGGCAAATAAACCACCGCAG
ATGGCAGCCATGAACTCTAGCGTGTTGGCTTGCAACTATGTCATGTCAGGCACTGAGCTT
AGCTCAAAGGTTGTTTCAATGCCTTCGGTTGCCACCCCGATAGCACCTGTTCAGAAATTG
CCTGTGATAAGGGCCCAACAGGTTAAAATTTCTGACTCGAATGAGTCGGGAAGAAGAGCA
GCAGTTCTTTGCCTTGGCGCAGCCCTTTTGAGTGCTGCAGTTTCCACCTCCTCTGCCAGT
GCCGGCATCATTGAGGAATATATCGAAAAGAGCAAGACCAACAAGGAACTGAATGACAAG
AAGAGGCTGGCCACCAGTGGCGCCAACTTCGCTCGGGCATTCACAGTTCAGTTTGGCACT
TGCAAGTTCCCTGAAAATTTTACTGGGTGCCAAGATCTCGCCAAACAGAAGTGCCATTTA
TATCTGAAGACTTGGAATTGGAGTGCAAAGGGAAGGACAAATACAAGTGCGGTTCGAACG
TGTTCTGGAAATGGAAATCCTTGTTGGGTGTGATTTGATGGAACAGCGGGGAATACACAC
AGAAATTGCAGATTTGAATATGGAAGAAGGTGAAGTCGTGAAGAGTTTGATTGAACGGGC
AC
>tig02154156g721250.t02 gene=tig02154156g721250 seq_id=chr10 type=exon
TCTTAATGTCTCATTATTCCTTTTTGGTGTTCTCAATTCTTGAGATATAATTTTACTAAA
TTGTTTTCATGGTATAATTCTCTAGGCTTCTTGGATTGAAGTTATCCAAATCACAGATTT
AGATTACAATATGGGGTCCCAAACTCAAGTTCACCACAGAATTTGGCACAAGCAGACCCA
CTACAACACCCCAATTTGCCAATGGGAGTGAGACAATCTCACCTTATCCACACTCCCACC
ACAACCTTAATTACACATTCCACATTCATCACCACCCCCATCAACCAAAATTTCCACTAT
CAGATTCTCCATAACACTCAGCCTCTGCTCCACCAGATCCCGGCAAATAAACCACCGCAG
ATGGCAGCCATGAACTCTAGCGTGTTGGCTTGCAACTATGTCATGTCAGGCACTGAGCTT
AGCTCAAAGGTTGTTTCAATGCCTTCGGTTGCCACCCCGATAGCACCTGTTCAGAAATTG
CCTGTGATAAGGGCCCAACAGGTTAAAATTTCTGACTCGAATGAGTCGGGAAGAAGAGCA
GCAGTTCTTTGCCTTGGCGCAGCCCTTTTGAGTGCTGCAGTTTCCACCTCCTCTGCCAGT
GCCGGCATCATTGAGGAATATATCGAAAAGAGCAAGACCAACAAGGAACTGAATGACAAG
AAGAGGCTGGCCACCAGTGGCGCCAACTTCGCTCGGGCATTCACAGTTCAGTTTGGCACT
TGCAAGTTCCCTGAAAATTTTACTGGGTGCCAAGATCTCGCCAAACAGAAGAAAGTGCCA
TTTATATCTGAAGACTTGGAATTGGAGTGCAAAGGGAAGGACAAATACAAGTGCGGTTCG
AACGTGTTCTGGAAATGGTGAATACTGCAAAACCTTCATAACTACCCTTCCCCAATATGT
ATTTACATTTTAAGTTGAGAATTTCCGTTCTCTCTCTGTTTGATTGATCAATCGTATGTT
TTAAGTGTCATTTGATTCTTCGGATTTCATGGAATCAAGCTGCATCACATGGCATGATAT
TAGGCAGGCATTTTTCGAGAGGAGAAAATGAAAAATAGCAACAAATTGTGAAATAATGGC
AGGAGAAGAATTCTGTATAATTTAATACAAAGAATTTCAGATCCGTTCTAATAAATATTG
CACCCCAGTAAAATAGGCAGCAAAAATGTTACCTTTACATGTATTTCAACTCTCTTTATC
TCTGTAAGCATTTGTCAAGTTAAAGAAAATGAATAGTCCATCATTAAATATCGAAAACTG
ACAAAATGGACGAGGAACTCTGAAAACTGAAAAAGAAGAAACGCCAAGTTGACGCGGATG
CATTTGATTAAGATTCCTGCAATTGATGTGGGTTGTTCCAACAGAAGTATTCTAAAAAAA
AATGCATGTACAGCTGAGTGTGAAAACACGATACTGTACCAAAATGCAAGCCAATAGGAA
CTTTCCTTCTTATAGGCCTGCGATGAGCCCCAGATTTCCTTTCTACACAGGATGTTACAT
ACGAACTAAGCAAACCCCTTCACTTCTATCACATGTTCCGCAACCACAATAAGATTAGTG
TCAGCTATAATACCACAAATTTCTAAGCCATCATAACAAAACCTTAAGAATATGAACACC
ATGATGAGGATCCATTTTTTTGCAAC
>tig02154156g721250.t03 gene=tig02154156g721250 seq_id=chr10 type=exon
TCTTAATGTCTCATTATTCCTTTTTGGTGTTCTCAATTCTTGAGATATAATTTTACTAAA
TTGTTTTCATGGTATAATTCTCTAGGCTTCTTGGATTGAAGTTATCCAAATCACAGATTT
AGATTACAATATGGGGTCCCAAACTCAAGTTCACCACAGAATTTGGCACAAGCAGACCCA
CTACAACACCCCAATTTGCCAATGGGAGTGAGACAATCTCACCTTATCCACACTCCCACC
ACAACCTTAATTACACATTCCACATTCATCACCACCCCCATCAACCAAAATTTCCACTAT
CAGATTCTCCATAACACTCAGCCTCTGCTCCACCAGATCCCGGCAAATAAACCACCGCAG
ATGGCAGCCATGAACTCTAGCGTGTTGGCTTGCAACTATGTCATGTCAGGCACTGAGCTT
AGCTCAAAGGTTGTTTCAATGCCTTCGGTTGCCACCCCGATAGCACCTGTTCAGAAATTG
CCTGTGATAAGGGCCCAACAGGTTAAAATTTCTGACTCGAATGAGTCGGGAAGAAGAGCA
GCAGTTCTTTGCCTTGGCGCAGCCCTTTTGAGTGCTGCAGTTTCCACCTCCTCTGCCAGT
GCCGGCATCATTGAGGAATATATCGAAAAGAGCAAGACCAACAAGGAACTGAATGACAAG
AAGAGGCTGGCCACCAGTGGCGCCAACTTCGCTCGGGCATTCACAGTTCAGTTTGGCACT
TGCAAGTTCCCTGAAAATTTTACTGGGTGCCAAGATCTCGCCAAACAGAAGAAAGTGCCA
TTTATATCTGAAGACTTGGAATTGGAGTGCAAAGGGAAGGACAAATACAAGTGCGGTTCG
AACGTGTTCTGGAAATGGAAATCCTTGTTGGGTGTGATTTGATGGAACAGCGGGGAATAC
ACACAGAAATTGCAGATTTGAATATGGAAGAAGGTGAAGTCGTGAAGAGTTTGATTGAAC
GGGCAC
>tig00003435g273700.t01 gene=tig00003435g273700 seq_id=chr10 type=exon
ATGGCCCCGGCAACATTGACCTCACTCGCACAAGAGAAAACCCTACAATCACAATTCATA
CGAGATGAAGATGAACGCCCAAAGGTGGCATATAATCAGTTCAGCAATGAAATTCCGGTG
ATATCGCTCGCCGGAATTGATGATGAAGGCGGCAAGAGATCGGAGATATGTAAAAAAATT
GTTGAAGCATGTGAGGATTGGGGTATTTTCCAGGTGGTTGATCATGGTGTTGATACTAAT
CTTATTTCTGATATGACTTGTTTGGCTCGCGAGTTCTTTGATTTGCCGGAGAAAGAGAAG
CTCCGGTTCGACATGTCCGGTGGGAAGAAAGGCGGTTTCATTGTCTCTAGTCACCTTCAG
CGACAAGTTGATGAATTTAGGTGCAAACTGCTTGAAGTTTTGTCTGAGGCAATGGGGCTG
GAAAAGGATGCTCTCACCAAAGCTTGTGTTGACATGGACCAGAAAGTGGTTGTGAATTTC
TATCCAAAATGCCCGCAGCCCGACATCACACTTGGGTTAAAGCGGCACACAGATCCCGGG
ACTATTACTCTATTGCTACAGGACCAGGTTGGTGGGCTGCAGGCCACCAAGGATGGTGGC
AAGACATGGATCACCGTTCAGCCCGTGGAGGGAGCCTTTGTGGTCAATCTTGGGGACCAT
GGTCATCAGATTATCAATAGCAACTTTCCAGAATCCAGCTCCACCGGCTATAGTGTACCC
ACTGAAGATCAGGAGAGCGAAAAATCTGTGATGGAAGAGCCCATCACGTTCGCAGAAATG
TATAAGAGGAAAATGAGTAAAGATCTTGAGCTTGCAAGGCTGAAAAAATTGGCTAAGGAC
AAACAAATTCAAGAACAGGAACTGGAGAAAAGTAACAAGCAGCTGGGAACTGAACCAAAG
GATCTTGAGGATATTCTTGCTTGA
>tig00002147_2g192640.t01 gene=tig00002147_2g192640 seq_id=chr10 type=exon
GCCAAAAAAAGACCGGGAAGCCTGAAAAACAAAACCCCCAATTTCGAACCCAAACCCTAC
CCATTATTTCTCTTTCCCTCCCCATTCGGCCATTCCCACTCCCTCTATCCTCTGTACAGA
ACCTTCGAACCCGACCTTCAAACCCACCTAAAAACCTTCCTTCATCCTTCTATCTGAAGC
TCCTCCGGTTGACGGCGACCGAAGGAAAAGCGCATAGGTATGGTGAGCGACCAATGGACG
GACCATCAAACTAGTATTTCGAATTTTCTGATGTGCTCGTCGAGGAATTGGAAGGCATCG
CTGGTCCAATTGAAGGAGACCCATATTGGAGGAGATTCACGTAATATGTCCAACTACACG
GCTGACAAGGTCCCCTGCGATGGAGTGGAGGTTATATCTGATTTTATGAGCGACGATGGT
TTGGATGGGAAAATGTTAGTTGTTGAAAATGAGATTATTGTGCCTGAGGTTGGTATGAAA
TTTGCGGATAATACAGAGGTATTTGAATTCTACAAAAAATATGCTTACCAAGTAGGGTTT
CCTGTTAGAAAACGAAATACGAAGAGGGGAGATGACGGGATGGTACGGTATGTGAGTTTT
ACTTGTAGTCGAGAAGGTCAACGAGGTCGTAACAACCAAACATCTTTGAATCCTACACAA
ACCATTGAGACAGGGTGTAAAGTGAGGTTAACTGCATGTTCTGATACCCGTGGAATATTT
AGAATAAATGTTGTACAGTTAGAGCACAACCATAAAACAAGCCTTGTATAGATGCAATTG
ACAACTTAGTGAACATATTAAAAGACGACTTGAGGTGAATGACATAGCAAGAATCCCTAT
GCATAAAAGCTATAATTCAACTGTAGTGGAGGCAAGATGTTTCGATAACATGACATGCGT
TGAAAAGGATTGCAGAAATTTCATTGATAAAGTGCGGCGTTTAAGACTTGGTCAAGGGGA
CGCTACTGCAATACAAGCATATTTCTCCAAAATGCAAGCACGTAGTCCTGGTTTTTTTTC
AGTATGGACTTGAATGAAGAGTGTAGGTTGAGAAACGTGTTTTGGGCAAATAATAGAAGT
AGAGAAGCGTGTAAGGAATTTGGTGATATCGTGACTTTGACACCACATAACTGACTAACA
AGCACGATATGTCGTTCGCTCCTTTTGTAGGCGTAAATCACCATGGGCAGTCAACTCTAT
TGGGTTGTGGGTTGGTTTCAAATGAAGATACAAACACATTTGTTTGGTTATTTAGGACAT
GGCTTGAATGCATGAATGGCAAGGCTCCCGATGGCATCATTACGGACCAAGATCAGGCAA
TGCAAAATGCAATTGAAATTGTTTTCCCGAACACTAAACACAAATGGTGCTTGTGGCACA
TACTAAAAAAGTTACCCGAAAAGTTTGGATGCCACATTGACAAAGGTTCAATAATGCATG
TTATACATGGATTGGTCTATGACACACTTAGTATTCAAGAATTTGAGGAAGGGTGGTTGA
ACATGGCTCAATCAATTTGGATTGCAAGATCATGATTAGCTATGTGGACTCTATAATGAG
AGAAGTTGTTGGGTACCATGTTATTTGAAAATTACATTTTGGACTGGTATGTCAACCACC
CTACGGAGCGAGGGTATTAATGCATTCTTTGATAGCTACGTGCATTCAAAAATATCATTA
AAACTTTTTGTAGAGCAGTACAAGCGGGCGTTGAGAACTAAAGTAGAGAAGGAATTTCAA
GCTGATTTTAGATCATTCTCACAAATGGTTCCATGTGTCACTACGTATGATATGGAAAAA
CAGTTTCAAAAAGTGTATACTATCACAAAATTTAGGAAATTCCAATAGGAGTTCACAGGC
AACGTGTACTGTGACATTTTGTCTGCTGAAGACTTTTATGGATTAACGAAGTATCAGGTG
TGAGAGGATATCAAGAGCAGTGGAGGGATGAAGAAAAAAATGTTTACAGTTTGTTTTCGT
AGAGATAGTTGTGAGGTTGAGTGCAACTGTCATTTGTTTGAGTTTCGAGGTATCGTTTGC
AAGCACGCCATCTAAGCACTAGTACAAAATGATGTGTCATTGCTGCCTAAAAAGTATGTT
CTGAGGCAGTGGAGGAGAGATGTTAGTAGACAGTACATGCGGGTCCCAACCACGTATGAT
GGTTTGGTTTGTACTGTTGAAAAAGTGAGGTATGAGCAGTTGTGTGCTGCATTTACGAAG
ATGGCTGACTTGGTAGCGAGAAATGAAGAACGATCAAAGAATCTCTTGCGGTGGATTGAA
TTCCGAGCAACCGAATTGGCTTTATCAAAATGTAATAGCATTGAAATGCATGGATTTGAA
GATACGAATGATGCAAACATATACATTCTGGATCCAAAGTTCACCAAACGAAAGGATGCA
CCAAAAAAGCTGCGCAAAAAAAGTCCGTTGGAGACACATTCGAAGAAATCAAAGGGTCGC
AAAAAGATATAAATTTTGGGTCCTTATAACTGTCCGCTTGCAAATTATGTACTGCATGGA
ATTAAGTTGAACTAACATTTTTTCTTGAGTCATGTGCAGGCTCCTGTCAACTCCGATGTC
GCAAACACTAGTATGTTTGAGGATGCACAAGTTCATAACGTTTCATCTTCGCATGTGTCA
CATCATTTTGGGATGCAAGGGAGCACGCAAAACTGATTTTTTGGGACGCAGGAGAGCATG
CAAAGCTGGGGATATGAAGGCTGCCGAATCTGAATTTTTGTTTATGGGATATAATTTTTT
TTGCTTTTGTTAATATGAAGGGTTGCCAAATCGATTTGGCTTATTTAGTTAATATAAGGC
TGCCGAATCTAATTTTTTGTTTATGGGATGTAATCTTTTTTGCTTTTGTTAATATGAAGG
GTTGCCGAATAGATTTGGCTTATTTTGTTAATATAAGGCCGTCGAATCTGATTTTTTGTT
TACGGGATGTAATCTTTTTTGCTTTTGCTAATATGAAGGGTTGCCAAATCGACTTGGCTT
ATTTTGTTAATATGAAGGCTACGGAAT
>tig00011916g599190.t01 gene=tig00011916g599190 seq_id=chr10 type=exon
TATAAACCAGTCTGAAAAATAGCTTTATTTACATAAATGAAATTTCTATAACCGTCCATT
TGAAGATAGTGTACAAACATCATCTATAAATTGCAGCCACGTTACAACATTTATTTGTCC
ATTCCTGCTACTTTTGACCACCCAATCCCAAGCCTGTAATAAATTCAGCAGTTCCTCTAC
CAATTCTCACCACCGCGCCTCCTCCATCGTCCTCCGCCCCCACCACCGCAATCCCAGAAA
GAAAAGAACGAAAAATAGCAGTAAAAGTCTGGTAATATTGAGAAACCTGAAAAAAAAATT
TAAAAATCAATGTCTCTGCTTCGAAGGAGGAAAGTCCCAGAAAATGAACGAACCCAGGTT
CCAGATCCGAACCCAGATGGGAATCAGAAGGACAAGAAGATAATTGACAAGAAAATTGAG
ATTCAAAAATCCCAGAAGCAGCAGAGCAAGTGGAATTGTGTTGACAGTTGCTGTTGGTTT
ATTGGGTGCATATGCGTGGTGTGGTGGGTGCTATTGTTTCTGTACAACATGATGCCTTCT
TCGTTCCCGCAATACATGACGGAGGTGATAACGGGGCCGATGCCGGACCCGCCAGGCGTA
AAGTTGCAGAAGGAGGATTGAAGGCCAAGCATCCTGTGGTTTTGTGCCGGGGATTGTTAC
TGGTGGGCTTGAGCTCTGGGAGGGACACCAATGTGCTGATGGATTGTTCCGTAAAAGGCT
TTGGGGCGGGACATTCGGGGAAGTTTACAAGAGGCCTTTATGTTGGGTGGAGCATATGTC
ATTAGACAACGAAACTGGTTTGGATCCTCCTGGTATAAGGGTCAGGCCTGTCAGTGGTCT
TGTTGCTGCGGATTATTTTGCTCCTGGATATTTTGTCTGGGCAGTTCTAATTGCTAATCT
CGCTCGGATTGGGTACGAGGAAAAAACTATGTATATGGCTTCATATGATTGGAGACTCTC
ATTCCAGAATACGGAGGTGCGTGACCAGGCACTGAGCAGGATAAAAAGTAATATAGAACT
GATGGTTGCTACAAATGGCGGCAACAAGGCAGTTATAATTCCACATTCAATGGGTGTTTT
GTACTTTTTGCATTTCATGAAGTGGGTGGAGGCCCCTGCTCCAATGGGTGGAGGGGGAGG
TCCAGATTGGTGTGCTAAGCATATAAAGACTGTTGTGAACATTGGGGGTCCGTTTTTAGG
CGTTCCAAAAGCTGTCTCTGGGCTTTTCTCTGCCGAAGCAAGGGATATTGCTGTTGCAAG
GGCTATAGCTCCCGGAGTTCTGGATAAGGATTTATTTCACATTCAAACTTTACAGCACAT
AATGAAGATGACTAGGACATGGGATTCAACCATGTCAATGATACCAAAAGGTGGAGACAC
TATTTGGGGTGGTCTTGATTGGGCACCTGAGGAAGGCTATGTTCTTAGCAAAAGGAGGCA
AAGAAACAATGGTACTAGTGAGGATGAAGCAACTGAATCTAAAGTAAAACATGTCAATTA
TGGAAGAATAATATCATTTGGAAAAGATGTGGCAAAGGCACATTCTTCAGAGATTGAGAG
AATCGACTTTCGGGATGCTGTGAAGGGTAGCAATGTTGCTAATCACACATGTCGTGATGT
ATGGACAGAGTATCATGACATGGGTTTTGGTGGCATCAAAGCTGTTGCGGAATATAAAAC
TTATACAGCCGCAGAGATCTTAGATCTGCTACAGTTTGTTGCCCCTAAAATGATGGAACG
TGGTAGTGCTCATTTTTCATATGGGATAGCTGACAATTTGGAAGACCCGAAGTATCAGCA
CTATAAATACTGGTCTAATCCATTGGAAACAACGTTGCCAAATGCTCCTGACATGGAGAT
CTTCTCGATGTACGGAGTTGGCGTCCCAACAGAAAGAGCTTATGTTTACAGGCTGGCTCC
AGCAGCAGAATGCTATATTCCATTTCAGATCGATACATCAGCAGATGACGATGATGAAGA
CAGTTGTTTAAAGGATGGTGTTTTTACTATTGACGGGGATGAGACAGTGCCTGTTTTAAG
TGCCGGCTTTATGAGTGCAAAAGGGTGGCGTGGAAAAACAAGATTCAATCCTTCGGGAAT
TCCAACGTACATAAGGGAGTACGAACATGCTCCTCCATCTAGTCTTCTTGAAGGTCGTGG
CACTCAGAGCGGAGCCCATGTTGATATAATGGGAAACTTTGCACTAATTGAAGACATTAT
GCGAATTGCTGCTGGGGCTAAGGGAGAAGAGTTGGGAGGCGATCTTGTGTACTCAGACAT
CTTCAAATGGTCTGAGAAGATCGAGTTACCTCTATAACTTGAGCCGGGTTCTGGATATCA
GTAACGTGGGATTTTAGCATGCTGATTTTTCTAGGTTCTTATGCCCTCGTGGATCTCATC
GACAGTAACAGTATGAAAGGAAGAGGGGTTGTTGCAGTATTGCAGTATCTGATGTGGCAC
CTTGTCATGCACATAGAAGCTTTTGCCAAGAACTGGAGGCCCGTGGGCGAAGAGTAAGGA
GCGTAAAACATAATGTAAATTTTTTCCTATCTTGAAACCAACCAAAAACCGACCCTGTCT
ACCTCGGCCCTGAAAAAAAATGTGGAAACATTATGATTGTAAATCAATGAAAATCAACTA
AAATATTTGTGTAATTTACTATTTCATATTGAAATAGTGTTTGTAATAGATCAGCTTGGC
AATGTGTTGTAGTGACTGTTGGTACTTATGACCAAATAAATGTGGGAACATTATGATTGT
TCTTAGTACTTTATTTTATGTAGTTTTCCTTCTTTTGGGGAAAATTCTCTTGAATTTTGT
TTAATTTCTTTGCTGATGA
>tig02154146g717100.t01 gene=tig02154146g717100 seq_id=chr10 type=exon
AAGGCCATACAATACCGTATTTGTGTGTGTGTGTGTGTATATATATGTAACATTTTAACT
TCCAAACCGTTCACTTCAAATCTCACAACTTCTCACCATGATCACCTTGACCCTCATCCT
CTACATTTCCATTTTCAGGGTTCTTTCTATGCTTTTTACTTAACCACATTCTACTCCGCC
GTTACCCAAAGCCATTGCCGCCGGGTCCAAAACAATGGCTGATAATCGGAAATCTTCCTC
TAATCGGCCCGAAACCTCACCAATCCATTGCGGAAACCTCACCAATCCATCGCCGCCATG
GCCCGAGTTTACGGCCCCCTCATGCATCTTAAAATGGGGTTCGTCCATGTGGTTGTCGCC
GCCTCGGCAGGGGTAGCGGAGCAGTTTCTTAAGGTCCACGACGCCAAATTTTCCAGCCGG
CCACCTAATTCTGGCGCCAAATACCTTGCTTATAATTATCAAGACCTGGTCTTTGCGCCC
TATGGTCCACGGTGGCGCATGCTTCGTAAAATTTGCGCAGTTCATCTTTTCTCCGCCAAG
GCTTTAGATGAATTCCGCCATGTTCGACAGGAAGAATTAGCTACTCTTGCACATGCCCTA
GCTAGTGCAGGGCAGAAGACCCCAGTGAATTTAGCCCAATTACTCAACGTGTGCACCACC
AACGCCATAGCCCGGGTGATGCTTGGGCGACGCGTGGTGGGTGACGGGAGTGGCGGTGGT
GACGCCAAGGCGGATGAATTCAAATCAATGGTGGTGGAGATGATGACTCTTGCAGGTGTG
TTCAACATTGGTGATTTTATCCCGGCCCTTGAAGGTTTAGACATTCAAGGGGTGATCAAG
AAAATGAAGAAACTTCATAAACGTTTTGACACTTTCTTGAGCAAAATTCTTGAGGAGCAC
AAGATCAACGGCTCTCGTGCGTCGGATCGAAACAACCTGTTTTCCGCTGGAACCGACACG
TCTTCTAGTACGGTGGAATGGGCCATTGCGGAACTCCTTCGACACCCAGAAATATTGGCT
CGCGCCCAAGAAGAGCTCGATTTAGTTGTAGGTAAGGATCGACTTGAAATCTTTCGACTT
CATCCTTCCACACCACTATCTCTTCCAAGAATGGCTAGTGAGAATTGTGAGATCAATGGC
TACTTCATTCCAAAGGGCTCTACGCTTCTCGTTAACGTTTGGGCCATAGCTCGTGATCCA
AACGTATGGACCGACCCACTTGAGTTTCGTCCGGAACGATTTTTACCCGGTGGTGAAAAG
CCTAACGTAGATGTTCGAGGTAATGATTTTGAAGTGATACCTTTTGGAGCCGGCCGTAGA
ATTTGTGCAGGATTGAGCTTGGGCCTGCGCATGGTGCAGCTAATGACTGCAACCTTAATC
CATGCATTTGATTTCGAGTTACCGAACGGGATATCGGCTCGAGAACTCGACATGGAGGAG
GGTTATGGGCTGACCTTACAACGGGCCGCACCATTGGTGGTGCATCCAAGACGTAGGTTA
GGACCTCATGTACTCAAGTTCTAAGTGTTTGGAAATTTGGCCGTGTGGCAGATTGTATTT
CAGCACTTCTATTACAATCTAATGTAAGATATTCCAATAAACATTCATACTTCTGTTTAT
ATGCACTCTAGTAAATTATTAGTATGAAACGAAAATTTCTGAAAAATGATTCTCAAATAT
ATTTTAAAAATAGTTTTGTCATGTTTAATACGCCCAACTTGATAGAATCAAACTCGGCAG
TACAATTTTTGTGACAGTTTTTTGGTTGATCATATTGAATCATGCCTAGTTCATCATGCT
AAACATATTCCATTATTGAAAAATAGAG
>tig02154146g717100.t02 gene=tig02154146g717100 seq_id=chr10 type=exon
AGACCACGTGTCTTACTATGTGCCACAATGTAACAAATCACAAGACTTGTCCTTATGTAC
GTTATTTCATTTAAAATAAAATAAAATAGAGGAAAAAGTTAAAAGTAACTGTAGACCCCG
CTGCCCGGCTTTCAAAACGTCCGCTTACCAACCAAGTAGGTACCATCTACCTCGCCATTC
CCATTCAATTCTGCACACTCTTGTATCTTTTATATACACACTTCCAACTTCCACTCTCTC
CACTCAGATCCTACAACCAACTCCCAACTCCCACGATGACCTTAACCCTAATTTTATACA
CCTCAATCTTCGGGTTCCTCCTATACTCTTTACTTAACCACCTTCTCCTCCGCCGTTATC
CAAAACCGCTACCGCCTGGCCCAAAACCATGGCCGATAATCGGAAACCTCCCCAACATGG
GCCAGAAACCTCACCAATCCATCGCCGCCATGGCCCGAGTTTACGGCCCCCTCATGCATC
TTAAAATGGGGTTCGTCCATGTGGTTGTCGCCGCCTCGGCAGGGGTAGCGGAGCAGTTTC
TTAAGGTCCACGACGCCAAATTTTCCAGCCGGCCACCTAATTCTGGCGCCAAATACCTTG
CTTATAATTATCAAGACCTGGTCTTTGCGCCCTATGGTCCACGGTGGCGCATGCTTCGTA
AAATTTGCGCAGTTCATCTTTTCTCCGCCAAGGCTTTAGATGAATTCCGCCATGTTCGAC
AGGAAGAATTAGCTACTCTTGCACATGCCCTAGCTAGTGCAGGGCAGAAGACCCCAGTGA
ATTTAGCCCAATTACTCAACGTGTGCACCACCAACGCCATAGCCCGGGTGATGCTTGGGC
GACGCGTGGTGGGTGACGGGAGTGGCGGTGGTGACGCCAAGGCGGATGAATTCAAATCAA
TGGTGGTGGAGATGATGACTCTTGCAGGTGTGTTCAACATTGGTGATTTTATCCCGGCCC
TTGAAGGTTTAGACATTCAAGGGGTGATCAAGAAAATGAAGAAACTTCATAAACGTTTTG
ACACTTTCTTGAGCAAAATTCTTGAGGAGCACAAGATCAACGGCTCTCGTGCGTCGGATC
GAAACGTTGACTTGTTGAGTGCGTTGATTGAGTTGAAAGATGATGAGCAGGGGGAGGAAG
GGAGACTTACAGACACAGAAATCAAGGCTTTACTTTTGAACCTGTTTTCCGCTGGAACCG
ACACGTCTTCTAGTACGGTGGAATGGGCCATTGCGGAACTCCTTCGACACCCAGAAATAT
TGGCTCGCGCCCAAGAAGAGCTCGATTTAGTTGTAGGTAAGGATCGACTTGTGGCAGAAG
CTGACCTACCCCAGTTGACATTCCTTCAAGCCATCATCAAGGAAATCTTTCGACTTCATC
CTTCCACACCACTATCTCTTCCAAGAATGGCTAGTGAGAATTGTGAGATCAATGGCTACT
TCATTCCAAAGGGCTCTACGCTTCTCGTTAACGTTTGGGCCATAGCTCGTGATCCAAACG
TATGGACCGACCCACTTGAGTTTCGTCCGGAACGATTTTTACCCGGTGGTGAAAAGCCTA
ACGTAGATGTTCGAGGTAATGATTTTGAAGTGATACCTTTTGGAGCCGGCCGTAGAATTT
GTGCAGGATTGAGCTTGGGCCTGCGCATGGTGCAGCTAATGACTGCAACCTTAATCCATG
CATTTGATTTCGAGTTACCGAACGGGATATCGGCTCGAGAACTCGACATGGAGGAGGGTT
ATGGGCTGACCTTACAACGGGCCGCACCATTGGTGGTGCATCCAAGACGTAGGTTAGGAC
CTCATGTACTCAAGTTCTAAGTGTTTGGAAATTTGGCCGTGTGGCAGATTGTATTTCAGC
ACTTCTATTACAATCTAATGTAAGATATTCCAATAAACATTCATACTTCTGTTTATATGC
ACTCTAGTAAATTATTAGTATGAAACGAAAATTTCTGAAAAATGATTCTCAAATATATTT
TAAAAATAGTTTTGTCATGTTTAATACGCCCAACTTGATAGAATCAAACTCGGCAGTACA
ATTTTTGTGACAGTTTTTTGGTTGATCATATTGAATCATGCCTAGTTCATCATGCTAAAC
ATATTCCATTATTGAAAAATAGAG
>tig02154146g717100.t03 gene=tig02154146g717100 seq_id=chr10 type=exon
AGACCACGTGTCTTACTATGTGCCACAATGTAACAAATCACAAGACTTGTCCTTATGTAC
GTTATTTCATTTAAAATAAAATAAAATAGAGGAAAAAGTTAAAAGTAACTGTAGACCCCG
CTGCCCGGCTTTCAAAACGTCCGCTTACCAACCAAGTAGGTACCATCTACCTCGCCATTC
CCATTCAATTCTGCACACTCTTGTATCTTTTATATACACACTTCCAACTTCCACTCTCTC
CACTCAGATCCTACAACCAACTCCCAACTCCCACGATGACCTTAACCCTAATTTTATACA
CCTCAATCTTCGGGTTCCTCCTATACTCTTTACTTAACCACCTTCTCCTCCGCCGTTATC
CAAAACCGCTACCGCCTGGCCCAAAACCATGGCCGATAATCGGAAACCTCCCCAACATGG
GCCAGAAACCTCACCAATCCATCGCCGCCATGGCCCGAGTTTACGGCCCCCTCATGCATC
TTAAAATGGGGTTCGTCCATGTGGTTGTCGCCGCCTCGGCAGGGGTAGCGGAGCAGTTTC
TTAAGGTCCACGACGCCAAATTTTCCAGCCGGCCACCTAATTCTGGCGCCAAATACCTTG
CTTATAATTATCAAGACCTGGTCTTTGCGCCCTATGGTCCACGGTGGCGCATGCTTCGTA
AAATTTGCGCAGTTCATCTTTTCTCCGCCAAGGCTTTAGATGAATTCCGCCATGTTCGAC
AGAACCTGTTTTCCGCTGGAACCGACACGTCTTCTAGTACGGTGGAATGGGCCATTGCGG
AACTCCTTCGACACCCAGAAATATTGGCTCGCGCCCAAGAAGAGCTCGATTTAGTTGTAG
GTAAGGATCGACTTGTGGCAGAAGCTGACCTACCCCAGTTGACATTCCTTCAAGCCATCA
TCAAGGAAATCTTTCGACTTCATCCTTCCACACCACTATCTCTTCCAAGAATGGCTAGTG
AGAATTGTGAGATCAATGGCTACTTCATTCCAAAGGGCTCTACGCTTCTCGTTAACGTTT
GGGCCATAGCTCGTGATCCAAACGTATGGACCGACCCACTTGAGTTTCGTCCGGAACGAT
TTTTACCCGGTGGTGAAAAGCCTAACGTAGATGTTCGAGGTAATGATTTTGAAGTGATAC
CTTTTGGAGCCGGCCGTAGAATTTGTGCAGGATTGAGCTTGGGCCTGCGCATGGTGCAGC
TAATGACTGCAACCTTAATCCATGCATTTGATTTCGAGTTACCGAACGGGATATCGGCTC
GAGAACTCGACATGGAGGAGGGTTATGGGCTGACCTTACAACGGGCCGCACCATTGGTGG
TGCATCCAAGACGTAGGTTAGGACCTCATGTACTCAAGTTCTAAGTGTTTGGAAATTTGG
CCGTGTGGCAGATTGTATTTCAGCACTTCTATTACAATCTAATGTAAGATATTCCAATAA
ACATTCATACTTCTGTTTATATGCACTCTAGTAAATTATTAGTATGAAACGAAAATTTCT
GAAAAATGATTCTCAAATATATTTTAAAAATAGTTTTGTCATGTTTAATACGCCCAACTT
GATAGAATCAAACTCGGCAGTACAATTTTTGTGACAGTTTTTTGGTTGATCATATTGAAT
CATGCCTAGTTCATCATGCTAAACATATTCCATTATTGAAAAATAGAG
>tig00007917g480590.t01 gene=tig00007917g480590 seq_id=chr10 type=exon
TGAAAATCAAATGGGCAAACGAGTCTATTCCGGCAACTTGTGCCATTTCTGGAGAGAGAA
AGTTCAACCTCAAATAAATAATTAATATTATTTTTATATTAAAAAGAAAAGGGAAAGAAA
TCGGGGAAGAGGAGGGTTTCGAAATTTGTGTGAATCTTCACGAGACTGTTATTTTTTCTT
TTCTCCGCCTTGCATCTCCGATCGAATCCCTCTCCTTTCGATCTGTAATCATATTTTTAC
ACACTAGTAATTGACAGAGTAATAGAGGTATATCCATTCAATTGTAGAAGAAAATCAGAA
GAATTAAGGGAAATGGATTTGGACCAGTGGATAGTGAAGGTGAAAGAAGGTCAGCACTTG
TCTGAAGATGAGCTTCAGCTTCTCTGCGAATACGTAAAGGAGATATTGATTGAGGAGTCA
AATGTTCAGCCTGTGAATAGTCCGGTTACAGTATGTGGGGACATCCATGGACAGTTTCAT
GATTTGATGAAACTCTTCCAGACCGGAGGTCATGTACCTGAGACAAATTACATATTTATG
GTGAATCTTATATAAATATGTTGATTTACGTCTGTTTTAACTTTCCTTTTTATCCTTGTT
CCATATTTTGGACTCTTTTATTTCCATGATGAAACTTCTTCTATCTTGGCAGGGAGATTT
TGTTGACCGAGGTTACAATAGCCTAGAAGTTTTCACCATTCTTTTGCTTCTCAAAGCGAG
ATACCCAGCTAACATTACTCTCCTACGTGGAAATCATGAAAGCAGGCAATTGACTCAGGT
CTATGGATTTTATGATGAATGTCAAAGGAAGTATGGGAATGCAAACGCCTGGCGGTATTG
CACAGATGTTTTTGACTATCTAACTCTTTCAGCAATTATAGATGGAACGGTACTTTGTGT
GCACGGTGGGCTATCCCCAGACGTTAGAACTGTTGATCAGATTCGAGTCATTGAACGGAA
CTGTGAAATCCCCCATGAAGGGCCTTTCTGTGACCTAATGTGGAGTGATCCTGAAGATAT
TGAGACATGGGCTGTGAGTCCTAGAGGAGCAGGCTGGCTTTTTGGGTCCAGGGTTACTTC
TGAGTTCAATCACATTAACAAACTTGATCTAGTTTGCCGAGCCCACCAACTTGTACAAGA
AGGTCTGAAATACATGTTTCAAGATAAAGGACTTGTAACTGTGTGGTCTGCTCCAAATTA
TTGTTACCGTTGCGGAAATGTTGCCTCGATATTAAGCTTCAATGAGAAAATGGAGAGAGA
GGTGAAGTTCTTCACTGAGACTGAGGAGAACAACCAGATGCGAGGACCCAGGACTGGAGT
ACCATATTTTCTGTGAGTTACAATTGCTTCCACTCAAATTTCAGATATAATTTTGGCACC
CGTTACCATGAAGTGTGACTGGTGGAGAGGAAGAAAGAAAGAAAGTTGAGTGGAGAAATG
TTCACTAGATTCTAACATACTAGCCATGGTTGCCTGCTTCCTTTACATAGTTTCTTGCTG
TGCATCAAAGATGATTTTATGTTGTGTTTTCAGTATTTTTCGTAGTTTAGTTCAATGATA
CACCACTCGTATTGATTGATTATGAACATTTCTATTCGTTTTTGTCCTTTTTTTTTTTTC
GATGCTGAAGTATAAATTATGTAAACCTGGGTGAATATTAGTATAGATGGGTTTGATGTT
CAGTTATTTACATTGGTCAATCGCCATCCTCACTTGTTATCATTGATGATGATTAGTTTC
GAGCAGGAACACGATGAAACTTTACGTGTTTAAATACTTTGTTTAGTTTCTCATGTAAAT
TTTGTAGGTCCCAATGCCCCTTTTCTCCGTGTTCCTCTTGAAACTTCGATGTAACCAGAG
CTTGCTTTGAGAGATCAAGTACTCTTTCCCTGCCAACCTCCATTTCTGAAACTAGACGCG
ATCTGTTCTTCAATTCAAGATTCAAGAATTGAGTTCGGTAAAGGGTTTGTCTATATTTTG
TCACTGACCCTAGGAGAGCAAGGTTAAAGTAGGTAGGAATATCAGAAACTCAAGGCTCGA
GCTAGGCTTGAGTTTTATTAAGTCGGGCTTTCTTTGGCCGAGTCGAACCGAGCAAAAGCG
CGGCCAAAAAATTGAGGCTCAACTCGAGTTTTGAGCTCGAGCCTTGCCCAGCCAAGTCGA
GCCACATCTTTTTGTTTTATTTTATTTTATTTATTTTTAGGATCGTGCTTGGCTTGACAC
CCCAAGATGGGC
>tig00007917g480590.t02 gene=tig00007917g480590 seq_id=chr10 type=exon
TGAAAATCAAATGGGCAAACGAGTCTATTCCGGCAACTTGTGCCATTTCTGGAGAGAGAA
AGTTCAACCTCAAATAAATAATTAATATTATTTTTATATTAAAAAGAAAAGGGAAAGAAA
TCGGGGAAGAGGAGGGTTTCGAAATTTGTGTGAATCTTCACGAGACTGTTATTTTTTCTT
TTCTCCGCCTTGCATCTCCGATCGAATCCCTCTCCTTTCGATCTGTAATCATATTTTTAC
ACACTAGTAATTGACAGAGTAATAGAGGTATATCCATTCAATTGTAGAAGAAAATCAGAA
GAATTAAGGGAAATGGATTTGGACCAGTGGATAGTGAAGGTGAAAGAAGGTCAGCACTTG
TCTGAAGATGAGCTTCAGCTTCTCTGCGAATACGTAAAGGAGATATTGATTGAGGAGTCA
AATGTTCAGCCTGTGAATAGTCCGGTTACAGTATGTGGGGACATCCATGGACAGTTTCAT
GATTTGATGAAACTCTTCCAGACCGGAGGTCATGTACCTGAGACAAATTACATATTTATG
GGAGATTTTGTTGACCGAGGTTACAATAGCCTAGAAGTTTTCACCATTCTTTTGCTTCTC
AAAGCGAGGTGCATGGCATGCCTGATTATGTTCTATATTTGAATTTTTTAATTTATTTGT
ATTTCGATTATTTCATTAGATTTCTTCAGCAAATAGTCTCACCCATCTGGTGTCTAATTA
AATTCGTGATCATGTTGAAGAAAGGTTTAGAATGAAAATCATTGCATCTATGTCTTGATG
CCATTGCCATAAAGATTTGGCAAAAACATATATTGACAAGAATTTGGTTCTTAATACAGA
GCTGGGATGTTCTGGTCTAATTGCATTTATATAATAAAAATGACAGGTATTGGTCAATCT
GAATGTGTGTTGGTCTAGTTCATATGATCCTGATATGAATAATATCTAAGCTCTGCCATT
TCCTTCTCTGTATTTTTGTCTCCATAAACTTAAATTCACTAGGTATTGGTGCAGAAAATT
TTCAGCTTTACTTTGATGAACTAATATTATTGCAACTGCAATACATATTATGGATAACAT
GTGTCATTAGTTTTATTTTTGCAGGCTTTGTATGTTAAACATTCAATTTTTTAGCAAAAT
ATCTAAAAATCATATATTTGCTCTAATATACTATTTGAGGTTCTTTATAGTTGATATATT
TTCCTTTGGCTAATGTATATTTTGTATTTTATTTTTATTTTTTGCTGCAGATACCCAGCT
AACATTACTCTCCTACGTGGAAATCATGAAAGCAGGCAATTGACTCAGGTCTATGGATTT
TATGATGAATGTCAAAGGAAGTATGGGAATGCAAACGCCTGGCGGTATTGCACAGATGTT
TTTGACTATCTAACTCTTTCAGCAATTATAGATGGAACGGTACTTTGTGTGCACGGTGGG
CTATCCCCAGACGTTAGAACTGTTGATCAGATTCGAGTCATTGAACGGAACTGTGAAATC
CCCCATGAAGGGCCTTTCTGTGACCTAATGTGGAGTGATCCTGAAGATATTGAGACATGG
GCTGTGAGTCCTAGAGGAGCAGGCTGGCTTTTTGGGTCCAGGGTTACTTCTGAGTTCAAT
CACATTAACAAACTTGATCTAGTTTGCCGAGCCCACCAACTTGTACAAGAAGGTCTGAAA
TACATGTTTCAAGATAAAGGACTTGTAACTGTGTGGTCTGCTCCAAATTATTGTTACCGT
TGCGGAAATGTTGCCTCGATATTAAGCTTCAATGAGAAAATGGAGAGAGAGGTGAAGTTC
TTCACTGAGACTGAGGAGAACAACCAGATGCGAGGACCCAGGACTGGAGTACCATATTTT
CTGTGAGTTACAATTGCTTCCACTCAAATTTCAGATATAATTTTGGCACCCGTTACCATG
AAGTGTGACTGGTGGAGAGGAAGAAAGAAAGAAAGTTGAGTGGAGAAATGTTCACTAGAT
TCTAACATACTAGCCATGGTTGCCTGCTTCCTTTACATAGTTTCTTGCTGTGCATCAAAG
ATGATTTTATGTTGTGTTTTCAGTATTTTTCGTAGTTTAGTTCAATGATACACCACTCGT
ATTGATTGATTATGAACATTTCTATTCGTTTTTGTCCTTTTTTTTTTTTCGATGCTGAAG
TATAAATTATGTAAACCTGGGTGAATATTAGTATAGATGGGTTTGATGTTCAGTTATTTA
CATTGGTCAATCGCCATCCTCACTTGTTATCATTGATGATGATTAGTTTCGAGCAGGAAC
ACGATGAAACTTTACGTGTTTAAATACTTTGTTTAGTTTCTCATGTAAATTTTGTAGGTC
CCAATGCCCCTTTTCTCCGTGTTCCTCTTGAAACTTCGATGTAACCAGAGCTTGCTTTGA
GAGATCAAGTACTCTTTCCCTGCCAACCTCCATTTCTGAAACTAGACGCGATCTGTTCTT
CAATTCAAGATTCAAGAATTGAGTTCGGTAAAGGGTTTGTCTATATTTTGTCACTGACCC
TAGGAGAGCAAGGTTAAAGTAGGTAGGAATATCAGAAACTCAAGGCTCGAGCTAGGCTTG
AGTTTTATTAAGTCGGGCTTTCTTTGGCCGAGTCGAACCGAGCAAAAGCGCGGCCAAAAA
ATTGAGGCTCAACTCGAGTTTTGAGCTCGAGCCTTGCCCAGCCAAGTCGAGCCACATCTT
TTTGTTTTATTTTATTTTATTTATTTTTAGGATCGTGCTTGGCTTGACACCCCAAGATGG
GC
>tig00007917g480590.t03 gene=tig00007917g480590 seq_id=chr10 type=exon
TGAAAATCAAATGGGCAAACGAGTCTATTCCGGCAACTTGTGCCATTTCTGGAGAGAGAA
AGTTCAACCTCAAATAAATAATTAATATTATTTTTATATTAAAAAGAAAAGGGAAAGAAA
TCGGGGAAGAGGAGGGTTTCGAAATTTGTGTGAATCTTCACGAGACTGTTATTTTTTCTT
TTCTCCGCCTTGCATCTCCGATCGAATCCCTCTCCTTTCGATCTGTAATCATATTTTTAC
ACACTAGTAATTGACAGAGTAATAGAGGTATATCCATTCAATTGTAGAAGAAAATCAGAA
GAATTAAGGGAAATGGATTTGGACCAGTGGATAGTGAAGGTGAAAGAAGGTCAGCACTTG
TCTGAAGATGAGCTTCAGCTTCTCTGCGAATACGTAAAGGAGATATTGATTGAGGAGTCA
AATGTTCAGCCTGTGAATAGTCCGGTTACAGTATGTGGGGACATCCATGGACAGTTTCAT
GATTTGATGAAACTCTTCCAGACCGGAGGTCATGTACCTGAGACAAATTACATATTTATG
GGAGATTTTGTTGACCGAGGTTACAATAGCCTAGAAGTTTTCACCATTCTTTTGCTTCTC
AAAGCGAGATACCCAGCTAACATTACTCTCCTACGTGGAAATCATGAAAGCAGGCAATTG
ACTCAGGTCTATGGATTTTATGATGAATGTCAAAGGAAGTATGGGAATGCAAACGCCTGG
CGGTATTGCACAGATGTTTTTGACTATCTAACTCTTTCAGCAATTATAGATGGAACGGTA
CTTTGTGTGCACGGTGGGCTATCCCCAGACGTTAGAACTGTTGATCAGATTCGAGTCATT
GAACGGAACTGTGAAATCCCCCATGAAGGGCCTTTCTGTGACCTAATGTGGAGTGATCCT
GAAGATATTGAGACATGGGCTGTGAGTCCTAGAGGAGCAGGCTGGCTTTTTGGGTCCAGG
GTTACTTCTGAGTTCAATCACATTAACAAACTTGATCTAGTTTGCCGAGCCCACCAACTT
GTACAAGAAGGTCTGAAATACATGTTTCAAGATAAAGGACTTGTAACTGTGTGGTCTGCT
CCAAATTATTGTTACCGTTGCGGAAATGTTGCCTCGATATTAAGCTTCAATGAGAAAATG
GAGAGAGAGGTGAAGTTCTTCACTGAGACTGAGGAGAACAACCAGATGCGAGGACCCAGG
ACTGGAGTACCATATTTTCTGTGAGTTACAATTGCTTCCACTCAAATTTCAGATATAATT
TTGGCACCCGTTACCATGAAGTGTGACTGGTGGAGAGGAAGAAAGAAAGAAAGTTGAGTG
GAGAAATGTTCACTAGATTCTAACATACTAGCCATGGTTGCCTGCTTCCTTTACATAGTT
TCTTGCTGTGCATCAAAGATGATTTTATGTTGTGTTTTCAGTATTTTTCGTAGTTTAGTT
CAATGATACACCACTCGTATTGATTGATTATGAACATTTCTATTCGTTTTTGTCCTTTTT
TTTTTTTCGATGCTGAAGTATAAATTATGTAAACCTGGGTGAATATTAGTATAGATGGGT
TTGATGTTCAGTTATTTACATTGGTCAATCGCCATCCTCACTTGTTATCATTGATGATGA
TTAGTTTCGAGCAGGAACACGATGAAACTTTACGTGTTTAAATACTTTGTTTAGTTTCTC
ATGTAAATTTTGTAGGTCCCAATGCCCCTTTTCTCCGTGTTCCTCTTGAAACTTCGATGT
AACCAGAGCTTGCTTTGAGAGATCAAGTACTCTTTCCCTGCCAACCTCCATTTCTGAAAC
TAGACGCGATCTGTTCTTCAATTCAAGATTCAAGAATTGAGTTCGGTAAAGGGTTTGTCT
ATATTTTGTCACTGACCCTAGGAGAGCAAGGTTAAAGTAGGTAGGAATATCAGAAACTCA
AGGCTCGAGCTAGGCTTGAGTTTTATTAAGTCGGGCTTTCTTTGGCCGAGTCGAACCGAG
CAAAAGCGCGGCCAAAAAATTGAGGCTCAACTCGAGTTTTGAGCTCGAGCCTTGCCCAGC
CAAGTCGAGCCACATCTTTTTGTTTTATTTTATTTTATTTATTTTTAGGATCGTGCTTGG
CTTGACACCCCAAGATGGGC
>tig00003395g271460.t01 gene=tig00003395g271460 seq_id=chr10 type=exon
ATGGCACTGAAACTTAGCTTCACGCCTCACAAGATGCCTTCCTTTCCTGATGCTCGTATC
AGATCTCACAGGGTTTTCATGGCTTCAACTATTCATTCTCCTTCTATGGAGGTCGGAAAA
GTTAAAAAGCCTTTCACGCCCCCAAGAGAGACGCATGTTCAAGTGACCCATTCCTTAGCA
CCAGAAAAGCGCGAGATCTTTAATTCTCTGAACAATTGGGCCGAAGAGAATATCTTGGTT
CTCCTAAAGGATGTTGAGAAATCCTGGCAACCCAGTGACTTTCTACCCGAGCCGGCATCG
GAAGGCTTTGACGAGCAGGTCATGGAGCTACGGAAAAGATGCAAGGAAATTCCTGATGAT
TATTTCGTTGTGTTGGTTGGAGATATGATTACAGAGGAAGCACTTCCAACTTACCAGACC
ATGCTTAACACCCTAGATGGAGTCCGAGATGAGACGGGTGCTAGCCTTACTCCATGGGCT
ATTTGGACTCGAGCATGGACAGCTGAAGAGAATAGGCATGGTGACCTTCTCAACAAGTAT
CTTTATCTTTCTGGACGGGTTGACATGAAGCAAATTGAGAAGACAATTCAATACCTGATT
GGTTCCGGGATGGAGAGGGCTACCTTCATTTCTCATGGAAACACGGCTAGGCTTGCCAAG
GAACACGGGGACCTGAAATTGGCTCAGATATGTGGTATCATTGCTGCGGATGAGAAGCGC
CATGAAACTGCCTATACCAAAATCGTCGAAAAGCTCTTCGAGATCGATCCAGATGGCACT
GTATTGGCACTTGCCGACATGATGAGGAAGAAAATCTCTATGCCGGCTCATCTGATGTAC
GATGGCCAGGACAATAATCTCTTCGAGAACTTCTCTTCTGTAGCACAGCGGCTAGGAGTC
TACACTGCCAAGGACTATGCTGATATTTTGGAATTTTTGGTCGGAAGGTGGGATGTTGAG
AAGTTGACTGGTCTTTCTGGAGAGGGGCGTAAAGCACAAGATTACATATGTGGCTTGCCT
CCTAGAATTCGAAGGTTGGAGGAGCGGGCACAATCGAAGGTCAAGCAGACATCATCCGCC
CTTCAGCTGGATTTTTGGTCGACAAATCAAACTTTGAACGCTGCGCTGAACTTAGGACTC
TTCTTGCAGCCTTCTTATAAGCAAATATATAAGCTCATTACGAGTAATAGCAAGCAGCAG
AAAGCACTAGAAGAAGAAAGAACAAACGATGTCGTCTCAACAGCAACCACAGCCATCCCC
GTAACAGGCGACCTGAACGGTTCTAATGCAAATCCAGGTTTGAGCACTGGAATGGGTTGG
TATGTTCTTGGCCAAGATCAACAACTCATAGGCCCATACACCGTTACTGAGTTGCAGGAG
CATTATTCAAATGGATACTTCTACGGGAATACACTTGTGTGGTCAGAAGGATGTAGCGAC
TGGCAGCCACTATCCTCGGTTCCCGGGTTGTTGACTCACGCACCTGGACAAGATGCTGAT
TACTCAAGTTCAGCCCCCATCGCCTCTAATGAAGAAGATGATTTTGAAAAGTGGCAAAAG
GAGGTGAGGGAAGCAGAAGCAGAGGCTCTATCAAACATAAATGATGACAATGAAAGACCT
ACAACACCACCTGAGGGAGAGGAAGAATTCACTGATGATGACGGAACTAATTACAAATGG
GATCGAAATCTTAAAGCTTGGGTTCCTCAGGAAAACACAACCCAGACAACTGAGGAATAT
GCTCCAGAAGATATGACTTTTCAGCTAGAAGAGGAGGTCTTTCCAACAAATGCTGATGAT
CTATCAGCAAAGGAAGTGGATAATGTTGCCAGTGAAGCAGGAGAAGCAAAGCAGAATGGC
AAGAGAAAGTTGCCTGAAAAAACTGCTGATATGATAACTGAGGAAAAGAAGGAAGCTAAT
AAACCTCCTGATTCTTGGTTTGAGTTGAAAGTAAATACACATGTATACGTTACAGGGTTG
CCTGACGATGTTACCTATGACGAGGTTGTTGAAGCATTTTCCAAGTGCGGGATCATAAAA
GATGTAAGCAAATTTTTTTTTTTTTGTCAGTCAAATTAAAATTTAATAATTGATTGATCC
AAAACATCATGTGACTGTGCAACGGCATGCACCAAGCACAATTATCTTTGAAATTAAGAA
TAAGTTCCCAGTCATTGAGCATTTATTCAGTCACATTAGTTTTTTGTCTACCTCTGCATT
GTTTCTTTTAAAAATTTTGAGTTCTGTTTTTCACTTTTCATCTAACTATGGGATAAATTA
GATTCACATCATTGAAGACGTTTTACATAGGATTGGGACACAGATGGAATGCAATTAGCT
ATACACTAAACAAGATATGCTAATACTTTCCCCAGACATTTTCTCCGCCAGTTTGAGCAA
AGTTTCACTCCAAAACATAGTTTTCAAGACGAAACAAAGGGATGTAATTCTAATCTTCAT
CGTCATAAAAGCAGGGTTAAATCATCTTGGTTGCTAAATTTAGGAAACTGATTGATTCAT
ATCAATTTTAT
>tig00012167g604430.t01 gene=tig00012167g604430 seq_id=chr10 type=exon
ATGGCAGCCAATGCATTCATGAGCTGCGGCGTCGCAGCCGTCGTTTGCCCCTCCGTCCTC
TCGTCTTCCAAGTCGAAATTTGCAGCCTCTGTGCCCGTGGCTGGCGGAGCCACCAATACT
ACCGCACGGTTCACCATGACGGCCGACTGGATGCCCGGTGAACCGCGACCACCCTACCTT
GATGGCTCAGCACCTGGGGACTTCGGATTCGACCCACTTCGTCTAGGTGAAGTCCCAGAA
AACCTAGAGAGATACAAGGAGTCTGAACTCATTCACTGCAGATGGGCCATGCTTGCTGTG
CCCGGAATCCTGATTCCGGAGGCCTTGGGATTGGGCAACTGGGTTAAGGCACAAGAGTGG
GCAGCAATTCCGGGCGGGCAAGCTACTTATTTGGGTAACCCGGTTCCATGGGGCACTCTT
CCAACAATTTTGGTCATCGAATTCTTGGCTATTGCATTTGTAGAACACCAAAGGAGTATG
GAAAAGGACCCGGAAAAGAAGAAGTACCCGGGTGGGGCTTTTGACCCATTGGGCTACTCC
AAGGACCCAGAAAAATTGCATGAGCTCAAAGTCAAGGAAATCAAAAATGGTCGTCTTGCC
TTGTTGGCATTTGTGGGATTCTGCGTTCAACAATCTGCATACCCTGGTACAGGGCCATTG
GAAAATTTGGCAACACACTTGGCTGATCCGTGGCACAACAACATTGGAGATGTCATTATT
CCTAAAGGCATTTTCCCTAATTAG
>tig00003836g296820.t01 gene=tig00003836g296820 seq_id=chr10 type=exon
ATGAGCATCGCCCGTGTATCGCATCGTTCCCTCGTTCTGATTCCAGATCGAATCTGGGCC
CGTTGTTTCTCACTCAGGAATGTAGCCGGAGCCAATCTGATGTTTTTAAGGTTGCTGTTG
AGAAAGTATCAAATTCTGCACCAGCTCTTGAGGCAAAATTGGCAAGAAGTGGAAAGCCAA
TACACAGTTCCAGATGCAGCATCCATTTCAGCATTTATGACCCAAGTGGCAGATCTTGTC
AAGCTTGTAGATTCCAGAGATATTATGGAGTTGGAGCTTAATCAAATGGACTGTGAAGTC
CTTATAAGAAAAAAGGAGGCATTGCCACAACCATCAGCTGCAGCTCCTGTTTTTTATGCA
CAACCTTCCGCTCAGCAGGCTTTGGTTTCAGCACAACTGCCTCCTTCAAATGTCCCTGCT
CCTACTTCTCCAGTCCATTCAACTCCAGCTTCAGTGCCAGTATCACATGCTCTGGCAAAA
CCAAAGTCATCATATCCTCCTCTAAAATGTCCTATGGCTGGAACATTTTACCGTTCTGCC
CCAGGGCACCACCTTCGTGAAGGTTAA
>tig00003836g296660.t01 gene=tig00003836g296660 seq_id=chr10 type=exon
CTTCTCAATTTCGTATAGCTTCTACGATGACAATTATTCCACAATGGACATGATCGAACA
GTAGAGACCTTTATAGGCATTGGAGTATCATAAATTTTGACCAAGAGCAGTGGACATTAC
TGGGAACCAGAACGAGTATCATTTTTATTGGACTCGAACATGTTGGATTAATTATTTTCC
TCAGTACAAGTTACCATTTTGAAACTAATTTTGTCAGTAACTTGGTTCAGTCTTGATCAA
TGGAAAGTAAATATTTATCAACCCTGGCAAAATATGCTTGTGAAAAGTGACCTCCCCGGG
CCTTCCACAAGTATTTCTTCCAACTTGGAGACAAATTTTACAATTAGGTCTGAACATTTG
GTGGGCCTTTCACATGTATCGTAACCTTCTCTTTTCTTTTCTTTTTTCTCCCCTCGACAA
AATCGTGAGTTGATACTAAAAATTATCTTCTTAATATCTAGTACATATAAAAGAAATAGA
ATGACACCATATATATATATTTCATTTTTTTAATTCATGCAAAAATTCACCAAATAACAT
CCATTATCTAACATAATAACACTTAGTTCCGGCTATGCTTCAAAAGTGACTAAGAAAAAG
AGTGTAATTCAATTCAAATTAATGAATACGATTGATTAGGGTGTTTAGTACTTGAGCTTT
GCATACTTGCTAACCCAATAATAATAATAATAATAATAATAATAATAATAATAATAAAAT
TGAGGCCTACCCTTGGCAAAATATGCTTTACCAGTGAAAAGTAGCATCCTTGGCAACAAA
AAGACAAATTTTGCCCATCAATGATATGAACACAAGAAGACAAAATCTTGCTAGGAAGCA
TCTTCCGGAACTAGCAAAAGAAGATAAAATTTTGCTGGGAAGCATCTTTGCCGTTGGGAT
CTAGCAATTGGCAATAAAAATATCAACTGATACAGAAAGATCAAATGGCAAACTTAGACA
TTCCCACGGTTGACTTTTCACCTTTCTTCACTGGCAGTGATGAGGATGGAAAGAAGAATG
CAGTAGGAATTATTAAAGAAGCTTGCTCAAATTATGGTTTCTTTCAAATCTTTAATCACG
GCATACCCCGCGATTTGATAAACCGAGCCCTGAAGTTTTCAGGGACATTCTTTGCCCTCC
CAGATGAGGAGAAGCTCAAATATATCCCGGGATTGGGTGCACCTATTCCGGCCGGTTATA
ATAAGCAGCCAGAACACTCGGCTGATAAAAATGAATACTTACTCATGTTTCCACCTCAGT
CCACCTTCAATGTTTTGCCCTCAAATCCGCCAGAGTTCAGGGAAGTACTTGAAGAGTTGT
TCACCTATTTTGCTAGGACTGGTGAACTTATAGAGAGAATATTGAATGATTGTTTGGGTC
TCCCGCCCAACTTTTTGAAAGAATTCAACAATGACAGAAGCTGGGATTTCATGGTGGCTT
TACGCTACTTCCCAGCAACTGGAACTGAAAACAATGGCTTATCTGAACATGAAGATGGAA
ACTGCGTCACCTTCGTGATTCAGGACGAAGTTGGAGGTCTCGAGGTCCGAAAAGATGGAG
AATGGATTCCAGTGATTCCAGCTGAAGGCAGCGTGTTTGTCAACATAGGCGACGTTATTC
AGGTTCACAATCTGAAAACTGGATTTATTTTTCGTCAAATGCGGTACATGTACACAATCT
TCATAAATGCATTTTAAATACTGGCTCCATTGCTAGCTTGTCAAATGATTTCTTCTTGTC
TGATAAATTTAATTTATTGATTTCCCCTTGAGAAAATTTCAGGTATTGACGAATAACAAA
TTTAAGAGTGCTACTCACAGAGTAGTGAGATCGACAGAAAGAAGCCGTCATTCTTTTGCA
TTTTCTACAACTTACAGGGAGATAAGTGGGTCGAACCATTGCCACAATTCAGCGAAGAAA
TAGGGAGGCACCAAAATACAGAGGATTCTTGTACAAGGATTATCAAGCTTTGAGAATGAG
AAACAAGACTCATCCACCATCAAAACCAGAGGATGTCATCCACATTACACATTATGCAAT
TTCCACCTAAAAACAAAACCAAAAAAAACTTCCATGTCATGTTCTTGTCCCCGGGCCCTC
AATCAGTGTCTGTAATGAGGTTTTTCTTTTGCTTTTTCTATTATTATTGTGTAGACTTTG
TCAATGCTCTGCGGTTTGCACTGAACTTGTGATGCAAAAGAAAAGATGAAAAAATGTTAC
AAAGTTTACAGCAATTAATCGTTTAACAACTATTTTGTGAATGGTACGAGTGGCTTGAAT
ATAATTCATTTTGTGTGATTTTCTAATACTTCTTGATCATATTCCTGGCTGAGCACAATA
TTGTTATGCTATTACGAATATTTCTAGTTCAATAATATATAAAAACAAAGGGGAGGGAGT
TTGGTTTGCACCTAATATTTTTAGTGTTAACGGGTGTATAAAATAGGAAAAATGCCAGAA
AAACGTACCTTAGCTCCAAGATCTCAGTTTGCACTTGGAGAGAGCTGCAAAAAACTCTCC
CTTATGTATGTATTTGAATAGTGTGAAAGTTGGAGAACTAAAGAAGCATTGCGATTTACA
ATCTATTAATGTTA
>tig00003836g296660.t02 gene=tig00003836g296660 seq_id=chr10 type=exon
CTTCTCAATTTCGTATAGCTTCTACGATGACAATTATTCCACAATGGACATGATCGAACA
GTAGAGACCTTTATAGGCATTGGAGTATCATAAATTTTGACCAAGAGCAGTGGACATTAC
TGGGAACCAGAACGAGTATCATTTTTATTGGACTCGAACATGTTGGATTAATTATTTTCC
TCAGTACAAGTTACCATTTTGAAACTAATTTTGTCAGTAACTTGGTTCAGTCTTGATCAA
TGGAAAGTAAATATTTATCAACCCTGGCAAAATATGCTTGTGAAAAGTGACCTCCCCGGG
CCTTCCACAAGTATTTCTTCCAACTTGGAGACAAATTTTACAATTAGGTCTGAACATTTG
GTGGGCCTTTCACATGTATCGTAACCTTCTCTTTTCTTTTCTTTTTTCTCCCCTCGACAA
AATCGTGAGTTGATACTAAAAATTATCTTCTTAATATCTAGTACATATAAAAGAAATAGA
ATGACACCATATATATATATTTCATTTTTTTAATTCATGCAAAAATTCACCAAATAACAT
CCATTATCTAACATAATAACACTTAGTTCCGGCTATGCTTCAAAAGTGACTAAGAAAAAG
AGTGTAATTCAATTCAAATTAATGAATACGATTGATTAGGGTGTTTAGTACTTGAGCTTT
GCATACTTGCTAACCCAATAATAATAATAATAATAATAATAATAATAATAATAATAAAAT
TGAGGCCTACCCTTGGCAAAATATGCTTTACCAGTGAAAAGTAGCATCCTTGGCAACAAA
AAGACAAATTTTGCCCATCAATGATATGAACACAAGAAGACAAAATCTTGCTAGGAAGCA
TCTTCCGGAACTAGCAAAAGAAGATAAAATTTTGCTGGGAAGCATCTTTGCCGTTGGGAT
CTAGCAATTGGCAATAAAAATATCAACTGATACAGAAAGATCAAATGGCAAACTTAGACA
TTCCCACGGTTGACTTTTCACCTTTCTTCACTGGCAGTGATGAGGATGGAAAGAAGAATG
CAGTAGGAATTATTAAAGAAGCTTGCTCAAATTATGGTTTCTTTCAAATCTTTAATCACG
GCATACCCCGCGATTTGATAAACCGAGCCCTGAAGTTTTCAGGGACATTCTTTGCCCTCC
CAGATGAGGAGAAGCTCAAATATATCCCGGGATTGGGTGCACCTATTCCGGCCGGTTATA
ATAAGCAGCCAGAACACTCGGCTGATAAAAATGAATACTTACTCATGTTTCCACCTCAGT
CCACCTTCAATGTTTTGCCCTCAAATCCGCCAGAGTTCAGGGAAGTACTTGAAGAGTTGT
TCACCTATTTTGCTAGGACTGGTGAACTTATAGAGAGAATATTGAATGATTGTTTGGGTC
TCCCGCCCAACTTTTTGAAAGAATTCAACAATGACAGAAGCTGGGATTTCATGGTGGCTT
TACGCTACTTCCCAGCAACTGGAACTGAAAACAATGGCTTATCTGAACATGAAGATGGAA
ACTGCGTCACCTTCGTGATTCAGGACGAAGTTGGAGGTCTCGAGGTCCGAAAAGATGGAG
AATGGATTCCAGTGATTCCAGCTGAAGGCAGCGTGTTTGTCAACATAGGCGACGTTATTC
AGGTTCACAATCTGAAAACTGGATTTATTTTTCGTCAAATGCGGTATTGACGAATAACAA
ATTTAAGAGTGCTACTCACAGAGTAGTGAGATCGACAGAAAGAAGCCGTCATTCTTTTGC
ATTTTCTACAACTTACAGGGAGATAAGTGGGTCGAACCATTGCCACAATTCAGCGAAGAA
ATAGGGAGGCACCAAAATACAGAGGATTCTTGTACAAGGATTATCAAGCTTTGAGAATGA
GAAACAAGACTCATCCACCATCAAAACCAGAGGATGTCATCCACATTACACATTATGCAA
TTTCCACCTAAAAACAAAACCAAAAAAAACTTCCATGTCATGTTCTTGTCCCCGGGCCCT
CAATCAGTGTCTGTAATGAGGTTTTTCTTTTGCTTTTTCTATTATTATTGTGTAGACTTT
GTCAATGCTCTGCGGTTTGCACTGAACTTGTGATGCAAAAGAAAAGATGAAAAAATGTTA
CAAAGTTTACAGCAATTAATCGTTTAACAACTATTTTGTGAATGGTACGAGTGGCTTGAA
TATAATTCATTTTGTGTGATTTTCTAATACTTCTTGATCATATTCCTGGCTGAGCACAAT
ATTGTTATGCTATTACGAATATTTCTAGTTCAATAATATATAAAAACAAAGGGGAGGGAG
TTTGGTTTGCACCTAATATTTTTAGTGTTAACGGGTGTATAAAATAGGAAAAATGCCAGA
AAAACGTACCTTAGCTCCAAGATCTCAGTTTGCACTTGGAGAGAGCTGCAAAAAACTCTC
CCTTATGTATGTATTTGAATAGTGTGAAAGTTGGAGAACTAAAGAAGCATTGCGATTTAC
AATCTATTAATGTTA
>tig00003836g296660.t03 gene=tig00003836g296660 seq_id=chr10 type=exon
CTTCTCAATTTCGTATAGCTTCTACGATGACAATTATTCCACAATGGACATGATCGAACA
GTAGAGACCTTTATAGGCATTGGAGTATCATAAATTTTGACCAAGAGCAGTGGACATTAC
TGGGAACCAGAACGAGTATCATTTTTATTGGACTCGAACATGTTGGATTAATTATTTTCC
TCAGTACAAGTTACCATTTTGAAACTAATTTTGTCAGTAACTTGGTTCAGTCTTGATCAA
TGGAAAGTAAATATTTATCAACCCTGGCAAAATATGCTTGTGAAAAGTGACCTCCCCGGG
CCTTCCACAAGTATTTCTTCCAACTTGGAGACAAATTTTACAATTAGGTCTGAACATTTG
GTGGGCCTTTCACATGTATCGTAACCTTCTCTTTTCTTTTCTTTTTTCTCCCCTCGACAA
AATCGTGAGTTGATACTAAAAATTATCTTCTTAATATCTAGTACATATAAAAGAAATAGA
ATGACACCATATATATATATTTCATTTTTTTAATTCATGCAAAAATTCACCAAATAACAT
CCATTATCTAACATAATAACACTTAGTTCCGGCTATGCTTCAAAAGTGACTAAGAAAAAG
AGTGTAATTCAATTCAAATTAATGAATACGATTGATTAGGGTGTTTAGTACTTGAGCTTT
GCATACTTGCTAACCCAATAATAATAATAATAATAATAATAATAATAATAATAATAAAAT
TGAGGCCTACCCTTGGCAAAATATGCTTTACCAGTGAAAAGTAGCATCCTTGGCAACAAA
AAGACAAATTTTGCCCATCAATGATATGAACACAAGAAGACAAAATCTTGCTAGGAAGCA
TCTTCCGGAACTAGCAAAAGAAGATAAAATTTTGCTGGGAAGCATCTTTGCCGTTGGGAT
CTAGCAATTGGCAATAAAAATATCAACTGATACAGAAAGATCAAATGGCAAACTTAGACA
TTCCCACGGTTGACTTTTCACCTTTCTTCACTGGCAGTGATGAGGATGGAAAGAAGAATG
CAGTAGGAATTATTAAAGAAGCTTGCTCAAATTATGGTTTCTTTCAAATCTTTAATCACG
GCATACCCCGCGATTTGATAAACCGAGCCCTGAAGTTTTCAGGGACATTCTTTGCCCTCC
CAGATGAGGAGAAGCTCAAATATATCCCGGGATTGGGTGCACCTATTCCGGCCGGTTATA
ATAAGCAGCCAGAACACTCGGCTGATAAAAATGAATACTTACTCATGTTTCCACCTCAGT
CCACCTTCAATGTTTTGCCCTCAAATCCGCCAGAGTTCAGGGAAGTACTTGAAGAGTTGT
TCACCTATTTTGCTAGGACTGGTGAACTTATAGAGAGAATATTGAATGATTGTTTGGGTC
TCCCGCCCAACTTTTTGAAAGAATTCAACAATGACAGAAGCTGGGATTTCATGGTGGCTT
TACGCTACTTCCCAGCAACTGGAACTGAAAACAATGGCTTATCTGAACATGAAGATGGAA
ACTGCGTCACCTTCGTGATTCAGGACGAAGTTGGAGGTCTCGAGGTCCGAAAAGATGGAG
AATGGATTCCAGTGATTCCAGCTGAAGGCAGCGTGTTTGTCAACATAGGCGACGTTATTC
AGGTATTGACGAATAACAAATTTAAGAGTGCTACTCACAGAGTAGTGAGATCGACAGAAA
GAAGCCGTCATTCTTTTGCATTTTCTACAACTTACAGGGAGATAAGTGGGTCGAACCATT
GCCACAATTCAGCGAAGAAATAGGGAGGCACCAAAATACAGAGGATTCTTGTACAAGGAT
TATCAAGCTTTGAGAATGAGAAACAAGACTCATCCACCATCAAAACCAGAGGATGTCATC
CACATTACACATTATGCAATTTCCACCTAAAAACAAAACCAAAAAAAACTTCCATGTCAT
GTTCTTGTCCCCGGGCCCTCAATCAGTGTCTGTAATGAGGTTTTTCTTTTGCTTTTTCTA
TTATTATTGTGTAGACTTTGTCAATGCTCTGCGGTTTGCACTGAACTTGTGATGCAAAAG
AAAAGATGAAAAAATGTTACAAAGTTTACAGCAATTAATCGTTTAACAACTATTTTGTGA
ATGGTACGAGTGGCTTGAATATAATTCATTTTGTGTGATTTTCTAATACTTCTTGATCAT
ATTCCTGGCTGAGCACAATATTGTTATGCTATTACGAATATTTCTAGTTCAATAATATAT
AAAAACAAAGGGGAGGGAGTTTGGTTTGCACCTAATATTTTTAGTGTTAACGGGTGTATA
AAATAGGAAAAATGCCAGAAAAACGTACCTTAGCTCCAAGATCTCAGTTTGCACTTGGAG
AGAGCTGCAAAAAACTCTCCCTTATGTATGTATTTGAATAGTGTGAAAGTTGGAGAACTA
AAGAAGCATTGCGATTTACAATCTATTAATGTTA
>tig02154807g805980.t01 gene=tig02154807g805980 seq_id=chr10 type=exon
TTTGATAAATATTTTGAATTATTTTCTACTTATTGTGCAATGATAATAAAAATTTAGAAG
TATTTTTCAATGACATAACTAATGTTGCTTATAAGTTCTTGCTATTGATTAAATTCAATC
TAAAGAATTTGGGACTTGTAATATATTTCATGTCAACCAATCCCGAGGACCCTTCATGTA
TTGTGTTAGGTATCAAAGACGGCACTTGAACGCTAAGTTCGGCTCTCCCGTGATAAAACA
AAAATATTTTCTAATTTATTTGGTCTCGTCTCTAAAAGTCCAAGACTAATATGCTATTGT
GACAGTATGATGAGGACCAAAATTGAAATTTTGACTTAATTTATGTTGCACTTTTATTTG
GAGATTGCAGAATTTGCAGGTGTAAAGTGCATGATGAGAGAGATGAGTCACCCTCTCCTG
GTTTTGGAGTGAGGAGTAATACGATACTATACAATTAATAGACAGAAATCTGTATCTATA
CATGCATATGCAAGTTCTTATCTGTGTGTGATAAAAAAGAGGGAAGAAAGGGGGAAAAAA
ATTGCATAGGGATTTTCTCATTTCCATCGAAAGTTTCATCACCGGACCCCCCGAAGATTG
TGAAAAATTTTAAAAATAACATTGTTGTTTCCGTCTCTTCCTCTTTATTTTTCATCAATC
AATTCAAATTGAACTACTTTTACTTCTTTTTCAGGAAATCGAATTAATTTCTGGGTGCTC
TATTTTTTTTTATAAATAAGTTTGTTGTTTATCTGCAAATAGAAATGGCAAATGCATCTG
GGCTGTATACAGCAACGCTGCCTACTGTGAGGAGGAGATTTACTCCATCTACAGGCATTT
ATAGATCTGGGTTTTGGTTTTCTGAAGGTGTCTCCAAGAGAATAATGTGTTCCAGCACTG
TCGAAGGTGCAGATAAGCTCTCCTCTTCCGAATCTAGAGTTCCCAGGCTTGTCAGCAGAG
GCTGCAAGTTAGTTGGATGTGGTTCTGCTGTACCGGGTCTTCAGATTTCTAATGATGATC
TATCAAAAATTGTTGATACTAATGATGAATGGATATCTGTTCGGACAGGAATTCGAAATA
GAAGAGTACTTTCTGGTAAGCTTTTCCTTACACTTGATGCTTGTTTGCTCTTGTCATATG
TGTAGAACTAGGTTGCTTAAATCTTGAGCATAAATCCTACAAGTAGTTCTAGGTTACTTG
AGCAGTCTTGTCTATACTTTCTAGTTTACTTATAAAAACTCGAGCAGAAGGGCCACAGGC
AGGTATTATTTGATGGAAACTGGTTGTAGTTATGTTCACAATCAACGGTGTTATTGGTTT
ATATGTGAGTTATACATTCGTGTTAGCAGGTTTGAGTATATTTGGGTTTTTAATACATGT
AAAAATATCACCTTTTTGCTTATCTATTTGGGGATTTGCTAAGGAAAATATCTATCTATA
AATTCCGCGATGCGTAAAGCCACTTTAGTGTAGCTGCATTGTACATTGATATGCCTAAGA
AAAAATTTGGGAGGTACTATCCTTCCTCGTCAATTACCATTTGGCAGTTGTTTAAAGATA
CAGTTGATGAAAGACCAAGAAACTTAGCCATGAATAGTTGGTTGATTTGTTTTTTACAAT
AGAATTTTTTTGCTAGAAACTCAAGTAACTAATGTAGCAATATGTGAGTAATTCTGATTA
TCTGATTGATAAATTACTATTGCCAAGATATACTTGTTATGATCCTCTTCCACTTCTAAG
ATAAGTGGCCTGAGCTCAATAAAAGTTAAGCCTGCTTAGGCTCATGCTGTTTTTCAAATG
AGAATCAGGTTTTGTAACACCTTTCAAGTCAAGCTACTCATAACTATGATCACCAACCAA
CATTCAGGACAAATAGCTGGGCTTCCTGAAACTTATCCTTCCTTCTTTACGGGGAAAGAT
AGTTTGACATCTCTGGCTGCAGAGGCAGCAAAGAAAGCACTCGAGATGGCAGAAGTTGAT
CCTGATGATGTGGATCTTGTATTGATGTGCACTTCAACTCCAGAGGATTTATTTGGCAGT
GCTCCTCAGATTCAAAAAACACTGGGCTGCAAAAATAATCCATTGGCTTATGATATCACA
GCTGCTTGCAGTGGGTTTGTGTTGGGATTAGTCTCAGCTGCTTGCTACATTAGAGGGGGT
GGCTTTAAAAATGTTCTTGTGATTGGGGCTGATGCTCTTTCTCGCTATGTTGATTGGACG
GATAGAGGATCTTGCATTCTCTTTGGTGATGGTGCTGGCGCCGTGTTGGTGCAGGCATGT
GATTGTGAGGATGATGGTTTATTTGCATTTGACTTGCACAGTGATGGTGAAGGGCAAAGG
CACTTAAGAGCCACCATCATGCAAAATGAAGTGGATCATGTGCTGGGTACAAATGGTTCA
GCTGTAGGATTTCCCCCAAAAAATTCCTCCTACTCCTGCATCCAGATGAATGGTAAGGAG
GTCTTCCGATTTGCTGTACGTGTTGTTCCACAGTCTATTGAATATGCTCTAGAGAAGGCA
GGTCTCACCAGTTCCAACATAGATTGGTTGCTTCTTCATCAGGCAAACCAGAGGATCATT
GATGCTGTAGCGACACGTTTAGAGGTCCCATCAGAACGGGTTTTATCAAATTTGGCGAAC
TATGGTAATACAAGTGCTGCATCTATTCCATTGGCATTGGACGAAGCTGTACGAAGTGGG
AAGGTTCAGGCAGGCCATACAATTGCAGCTGCTGGATTTGGAGCCGGGCTTACGTGGGGC
TCTGCAATCGTTAGATGGGGATGAGGCCACTCGATTTACCGTTCTGAAGGTTTTAAAATC
TGATTTCATTTCTGTGTCTAGTTAGCAGGGAAATGCAATGGCATAATCTCTTTCAGCTCC
CCTTTTCTTTATTTTAGCCTTGTTACTATTGAAATTCAGCAACATGAATAAATTATATTG
TCCAATTTTGTCATCTTGACTTCAACTTTCTGGTTTCTTTTTTCTGGAATCAATGTTAAC
TTGGGTAGTATCTTGCAATGGATGTTGTTTTTGGCTCAATCAGTTGTACATTTTTAGCAC
TCTGTTATCAGGTAAAACGTAGCATTTACATCCTTG
>tig02154807g805980.t02 gene=tig02154807g805980 seq_id=chr10 type=exon
TTTGATAAATATTTTGAATTATTTTCTACTTATTGTGCAATGATAATAAAAATTTAGAAG
TATTTTTCAATGACATAACTAATGTTGCTTATAAGTTCTTGCTATTGATTAAATTCAATC
TAAAGAATTTGGGACTTGTAATATATTTCATGTCAACCAATCCCGAGGACCCTTCATGTA
TTGTGTTAGGTATCAAAGACGGCACTTGAACGCTAAGTTCGGCTCTCCCGTGATAAAACA
AAAATATTTTCTAATTTATTTGGTCTCGTCTCTAAAAGTCCAAGACTAATATGCTATTGT
GACAGTATGATGAGGACCAAAATTGAAATTTTGACTTAATTTATGTTGCACTTTTATTTG
GAGATTGCAGAATTTGCAGGTGTAAAGTGCATGATGAGAGAGATGAGTCACCCTCTCCTG
GTTTTGGAGTGAGGAGTAATACGATACTATACAATTAATAGACAGAAATCTGTATCTATA
CATGCATATGCAAGTTCTTATCTGTGTGTGATAAAAAAGAGGGAAGAAAGGGGGAAAAAA
ATTGCATAGGGATTTTCTCATTTCCATCGAAAGTTTCATCACCGGACCCCCCGAAGATTG
TGAAAAATTTTAAAAATAACATTGTTGTTTCCGTCTCTTCCTCTTTATTTTTCATCAATC
AATTCAAATTGAACTACTTTTACTTCTTTTTCAGGAAATCGAATTAATTTCTGGGTGCTC
TATTTTTTTTTATAAATAAGTTTGTTGTTTATCTGCAAATAGAAATGGCAAATGCATCTG
GGCTGTATACAGCAACGCTGCCTACTGTGAGGAGGAGATTTACTCCATCTACAGGCATTT
ATAGATCTGGGTTTTGGTTTTCTGAAGGTGTCTCCAAGAGAATAATGTGTTCCAGCACTG
TCGAAGGTGCAGATAAGCTCTCCTCTTCCGAATCTAGAGTTCCCAGGCTTGTCAGCAGAG
GCTGCAAGTTAGTTGGATGTGGTTCTGCTGTACCGGGTCTTCAGATTTCTAATGATGATC
TATCAAAAATTGTTGATACTAATGATGAATGGATATCTGTTCGGACAGGAATTCGAAATA
GAAGAGTACTTTCTGGGAAAGATAGTTTGACATCTCTGGCTGCAGAGGCAGCAAAGAAAG
CACTCGAGATGGCAGAAGTTGATCCTGATGATGTGGATCTTGTATTGATGTGCACTTCAA
CTCCAGAGGATTTATTTGGCAGTGCTCCTCAGATTCAAAAAACACTGGGCTGCAAAAATA
ATCCATTGGCTTATGATATCACAGCTGCTTGCAGTGGGTTTGTGTTGGGATTAGTCTCAG
CTGCTTGCTACATTAGAGGGGGTGGCTTTAAAAATGTTCTTGTGATTGGGGCTGATGCTC
TTTCTCGCTATGTTGATTGGACGGATAGAGGATCTTGCATTCTCTTTGGTGATGGTGCTG
GCGCCGTGTTGGTGCAGGCATGTGATTGTGAGGATGATGGTTTATTTGCATTTGACTTGC
ACAGTGATGGTGAAGGGCAAAGGCACTTAAGAGCCACCATCATGCAAAATGAAGTGGATC
ATGTGCTGGGTACAAATGGTTCAGCTGTAGGATTTCCCCCAAAAAATTCCTCCTACTCCT
GCATCCAGATGAATGGTAAGGAGGTCTTCCGATTTGCTGTACGTGTTGTTCCACAGTCTA
TTGAATATGCTCTAGAGAAGGCAGGTCTCACCAGTTCCAACATAGATTGGTTGCTTCTTC
ATCAGGCAAACCAGAGGATCATTGATGCTGTAGCGACACGTTTAGAGGTCCCATCAGAAC
GGGTTTTATCAAATTTGGCGAACTATGGTAATACAAGTGCTGCATCTATTCCATTGGCAT
TGGACGAAGCTGTACGAAGTGGGAAGGTTCAGGCAGGCCATACAATTGCAGCTGCTGGAT
TTGGAGCCGGGCTTACGTGGGGCTCTGCAATCGTTAGATGGGGATGAGGCCACTCGATTT
ACCGTTCTGAAGGTTTTAAAATCTGATTTCATTTCTGTGTCTAGTTAGCAGGGAAATGCA
ATGGCATAATCTCTTTCAGCTCCCCTTTTCTTTATTTTAGCCTTGTTACTATTGAAATTC
AGCAACATGAATAAATTATATTGTCCAATTTTGTCATCTTGACTTCAACTTTCTGGTTTC
TTTTTTCTGGAATCAATGTTAACTTGGGTAGTATCTTGCAATGGATGTTGTTTTTGGCTC
AATCAGTTGTACATTTTTAGCACTCTGTTATCAGGTAAAACGTAGCATTTACATC
>tig02154807g805980.t03 gene=tig02154807g805980 seq_id=chr10 type=exon
TTTGATAAATATTTTGAATTATTTTCTACTTATTGTGCAATGATAATAAAAATTTAGAAG
TATTTTTCAATGACATAACTAATGTTGCTTATAAGTTCTTGCTATTGATTAAATTCAATC
TAAAGAATTTGGGACTTGTAATATATTTCATGTCAACCAATCCCGAGGACCCTTCATGTA
TTGTGTTAGGTATCAAAGACGGCACTTGAACGCTAAGTTCGGCTCTCCCGTGATAAAACA
AAAATATTTTCTAATTTATTTGGTCTCGTCTCTAAAAGTCCAAGACTAATATGCTATTGT
GACAGTATGATGAGGACCAAAATTGAAATTTTGACTTAATTTATGTTGCACTTTTATTTG
GAGATTGCAGAATTTGCAGGTGTAAAGTGCATGATGAGAGAGATGAGTCACCCTCTCCTG
GTTTTGGAGTGAGGAGTAATACGATACTATACAATTAATAGACAGAAATCTGTATCTATA
CATGCATATGCAAGTTCTTATCTGTGTGTGATAAAAAAGAGGGAAGAAAGGGGGAAAAAA
ATTGCATAGGGATTTTCTCATTTCCATCGAAAGTTTCATCACCGGACCCCCCGAAGATTG
TGAAAAATTTTAAAAATAACATTGTTGTTTCCGTCTCTTCCTCTTTATTTTTCATCAATC
AATTCAAATTGAACTACTTTTACTTCTTTTTCAGGAAATCGAATTAATTTCTGGGTGCTC
TATTTTTTTTTATAAATAAGTTTGTTGTTTATCTGCAAATAGAAATGGCAAATGCATCTG
GGCTGTATACAGCAACGCTGCCTACTGTGAGGAGGAGATTTACTCCATCTACAGGCATTT
ATAGATCTGGGTTTTGGTTTTCTGAAGGTGTCTCCAAGAGAATAATGTGTTCCAGCACTG
TCGAAGGTGCAGATAAGCTCTCCTCTTCCGAATCTAGAGTTCCCAGGCTTGTCAGCAGAG
GCTGCAAGTTAGTTGGATGTGGTTCTGCTGTACCGGGTCTTCAGATTTCTAATGATGATC
TATCAAAAATTGTTGATACTAATGATGAATGGATATCTGTTCGGACAGGAATTCGAAATA
GAAGAGTACTTTCTGGGAAAGATAGTTTGACATCTCTGGCTGCAGAGGCAGCAAAGAAAG
CACTCGAGATGGCAGAAGTTGATCCTGATGATGTGGATCTTGTATTGATGTGCACTTCAA
CTCCAGAGGATTTATTTGGCAGTGCTCCTCAGATTCAAAAAACACTGGGCTGCAAAAATA
ATCCATTGGCTTATGATATCACAGCTGCTTGCAGTGGGTTTGTGTTGGGATTAGTCTCAG
CTGCTTGCTACATTAGAGGGGGTGGCTTTAAAAATGTTCTTGTGATTGGGGCTGATGCTC
TTTCTCGCTATGTTGATTGGACGGATAGAGGATCTTGCATTCTCTTTGGTGATGGTGCTG
GCGCCGTGTTGGTGCAGGCATGTGATTGTGAGGATGATGGTTTATTTGCATTTGACTTGC
ACAGTGATGGTGAAGGGCAAAGGCACTTAAGAGCCACCATCATGCAAAATGAAGTGGATC
ATGTGCTGGGTACAAATGGTTCAGCTGTAGGATTTCCCCCAAAAAATTCCTCCTACTCCT
GCATCCAGATGAATGGTAAGGAGGTCTTCCGATTTGCTGTACGTGTTGTTCCACAGTCTA
TTGAATATGCTCTAGAGAAGGCAGGTCTCACCAGTTCCAACATAGATTGGTTGCTTCTTC
ATCAGAGGATCATTGATGCTGTAGCGACACGTTTAGAGGTCCCATCAGAACGGGTTTTAT
CAAATTTGGCGAACTATGGTAATACAAGTGCTGCATCTATTCCATTGGCATTGGACGAAG
CTGTACGAAGTGGGAAGGTTCAGGCAGGCCATACAATTGCAGCTGCTGGATTTGGAGCCG
GGCTTACGTGGGGCTCTGCAATCGTTAGATGGGGATGAGGCCACTCGATTTACCGTTCTG
AAGGTTTTAAAATCTGATTTCATTTCTGTGTCTAGTTAGCAGGGAAATGCAATGGCATAA
TCTCTTTCAGCTCCCCTTTTCTTTATTTTAGCCTTGTTACTATTGAAATTCAGCAACATG
AATAAATTATATTGTCCAATTTTGTCATCTTGACTTCAACTTTCTGGTTTCTTTTTTCTG
GAATCAATGTTAACTTGGGTAGTATCTTGCAATGGATGTTGTTTTTGGCTCAATCAGTTG
TACATTTTTAGCACTCTGTTATCAGGTAAAACGTAGCATTTACATC
>tig02154807g805930.t01 gene=tig02154807g805930 seq_id=chr10 type=exon
ATGGAGTGGGACAGCGACTTGGAGTCTGATCTGAGCAGTGCGGAGGAGGAGGATGCAGGA
GAAGGGTTTGGTTTTTGGTTGAGGAAGAGCGGTCCAGGTGAACTGCCGTTTCCCCTGGAC
ACAGTTCTGCAGCCGGCTCCTTGCGGGTTTGTCGTCACGGATGCTTTGGAGCCTGGCAAT
CCCATTATTTATGTAAATTCCGTGTTCGAGATGGCTACTGGATATCGCGCAGAGGAAATT
CTTGGTCTTAACTGTCGTTTTCTGCAATGCAGAGGTCCATTTGCTAAGCGAAGGCATCCA
CTGGTGGATCCCACAGTAGTAGCTGAAATAAGAAGATGCCTTGAGGAAGGAATTGAGTTT
CAAGGCGAATTGTTAAATTTTAGAAAAGATGGATCCCCATTGATGAATAGATTGCGAATG
ACCCCGATATATGATTCTTTCACGGTTGACTCAAGAGATATTGCATCTGTTAGCTCTGTT
TGTCGGCAGCTTTATGACCTTACAAAGAATGAAGATCTTTGGCGAATGGTCTGCCAGAAT
GCATGGGGTAGTGAAACAACTCGAGTATTAGAGACGGTGCCTGGTGCTAAGCGATTAGGA
TGGGGCTGTGGGAGGCAAGGCTTACTCAATGATGTTTTTGTGTTGGATTTGGATGCCAAA
CACCCTACGTGGCGGGAAATCTCTAGTTTGGCTCCTCCACTTCCTAGATCTTGGCATAGC
TCCTGCACCCTGGATGGGACGAAGCTGATAGTCTCTGGCGGTTGTGCAGATTCTGGGGTG
CTTCTGAGTGACACTTTCCTGCTCGATCTTTCAATGGAGAAACCAGTGTGGCGAGAGATA
CCGGTATCGTGGACTCCACCTTCTCGTTTGGGCCACACGCTGTCTGTTTATGGTGGTAGA
AAAATTTTGATGTTTGGGGGTCTTGCCAAAAGTGGTCCTCTGCGGTTTCGGTCTAGCGAC
GTGTTCACTATGGATCTGAGTGAGGATGAACCATGTTGGAGATCTGTAACTGGAAGTGGG
ATGCCTGGAGCTGGAAATCCAGGAGGCATAGCTCCGCCCCCTCGACTTGATCACGTGGCT
GTGAGCCTCCCTGGTGGTAGAATCCTCATATTTGGTGGCTCTGTGGCTGGTCTTCACTCT
GCATCCCAGGTATATATACTTGATCCTACTGAAGAAAAGCCAATGTGGAGAATACTAAAT
GTACCAGGACGGCCTCCAAGATTTGCCTGGGGACATAGCACGTGCGTTGTTGGAGGCACG
AGGGCCATAGTCCTTGGAGGTCAAACCGGGGAAGAATGGATGCTGAGTGAACTTCATGAA
CTCTCTTTAGCAAGCTGTCATCTAATCTAA
>tig00003656g286520.t01 gene=tig00003656g286520 seq_id=chr10 type=exon
ATTTAGAGCCTTCGAAACTGTGAATTTGAATGTCGTCTAGTTCATATTGCTAGTTTATTT
TCACGTGTTTTATGGTCCATCAGTAATTATCGAAAGATGAGAAGTTGGAGGTGACATCAA
GACTATAATTGAAAATATGATGTAAAACCGAGATTGGGGAGCAAAAATGAATCCAACGAG
GCATGAAATGAGACCTGAATGAAGAAACCAGAAAATTGGTTAGAACATCCCGATGGGCGG
CCACCCTTCTTAATTGGAGGCCGCCAGTTGAGTTATATGTGTTGGTTATTAAAGTCACTT
CTATTGACTAAAGGATTCATGCATTAAATAAATGCCCCAGCATTTAATGTTAAATAAGAA
AATGCATTCTAGCATTTAATACATGGGTTGAAAAACTCATACAGTCGAAATATGTAAAGG
AAATGCACAACCAACTTTTGCACATCGGTGAAATTTTCATTATGAATAGAAGGTTGCAGT
TGAAGAGAAAGGTGTACAATTATAGAGAGGAATCTATCAATTAAAGGGTTATTTTGGGCA
CCCTTTAGGACGTGATTTTAGGACTTAATTAAGCACTATAATATGAATTTTTCCATTCAT
TAGTGCTTTTTGTGAGCATAAATACGACAATATTTGGGGATTTTGAAAATTGCAGAGGTG
AAGAAATTCAAGCTTCTCTTCCTGTCTTCTTTGAACCAGGTGATGTACTTAAATTCTTGC
TTATATTTATTAACATGAATTCCTGCTAATTTCGTAGCTAGGACAAATGATTTACCTTTG
AGTTAAACCTTTGATTTTATTGTTAGAGACTTTATTTATTAATGTGTACCATTTTTATTG
TTGAGGTTGATTCAATTAATTCTCATGCTAATAATTGTTAATTGATTTGTAAACAATAAC
GAGTCGAGAGTTGAATTATTTATTTATACCAAGTATTAAAAATTTGTAATTCACTTGAGT
GATGGAGATACATTTTTAGAATTATTGCAAACAAATGAACTATTTTGTGGACTAAATCAT
TTTATTAGGTTAGATCCAAATATAGATACAATGAGTTTACTTCATGAAGTAAAACTGAAT
TTACTCTAGAAAAGTTTTAAGTTATTTTAAAAAAGTTCGATAAAAGTGAACAATGTGAAT
ATTTCAAAATCAAGGATGATTGCTAAGGTGAAATCATGATTCATGACATTTGTTGAATCA
TTGGATCTCAAAAATCATCATGCCAACTAATTCACCAATTATAGTTTAATTTTAGCATAA
AAAGTAGAATAGATAACAACAATTCCCTCTACTTTTTTCGTTTTGAACTGAATAAATTGT
GCAATTGAATCAGGTCAATAATAAGTTATTATGGTCTTTGGAACGATAATATGAACTCTT
TAAATCCAATTGACTACTAATTTGAAAACATCTTTCATTTGCAAATTTTTACCCAACAAA
AAATTAGTGCCTGTTTGGATCCCCTATTTGGCTAAGAATGTATTTTGAAATAATAGATTG
ATGGAGAAGGTGTCGTTAAAAAATAAGAAAGATTTTTAGATTTATGTGTAATACTATTTT
ATTAAAATATGTGTGGTTGAAAAGAAGAGAGAAAATGTATTTTGAAGATAATGGAGATCA
AACAAGTGCAGAAGATACATCTTCAATTAAATCACTAGATTTGGCAAATCTTGCTGATAT
TGATTGCTTAAAGAAAAAGGAAAATAAACAATATACTTTTGTTTAATCTGATCCTGTTCC
AAATGGAAAGAAAAAGTTCATTATAAAAAGGTGTATTTATATAAAATTATGGAATGACCA
ATAACAATACAATCAAACATGATAAAAACCCTATAACCGTGAGTCACATTTTTGTATAGT
TCACGATCATTTTTTCCCCTTTTCAATCATGCTATCATCTTCCTATATATGGTAACTCGG
TGCTAATGCATATCACCTGAAAGTATCCAATTCAAGAAAAATGCCATTGCCTAATGGAGA
AGTACAATTTAGTGAGCTTCTTCGTGCTCAATCTCACGTTTGGAACCATATTTTCAATTT
CATAAATTCCATCTCTCTCAAATCTGCAATCCAATTAGGCATACCAGATATTATCCTTAA
ACATGGCAAACCAATGACACTACCTGAATTAGTCGATATCCTCCGTATAAATAAAGCAAA
AGCACATGGTGTGTACCGTCTAATGCGAATTCTAATCCATTCGGGGTTCTTCATCGAAGA
AAAAATTTCTCAGAATGAAGAAAAGAAGGGATATTGGCTAACATCAGCTTCTCGTCTCCT
CCTAAAAGAGGAGCCATTTAGCTTGGCCCCACTTCTTCTAGTTGTGCTTGATCCGTTTTT
AACAGAGCCATGGCACTACGTAGCTGAATGGTTAAAAGATGACCATCCCACGCCATTTAG
TACGCTACACGGGAGGAGCTTCTGGGCCTATGCTGGCCAGGATCCGAAACTGAACCACTT
ATTCAACAATGCAATGGCTAATGATTCACGGTTGATTACAAGTGTGGTTATTAGAGATTG
TAAACATGTATTTGAGGGTCTGAATTCCATTGTAGACGTAGCAGGTGGGACCGGGACGAT
GGCCAAGGCCATTGCTGAAACGTTTCCAAACTTGAAATGCACCGTGCTTGATCTTCCACA
TGTTGTTGCTGGCTTGAAAGGGACTAAGAACTTATGCTACGTCGGAGGAGACATGTTTGA
GACTATTCCTAATGCAGATGCAATTTTACTCAAGTGGATATTACATGACTGGAGTGATGA
AGAGTGCATAAAGATATTGAAGAAATGCAAAGAAGCGATACCGAGCAAGGAAGAAGGAGG
GAAACTGATAATTATCGACATGGTTGTCGTCGACAATCAAAAAGAAGAAGAAGAAATAAT
TGAATCCCAACTCTTCTTTGACATGATGATGATGGTTGCCGTTGGTGGAATAGAGAGAGA
GGAGAGAGAATGGATGAAGCTCTTGAAAGCTTCTGGCTTCTCTCACTACAAGATAATCAA
TAAATTGGGATCCAGATCTCTCATTGAAGTTTACCCTTCTTGATATATATGAATAGAAAA
TGTTAATTGTTTGTCATAATATATTGTTTGTAACACTTTCTATGAGGTGTACTATGTCAT
TTGTCGTTTGTTCTCTGTGAGGAAAATTAGATGGTCCAGAAGCTCGTTTCTCTGGCTATT
GAATGTATATATGATATATAGGGAATGGATTGATTGTATTCCATATGCTATTTGGTCCGC
AGTTCACAGCTATCAATTTTAATAATAATTCCATGTTTGCTTTTCAAAAGAAAAGTCATC
AC
>tig00011753g596140.t01 gene=tig00011753g596140 seq_id=chr10 type=exon
CACCAGAATCTTATCCACTTGGGCTCATCCAATACTATAGTGACATATCGGCAATGAGCA
GCTAATGTATCCAGCATTTTGATTTTGAAGCCACAAATTCCTCATGTGGCTGTAGTACGG
AGTTTGTAGCAAACTCTTAATATATCAAAATGGCAATATAATCAGAATATAACTTGGAAA
AAGAAAAAAAATACAATTATTCTTTGATCAGTTTCTGAGTTGAGCAAAAATGGCTACTGC
AGTGATTACTCCTCTACCACAATACAGTGGTCTCAGACTCAAACCAGCATCAGCTTCCCC
TGTCAAAAGCTTGGTAGCTGCTCAACCGATGAAGCATAAAGGGCAGGGAGCTTTGGGCGC
ACGCTGTGATTTCATTGGCTCCCCAACAAATCTGATAATGGTGACCTCAACAAGTCTGAT
GCTGTTTGCCGGTCGGTTCGGTTTGGCTCCATCTGCAAACAGGAAGGCAACTGCAGGATT
AAAGCTTGAGGTGAGGGACTCAGGGCTGCAGACAGGGGATCCAGCTGGATACACCCTAGC
AGATACGCTGGCTTGTGGGGTTGTGGGTCACATTATTGGGGTTGGGGTTGTACTTGGCCT
CAAGAACATTGGTGCCATCTAAACAAAACATATTTTGTGTTAAATTCCATCTGTATTTAT
TTGGCTTCATCTTATTCCATATATCATAAGACATTATCAAGGCAGCTCTTGTTCCCTATC
CTATTGGGGCGGATCTCGTGATGTCCTCACAAAGCGTCATTGGGCGATGGAGGCCTCGTT
GGGGTCAATCTTTTTTCCATCATAAGACATTATCGTATAATTTGGTCTAGTACAAGGATC
TCAAGACATGATAGATTTCTGTACATCACAATCAGTGAATCACGGTCCAAGAATATTATT
TTTCATACTATGATGTAACCCCATATACTCTCTTGTTGATAATCACTTCTTACAAGCTAT
TCGAAAACTTGCCTCCACCCAAAATTAAAAAGGGGGAGGAGGCAACGAAAACAAAGTAAA
ACCTCGAAACACTTGCTTTGCGTCTATTTTGAGGAGATGTACTGTTGAATCGTTGTGCAA
TGGCACAAATGACATCACGCGTGCGTCGTGACTTTTGCGCGGTTGTC
>tig02154240g738490.t01 gene=tig02154240g738490 seq_id=chr10 type=exon
TTTTATTTATATATAATCATCCATATGCAAAGAAAGGTTAAGAAATAAAATCGATCAATA
ATATATATATATATTTTTTTTTTTATTTTCTTCCATATATTTTAATTATCTTTACAACGT
GGATGCAACACGAACCCGTGCATATCTCTGATATCCTCTGTTTGTGGTTCCTTCGAGGAT
AGACTGAATCTTAAACAAAACTCTGAACCAACCACAACCATCCACCTCATCATTTGCCAC
ACCTTATCCTCTCTCACATCCACTACTCCCATAATCTAAAAATCATCCCTCACACTTCTC
CATTCAAACCCCCTGCTCTTCTTCTTCTTCTTCTTCTTCTCATCAATTCCAATCTTTATC
AACTGAAAAAAAAGTAAATTATGTCACTGACAATTCCTTCAAACCTTTTTAAGCCCATTT
CTTTACCGAAACTGGGCACAAAACAAAGGGCTGCAGCCATTATTTGTCAAGTTAATTCTC
CTAACCAGACCACATCATCTGGTTCAAGTTCAGAGCAATCGCTTAAGGCATTTTCTGCTG
CAATTGCGCTATCCTCGATTCTGTTATCTGCACCAGTGCTTCCAGCATCAGCAGACATAG
CAGGATTGACGCCATGCAAGGAGTCGAAGCAGTTTGCCAAGCGTGAGAAACAGGAGCTAA
AGAAGCTCGAGTCTTCCTTGAAGCTTTATGCTCCTGACAGTGCTCCTGCTCTTGCCATCA
AGGCCACTATGGAGAAGACAAAGCGCAGGTTTGAGAACTATGGCAAGCAAGGCCTGCTGT
GTGGATCAGATGGTTTGCCTCACTTGATCGTGAGCGGGGACCAGAGGCACTGGGGTGAAT
TCATAACTCCAGGGATTCTGTTCTTATACATTGCCGGATGGATTGGGTGGGTTGGTAGAA
GCTACTTGATTGCTATCAGGGATGACAAGAAACCGACCCAGAAGGAGATCATCATCGATG
TTCCATTGGCCAACAGGCTTATCTGGAGAGGCTTCATCTGGCCTGTGGCTGCCTACAGAG
AGTACTTGAATGGGGAACTCATCGACCCAAATGTCTAATTATAAATTTTCAGGTCGACTA
AAGTAGGAATATTGATAATGCATATGATTATTATAGTACTGGTTTCAAATAAATTTGAAA
AGTTATTTGCAAAGTTGTAAATTTGGCTCCTTGCATTGCAGGAATCAGACTGGAAGGACA
GAAGGAGATGGGACAAAGGGCTTTAGTTTGGGCAATCTTATGGAGAAGAGAAATGGACAA
ATTCTTGTATCTAATATCTGTGTACTTTTTCTACTTGTATGAATGTTTTTATTTGAATCT
GGAAACCAATGAGAAGCCCTTTCATGTTTATTGTTTGTTATTTCGCACTAGTAGCATTTC
TATAAATGGAGTGTGAATGATCTCGATACAAAGAAGAAAAAATTTGGATAGATGATTGAC
AAAATTAAAATTTTTTATTCAACATGGCCCATTTTCCAGCAAACATTAATGGTCTTATTC
AAGAAATTCAAATTTTAGTACTAAAAGAAATCTCTAAACTACCATATAAATCCTAATGTA
AAGTAAATAGAAAACCTTCCCATGAGTAAAACAAACTCAAATCTCATAACATAATCATTC
CTCATTCATAC
>tig02154240g738490.t02 gene=tig02154240g738490 seq_id=chr10 type=exon
TTTTATTTATATATAATCATCCATATGCAAAGAAAGGTTAAGAAATAAAATCGATCAATA
ATATATATATATATTTTTTTTTTTATTTTCTTCCATATATTTTAATTATCTTTACAACGT
GGATGCAACACGAACCCGTGCATATCTCTGATATCCTCTGTTTGTGGTTCCTTCGAGGAT
AGACTGAATCTTAAACAAAACTCTGAACCAACCACAACCATCCACCTCATCATTTGCCAC
ACCTTATCCTCTCTCACATCCACTACTCCCATAATCTAAAAATCATCCCTCACACTTCTC
CATTCAAACCCCCTGCTCTTCTTCTTCTTCTTCTTCTTCTCATCAATTCCAATCTTTATC
AACTGAAAAAAAAGTAAATTATGTCACTGACAATTCCTTCAAACCTTTTTAAGCCCATTT
CTTTACCGAAACTGGGCACAAAACAAAGGGCTGCAGCCATTATTTGTCAAGTTAATTCTC
CTAACCAGACCACATCATCTGGTTCAAGTTCAGAGCAATCGCTTAAGGCATTTTCTGCTG
CAATTGCGCTATCCTCGATTCTGTTATCTGCACCAGTGCTTCCAGCATCAGCAGACATAG
CAGGATTGACGCCATGCAAGGAGTCGAAGCAGTTTGCCAAGCGTGAGAAACAGGAGCTAA
AGAAGCTCGAGTCTTCCTTGAAGCTTTATGCTCCTGACAGTGCTCCTGCTCTTGCCATCA
AGGCCACTATGGAGAAGACAAAGCGCAGGTTTGAGAACTATGGCAAGCAAGGCCTGCTGT
GTGGATCAGATGGTTTGCCTCACTTGATCGTGAGCGGGGACCAGAGGCACTGGGGTGAAT
TCATAACTCCAGGGATTCTGTTCTTATACATTGCCGGATGGATTGGGTGGGTTGGTAGAA
GCTACTTGATTGCTATCAGGGATGACAAGAAACCGACCCAGAAGGAGATCATCATCGATG
TTCCATTGGCCAACAGGCTTATCTGGAGAGGCTTCATCTGGCCTGTGGCTGCCTACAGAG
AGTACTTGAATGGGGAACTCATCGACCCAAATGTCTAATTATAAATTTTCAGGAATCAGA
CTGGAAGGACAGAAGGAGATGGGACAAAGGGCTTTAGTTTGGGCAATCTTATGGAGAAGA
GAAATGGACAAATTCTTGTATCTAATATCTGTGTACTTTTTCTACTTGTATGAATGTTTT
TATTTGAATCTGGAAACCAATGAGAAGCCCTTTCATGTTTATTGTTTGTTATTTCGCACT
AGTAGCATTTCTATAAATGGAGTGTGAATGATCTCGATACAAAGAAGAAAAAATTTGGAT
AGATGATTGACAAAATTAAAATTTTTTATTCAACATGGCCCATTTTCCAGCAAACATTAA
TGGTCTTATTCAAGAAATTCAAATTTTAGTACTAAAAGAAATCTCTAAACTACCATATAA
ATCCTAATGTAAAGTAAATAGAAAACCTTCCCATGAGTAAAACAAACTCAAATCTCATAA
CATAATCATTCCTCATTCATAC
>tig02154338_1g758180.t01 gene=tig02154338_1g758180 seq_id=chr11 type=exon
ATGGGAGAAATTGTGGCAAGCACTGAAGATGGAATGGTATTAGAAAAAGATGCAGTGCAG
AAGAAGGGTGCAGGGGAAGGTGAAGTTGCAGCTCCACCGTCTGCGGCGGAGGGAGATCCT
TCTGTTGTCAGATGGGAGAAGTGTCTGCCAAGAATGGTTTTGAGAGTGCTGTTGGTGGAA
GCTGATGATTCTACCAGGCAGATTATTACTGCTCTTCTCAGAAAATGCAGTTATATAGTT
ACTGCAGTTCCTGACGGCTTAAAAGCATGGGAGGTACTAAAAGAAGGATCCTGTAACGTA
GACCTTATTTTGACAGAAGTCGAACTACCATCAATCTCTGGATATGCTCTTCTTACGTTA
ATTATGGAGAACGATATCTGCAAAAACATTCCCGTGATAATGATGTCGTGGCATGATTCT
CTTAGTACAGTCTACAAATGCATGTTGAAAGGTGCTGCCGACTTTCTTGTGAAGCCTGTC
AGGAAAAATGAGCTGAGAAACTTGTGGAGGCATGTTTGGAGGAGACGACCCTCAAGAAGT
GGCGATATTGGACTGCCAGATGAGAGCGTTCAGCAACGAACAGAAGCCACTGCAGAGAAT
AATGCTGTCAGTAATAATTCCAGCGGTTCAATCTTAAACATTCAGAGGAATAGGGAATGC
ATTGAGAAAGGAAGTGATTCTCAGAGCTCATGTACAAAGCCAGAGCTTGAGACCGAAGGA
GCAGATGTTGAGCAGCTAAAAGGACTCTCACAACTGAAAAGAATTAAAAGTCTTTCGAAT
GACATAAGTGTACCTACAAGAGGAGAATATCATCAAGAAAATGAGAATTTGCTTATGGCT
GATACTGATACCAGAGAAATGGGATCACAGGCTGCAAGCATAGATGCCAATGCAGTAACT
CGAGGAGAAGATAAAGATAATGAAGATCTTCTGGAACATGTTAATGTCATGAGTGAAGCT
TCTGAGAAGAATCATATCCCATTGAATTCTTGTAGTACCGTTGACTTAATGGGAGTTTTT
GATAATTACCTGAAAGGCACTTTTACAAGTTTAGCTTCTAATGCTAGTACAAGCAAGATC
GAGTTTTTGCCTCTATTGGATCTTTCCTTGAAATTGTATCATCCCAACGGCTCTGTGAAT
CAAGCAAATGATGACAGGCCTATTTTAAACCACTCGGATGCATCGGCCTTTTCTCGGTAC
ATTAACAAGCCATTGCAGTCCAATTATTCAACATCTCCTAGCACTTGTGATCAACAGAAA
GACCAAAACACGAATTCTGATAAACAATTATCCTATCAGACCTTAGATCATAACTCTGAT
ACGCGTAGTCCAACGCTGTGCCATCAAAAACACGTAACTCCAGCAACACACCAACCTGGA
CAGGCCGAAATTACATTTCCTTATCATTGGCAAATAGGATTGTCCCAACCAACCCCGATT
AGAGGTGCAAGGATTGAAACTCTAAGCAATGTATACAGTTCTGCAATGCCACCAGTTTAT
TGTATACAATCTGGCACCTCCCCACGGAAGAGTCCAAGTACAGTGGGAACTATCGAATCT
TCACATCCACTAAATCCAAATTATCAATTAAATCATCAAGCCGGAATATCTCAGCATTTT
CAGAACATGGATAGAAAGATCAAAGATGCCACCGATCAGGCACATAACACACTGGGGTCC
ACATTGGAGGATCGGGGACACATGTCTTCTGCCACAGATCAGAGTGCAAATAGCAGTTTC
TGTAATGGCCCCTCCCCTCAGAAGAGTCCGGGTACAGTGGGAACTATCGAATCTTCACCT
CCACTGCATCCAAATTATCAATTAAACCATCAAGCCGGAATGTCTCAGCATTTTCAGAAC
ATGGATGGAAAGATCAATGATGCCACCGATCAGGTACATAACAAACTGGGGCCCACATTG
GAGGATCGGGGACACATGTCTTCGGGCACAGATCAGAGTGCAAATAGCAGTTTCTGTAAT
GGTCCAGGCCACCTTCACAGCATGGATTCAGGAAGCAATGGCAGAATGAATGCAATTTCA
GTTGTTAAGGCCACGTCAGAATGTGGCAATGAAGAAGGGTTTATTGTCCATGAGGGAACC
TCTCATCGATCAGTACAAAGAGAAGTGGCTCTAACAAAATTCCGTTTGAAGAGGAAAGAT
AGATGCTTTGAGAAGAAGGTGCGATATGAGAGCAGAAAAAAGCTTGCTGAGCAGCGTCCA
CGGGTGAAAGGACAGTTTGTTCGACAACTGCCCAATGATCCTCAGCCAGGTGATTCGTCT
TCTGGTTAG
>tig02155497_2g822360.t01 gene=tig02155497_2g822360 seq_id=chr11 type=exon
GTGCAGAAGGAGGGCATCTGGCAGCCCTTCAGAATACATACAAACATATCATCAGCTCTC
GTAAAAGAAAAATGCTGCTTGTAGGTATTGTCCTCTGTGCCACCTTCTTTTTCTCCTGTC
TCATTCTCCGGACAGTATTAGCTCGAAAACCCCGCCTGAAATCCCCTCCCAGCCCCTTAG
CCCTCCCCATCATCGGTCACCTCTACATTCTAGGACCGAAAATCCACAAAACGTTTCACG
AGCTGGCGGTGCGTTACGGCCCCTTAATTCAGCTCCGCCTTGGTTCGGTGCCGTGCGTTG
TGGTTTCCACTGCTGAACTAGCCAAAGAATTCCTTAAGATAAACGAACTCACCTTCTCCG
CCCGCAAGAATTCCAATGCCATTAAAATTCTCACATATAATTCTTCTTCTTTTGCTTTCT
CACCTTACGGGCCGTACTGGAAATTCATCAAGAAATTGTGTATTTACGAGCTGTTGGGAG
CCCGGAATCTAAACCATTTCCGGCCAGTTAGAACCACAGAGATAAGCAGTTTTGTTCAGC
TTCTGATGAACAAGGCTAAGTCCAGCTCTGGCTCGAAGCCCATTAATATCACTGAAGAGT
TACTTAGTCTAACGAGCAATGTTATTTCCCAAATGATGTTGAGCATTAGGTGTTCGGAGA
ATGAAGGCGATGCGGCGACGGCCCGGACAGTTATTCGGGAGGTTACACAAATTTTTGGAG
AATTTGATGCTTCGGATATGATATGGTTATGCAAGAACTTCGATTTTCAAGGAATAAAGA
AGAGGTCAGAGGACATACAGAGAAGATACGATGCTTTGTTAGAGAAAATTATCGCAGACA
GAGAACGCGTGCGGCGGCAGAATCGAGAAGTTCGGACGGCAGACAGTGGAGCTCCTGCCG
CTAAGGAGGCGATGGACTTTCTTGACATATTACTTGACGTTATGGAGAGTGGCAATGCTG
AAGTGAAATTTACGAGAGACCACCTCAAAGCTTTGATTTTGGATTTCTTCACTGCGGGCA
CGGACACAACAGCCATTGCCATTGAATGGGCATTAGCAGAGCTAATCAACCATCCAAGTG
TACTCAAAAAAGCACAAGAAGAGATAGAAGAGGTTGTTGGATCCCATAGATTGGTACAAG
AATCAGACGCCTCAAATCTACCCTATATCCAAGCTATCATAAAGGAAACTTTTCGCCTTC
ACCCTCCGATTCCCATGCTTGCAAGAAAATCCACAACCGACTGTGAGATAAAAGGGTATA
CAATTCCAGCCGGAACTTTGCTTTTCGTTAACATTTGGTCCATTGGTAGGAATCGCAAGT
ACTGGGATAACCCTTTGGAGTTCCGTCCCGAGAGGTTTCTAGAACCCAGTAAAGACAGCA
ACGAGGATACGATAGATGTTAAGGGGCAACATTTTGAGCTCCTGCCTTTTGGCACAGGAA
GGAGAGGGTGTCCTGGAATGCTTCTAGCTTTGCAAGAAGTGCACACCGTGCTTGCGGCTA
TGGTACAATGCTTTGACTGGAAATTACCACCGTCTGATGGAGATCATCTTGGTGGAGTTG
ATATGAGTGAAAGGCCTGGATTGACTGCTCCTCGGGCTCATGATCTTGTCTGCCTTCTGG
TACCAAGAGTAAAACTGTGATCCACTAGGCTGAGTGACTTTTTTCTTTTTATGTTCAAAA
TTTCATTCTGGTAATGCAATTTTAAATTATTCTGTTAAAGGGTCTGTTATGATTTCGGAG
GAAGGCACAATGAGAAGTACTAAAAATATATAAAAGCTCAAACTCCATCATTTAGTAAAT
GCAAAGCACAAACTTTCGAAAATGTCATAACAAATACAGAAGTGGAAAAAGGAAACAGGT
CTCGAACCTTTATAAAGATTCAGGACCAATTTGCACTTCTTGCAAAGGTTAGGACCCTCT
GTGCAAATTTCCCTAAAAGTACGTATATTATAAATTGAAACGGACTCTTCTGTGTAAGAC
TAATCCACGAACAATACTACATATCGGTTAGAAAGGACGAACAATGGAAATGATCAAAAT
TTGAATTTACAGATCAGTCTTTTCAATTTCCATTCCCCCGCATCAATTTTCTTTTTTTTA
TTTTGCTTGGTTGGTATGTACAAGGTATGTGAACAGGAACTCGACAGGAAACGGTGTTTA
CAACCAGAGGTTTTGTCAACATCACCAAATCTTGGCCACAACCAGAGGCGAATCCAACAT
CTAACTTCAGTTAGGGTGGAACTTGACTGTCGACCTTCGACAATCGTAATAATATTGTCG
TCATTAAAATTTGATTAAATAATATTAAAAATTATTCAAATATATGTAAATGTACGAGTT
GTATACTAGTTTAGTAACTCGATTAGATTTCCTCTATTAAGAGACTCGTTTGATTTAT
>tig02155497_2g822360.t02 gene=tig02155497_2g822360 seq_id=chr11 type=exon
CTTTTATGTGCGTATATGTATGATTTCTGTACAAATATTTTCGTACAAATAAAAGAATAA
AGTTATTTGTACAATATTTTTACAGAATTTGATTGATAACAAGTGTGTTGAAAAAATTTT
GGTCATTAATTTTAAAAACAAATTTTCAAATAAATGAATGTGATGATTGTCAACCCGTAC
ATTATAAATCAAATTGTAAAATAAATTATACAAGTAGCATAATTTCTTCTATTAATAGGC
AGATGTAATTCTTCTTTCGCAGATCATCAGCTCTCGTAAAAGAAAAATGCTGCTTGTAGG
TATTGTCCTCTGTGCCACCTTCTTTTTCTCCTGTCTCATTCTCCGGACAGTATTAGCTCG
AAAACCCCGCCTGAAATCCCCTCCCAGCCCCTTAGCCCTCCCCATCATCGGTCACCTCTA
CATTCTAGGACCGAAAATCCACAAAACGTTTCACGAGCTGGCGGTGCGTTACGGCCCCTT
AATTCAGCTCCGCCTTGGTTCGGTGCCGTGCGTTGTGGTTTCCACTGCTGAACTAGCCAA
AGAATTCCTTAAGATAAACGAACTCACCTTCTCCGCCCGCAAGAATTCCAATGCCATTAA
AATTCTCACATATAATTCTTCTTCTTTTGCTTTCTCACCTTACGGGCCGTACTGGAAATT
CATCAAGAAATTGTGTATTTACGAGCTGTTGGGAGCCCGGAATCTAAACCATTTCCGGCC
AGTTAGAACCACAGAGATAAGCAGTTTTGTTCAGCTTCTGATGAACAAGGCTAAGTCCAG
CTCTGGCTCGAAGCCCATTAATATCACTGAAGAGTTACTTAGTCTAACGAGCAATGTTAT
TTCCCAAATGATGTTGAGCATTAGGTGTTCGGAGAATGAAGGCGATGCGGCGACGGCCCG
GACAGTTATTCGGGAGGTTACACAAATTTTTGGAGAATTTGATGCTTCGGATATGATATG
GTTATGCAAGAACTTCGATTTTCAAGGAATAAAGAAGAGGTCAGAGGACATACAGAGAAG
ATACGATGCTTTGTTAGAGAAAATTATCGCAGACAGAGAACGCGTGCGGCGGCAGAATCG
AGAAGTTCGGACGGCAGACAGTGGAGCTCCTGCCGCTAAGGAGGCGATGGACTTTCTTGA
CATATTACTTGACGTTATGGAGAGTGGCAATGCTGAAGTGAAATTTACGAGAGACCACCT
CAAAGCTTTGATTTTGGATTTCTTCACTGCGGGCACGGACACAACAGCCATTGCCATTGA
ATGGGCATTAGCAGAGCTAATCAACCATCCAAGTGTACTCAAAAAAGCACAAGAAGAGAT
AGAAGAGGTTGTTGGATCCCATAGATTGGTACAAGAATCAGACGCCTCAAATCTACCCTA
TATCCAAGCTATCATAAAGGAAACTTTTCGCCTTCACCCTCCGATTCCCATGCTTGCAAG
AAAATCCACAACCGACTGTGAGATAAAAGGGTATACAATTCCAGCCGGAACTTTGCTTTT
CGTTAACATTTGGTCCATTGGTAGGAATCGCAAGTACTGGGATAACCCTTTGGAGTTCCG
TCCCGAGAGGTTTCTAGAACCCAGTAAAGACAGCAACGAGGATACGATAGATGTTAAGGG
GCAACATTTTGAGCTCCTGCCTTTTGGCACAGGAAGGAGAGGGTGTCCTGGAATGCTTCT
AGCTTTGCAAGAAGTGCACACCGTGCTTGCGGCTATGGTACAATGCTTTGACTGGAAATT
ACCACCGTCTGATGGAGATCATCTTGGTGGAGTTGATATGAGTGAAAGGCCTGGATTGAC
TGCTCCTCGGGCTCATGATCTTGTCTGCCTTCTGGTACCAAGAGTAAAACTGTGATCCAC
TAGGCTGAGTGACTTTTTTCTTTTTATGTTCAAAATTTCATTCTGGTAATGCAATTTTAA
ATTATTCTGTTAAAGGGTCTGTTATGATTTCGGAGGAAGGCACAATGAGAAGTACTAAAA
ATATATAAAAGCTCAAACTCCATCATTTAGTAAATGCAAAGCACAAACTTTCGAAAATGT
CATAACAAATACAGAAGTGGAAAAAGGAAACAGGTCTCGAACCTTTATAAAGATTCAGGA
CCAATTTGCACTTCTTGCAAAGGTTAGGACCCTCTGTGCAAATTTCCCTAAAAGTACGTA
TATTATAAATTGAAACGGACTCTTCTGTGTAAGACTAATCCACGAACAATACTACATATC
GGTTAGAAAGGACGAACAATGGAAATGATCAAAATTTGAATTTACAGATCAGTCTTTTCA
ATTTCCATTCCCCCGCATCAATTTTCTTTTTTTTATTTTGCTTGGTTGGTATGTACAAGG
TATGTGAACAGGAACTCGACAGGAAACGGTGTTTACAACCAGAGGTTTTGTCAACATCAC
CAAATCTTGGCCACAACCAGAGGCGAATCCAACATCTAACTTCAGTTAGGGTGGAACTTG
ACTGTCGACCTTCGACAATCGTAATAATATTGTCGTCATTAAAATTTGATTAAATAATAT
TAAAAATTATTCAAATATATGTAAATGTACGAGTTGTATACTAGTTTAGTAACTCGATTA
GATTTCCTCTATTAAGAGACTCGTTTGATTTAT
>tig02155497_2g822360.t03 gene=tig02155497_2g822360 seq_id=chr11 type=exon
ATGACACGCTATCATGGTTTTCTATGTCGTGGAATCGATTACATTGCCACAAGGCTCACA
GCAAGAATGTGCGGTCTGCAAATCATCAGCTCTCGTAAAAGAAAAATGCTGCTTGTAGGT
ATTGTCCTCTGTGCCACCTTCTTTTTCTCCTGTCTCATTCTCCGGACAGTATTAGCTCGA
AAACCCCGCCTGAAATCCCCTCCCAGCCCCTTAGCCCTCCCCATCATCGGTCACCTCTAC
ATTCTAGGACCGAAAATCCACAAAACGTTTCACGAGCTGGCGGTGCGTTACGGCCCCTTA
ATTCAGCTCCGCCTTGGTTCGGTGCCGTGCGTTGTGGTTTCCACTGCTGAACTAGCCAAA
GAATTCCTTAAGATAAACGAACTCACCTTCTCCGCCCGCAAGAATTCCAATGCCATTAAA
ATTCTCACATATAATTCTTCTTCTTTTGCTTTCTCACCTTACGGGCCGTACTGGAAATTC
ATCAAGAAATTGTGTATTTACGAGCTGTTGGGAGCCCGGAATCTAAACCATTTCCGGCCA
GTTAGAACCACAGAGATAAGCAGTTTTGTTCAGCTTCTGATGAACAAGGCTAAGTCCAGC
TCTGGCTCGAAGCCCATTAATATCACTGAAGAGTTACTTAGTCTAACGAGCAATGTTATT
TCCCAAATGATGTTGAGCATTAGGTGTTCGGAGAATGAAGGCGATGCGGCGACGGCCCGG
ACAGTTATTCGGGAGGTTACACAAATTTTTGGAGAATTTGATGCTTCGGATATGATATGG
TTATGCAAGAACTTCGATTTTCAAGGAATAAAGAAGAGGTCAGAGGACATACAGAGAAGA
TACGATGCTTTGTTAGAGAAAATTATCGCAGACAGAGAACGCGTGCGGCGGCAGAATCGA
GAAGTTCGGACGGCAGACAGTGGAGCTCCTGCCGCTAAGGAGGCGATGGACTTTCTTGAC
ATATTACTTGACGTTATGGAGAGTGGCAATGCTGAAGTGAAATTTACGAGAGACCACCTC
AAAGCTTTGATTTTGGATTTCTTCACTGCGGGCACGGACACAACAGCCATTGCCATTGAA
TGGGCATTAGCAGAGCTAATCAACCATCCAAGTGTACTCAAAAAAGCACAAGAAGAGATA
GAAGAGGTTGTTGGATCCCATAGATTGGTACAAGAATCAGACGCCTCAAATCTACCCTAT
ATCCAAGCTATCATAAAGGAAACTTTTCGCCTTCACCCTCCGATTCCCATGCTTGCAAGA
AAATCCACAACCGACTGTGAGATAAAAGGGTATACAATTCCAGCCGGAACTTTGCTTTTC
GTTAACATTTGGTCCATTGGTAGGAATCGCAAGTACTGGGATAACCCTTTGGAGTTCCGT
CCCGAGAGGTTTCTAGAACCCAGTAAAGACAGCAACGAGGATACGATAGATGTTAAGGGG
CAACATTTTGAGCTCCTGCCTTTTGGCACAGGAAGGAGAGGGTGTCCTGGAATGCTTCTA
GCTTTGCAAGAAGTGCACACCGTGCTTGCGGCTATGGTACAATGCTTTGACTGGAAATTA
CCACCGTCTGATGGAGATCATCTTGGTGGAGTTGATATGAGTGAAAGGCCTGGATTGACT
GCTCCTCGGGCTCATGATCTTGTCTGCCTTCTGGTACCAAGAGTAAAACTGTGA
>tig02154053_2g697650.t01 gene=tig02154053_2g697650 seq_id=chr11 type=exon
AACAGATTTAAAAATGAATTTGAGGAAAAATGAGTTTTGAAGAGAATGATGGTAAAAGGC
TAAAAGTTACTTGAATTATTTTGTACATGTCTTGTAGATAACACTTTTTTCATTAAAAAA
TTTGTATTGGTCACATGAAAATCATAAAGTCACGTCTCTCTCTCTCTCTGGCCTCTCGTC
AATCTTGCCTCCGCTGATTTTCATTCTTCATCTTAAGTTTTTGTAACAATTTTACTTGAT
TTTCCCTTTTCGGGTTCCGGGACTGTTTTCTTGATGAGCTTGAAGTAGAAGTGATTCTTA
GCCACCAGTGATTTCATATTTTAAATTGTTTCTGTTCAATTAGGTTAATTAGAGCAAAAG
AAATCTTGATGAAATCCCATAGTTCTGGGTTCATAAGTTGATGTGAAATATTACGCGAAG
AAATCGAATTATTTTAAATGGGAAGTAATTGCAAGACTGTAGTGTGGTTTAGGAGGGATT
TGAGAATTGAGGATAATCCTGCTTTAGCTGCTGCAGCAAGGGATGGGAGTGTATTACCAG
TATTCATTTGGTGCCCAAAAGAAGAAGGTCAATATTACCCCGGTCGAGTTTCCCGCTGGT
GGCTGAAGCAGTCTCTCATACATTTGAAGCAGTCTTTGAAATCTCTTGGGGCTGATATGG
TATTGATTGAAGCACAGAACACTCTTTCTGCTCTTTTGGATTGCATCACTGCTGTTGGGG
CAACAAAATTAGTATATAACCATCTTTATGATCCTGTTTCACTTGTTCGTGATCACAATA
TTAAACAAAAGTTGGGTGAGCTTGGCATTACTGTGCAAAGCTATAATGGAGACTTATTGA
ACGAGCCTTGGGAAGTATATGATGACAATGGACATGCTTTTACTAGGTTTGATGCATATT
GGCAAAAGTGCTTATTCATGCAAAGACAACCTGTTTCGCATCTTCCTCCATGGCATTTGG
TGCGAGCTGAAGGAATTACTGAAAAGTGTTCGATCGAGAAATTAGGTCTTGAAGATGAAT
CAGAAAAGTCTAGTAATGCCTTATTGGGAAGAGGATGGTCACCTGGTTGGAGCAATGCTG
ATAAGGCTCTAACAGATTTTGTAGAGCATCATCTGCTAGACTACTCAAAGGATAGACTCA
AGGTTGGTGGGAACTATACATCCCTCTTGTCCCCTTATCTTCATTTTGGGGAACTCAGTG
TTCGAAAAGTTTTCCAATTGGTGCGTACAAAGCAAATACTTTGGAAAAATGAACAAAACT
CTGTTGGAGAAGAGAGTGCAACTCTTTTCCTTAAGGCTATTGGGCTTAGGGAGTATTCCC
GCTACATCTGTTTTAACTTCCCGTTTACTCATGAAAGATCGTTGCTGAGCAACCTGAAAT
TTTTCCCTTGGCATGCTAATATGGCGCATTTTAAGGCTTGGCGACAGGGCCGAACTGGTT
ATCCATTGGTTGATGCTGGAATGAGAGAGCTTTGGGCCACTGGGTGGATTCATAATAAGA
TTAGAGTAATTGTTTCGAGTTTCTTTGTAAAGTTTCTCATTCTTCCATGGCAATGGGGAA
TGAAGTATTTCTGGGACACACTTCTGGATTCAGACTTGGAAAGTGATATCCTTGGTTGGC
AATATATTTCAGGAAGCTTGCCTGATGGGCATCAGCTTGAGCGTATGGATAACCCACAGG
TTCAGGGATTCAATTTTGACCCGGAAGGTGAATATGTGAGGCAGTGGTTGCCTGAGCTAG
CAAGAATGCCAGCTGAATGGATTCATCACCCATGGGATGCACCTCTTATCGTGCTTAAAG
CTGCAGGAGTGGAGCTAGGATTTAACTATCCACAGCCTATAATTGATATTGATCTGGCCC
GAGATCGACTAACAGAAGCCATAATGGTCATGAGACAAAAGGAAGCAACTGCAAAGTTAG
CGAATGCCAGTGGAACAGATGAAGTTGTCGATGATAACTCAGACACTTACGAAATTGAGG
CCATTCCAAAGGTAGTGTTGAAGGAAAAGATTCCTTGTCCTACAAGCTCGTCCTATGATC
AAAAGGTACCATCAATGCAACTAGTCAAGAATAGTCTACTGAATAAAAAGAGACCAAAGC
CCACAGAAGATGAGAAGCAGCTAAAAAATGACTTGCATAGTTGCGACAAGGGAGATTCTA
AACCAAATGACGACTTGTGCTCTACTGCAGAATCTTCTTCTACAAAGAAGCAGACAACTC
GCAGTAGAAATTCTTTTTCTGTTCCCGAAACCTTGTCTTCAATTTCAAAGGACAATTATA
AACAGGGCCAAGACTCTTATCACCCCAAGCATGGAATTTATGATGAGATTGACCTGTGAG
AGACGTCAAGCAAACACGGAGCCACATGACTGCAGATTCCTCCAGAACCTTTTCTGTTGA
GATCAAGTAATATATAAATGCTGCAGACAGTATGTCTTAGTCACTTGTAAAATAAGTACT
CGATATTTAAATAAATATTATTCGGTTTGTTTTCTTTGTTAGCTTGATCTTATAATAGTC
TTGGCAGTACATTTATGTACGTTGAATAGTTTTATGTGAATAAAAATAAGCCTGTTACTC
ATAATTCCCTAGGAAATTCATTGTATCAAAGCACTAGTTTCTTCACTGAGTATTCCAAAA
TCTACCCAATATTTTGTGAGAGTTTTTTCCATGGTTTCATTCGTATGAACTGTCTAAAGT
TTTGTGTAACACAACACCTGAAGGGAAGGGCTTCTCCTTTAACTTTTAAGTAATCCTTAG
TTGTTTGTTAT
>tig02154053_2g697650.t02 gene=tig02154053_2g697650 seq_id=chr11 type=exon
CGTCTCTCTCTCTCTCTGGCCTCTCGTCAATCTTGCCTCCGCTGATTTTCATTCTTCATC
TTAAGTTTTTGTAACAATTTTACTTGATTTTCCCTTTTCGGGTTCCGGGACTGTTTTCTT
GATGAGCTTGAAGTAGAAGTGATTCTTAGCCACCAGTGATTTCATATTTTAAATTGTTTC
TGTTCAATTAGGTTAATTAGAGCAAAAGAAATCTTGATGAAATCCCATAGTTCTGGGTTC
ATAAGTTGATGTGAAATATTACGCGAAGAAATCGAATTATTTTAAATGGGAAGTAATTGC
AAGACTGTAGTGTGGTTTAGGAGGGATTTGAGAATTGAGGATAATCCTGCTTTAGCTGCT
GCAGCAAGGGATGGGAGTGTATTACCAGTATTCATTTGGTGCCCAAAAGAAGAAGGTCAA
TATTACCCCGGTCGAGTTTCCCGCTGGTGGCTGAAGCAGTCTCTCATACATTTGAAGCAG
TCTTTGAAATCTCTTGGGGCTGATATGGTATTGATTGAAGCACAGAACACTCTTTCTGCT
CTTTTGGATTGCATCACTGCTGTTGGGGCAACAAAATTAGTATATAACCATCTTTATGAT
CCTGTTTCACTTGTTCGTGATCACAATATTAAACAAAAGTTGGGTGAGCTTGGCATTACT
GTGCAAAGCTATAATGGAGACTTATTGAACGAGCCTTGGGAAGTATATGATGACAATGGA
CATGCTTTTACTAGGTTTGATGCATATTGGCAAAAGTGCTTATTCATGCAAAGACAACCT
GTTTCGCATCTTCCTCCATGGCATTTGGTGCGAGCTGAAGGAATTACTGAAAAGTGTTCG
ATCGAGAAATTAGGTCTTGAAGATGAATCAGAAAAGTCTAGTAATGCCTTATTGGGAAGA
GGATGGTCACCTGGTTGGAGCAATGCTGATAAGGCTCTAACAGATTTTGTAGAGCATCAT
CTGCTAGACTACTCAAAGGATAGACTCAAGGTTGGTGGGAACTATACATCCCTCTTGTCC
CCTTATCTTCATTTTGGGGAACTCAGTGTTCGAAAAGTTTTCCAATTGGTGCGTACAAAG
CAAATACTTTGGAAAAATGAACAAAACTCTGTTGGAGAAGAGAGTGCAACTCTTTTCCTT
AAGGCTATTGGGCTTAGGGAGTATTCCCGCTACATCTGTTTTAACTTCCCGTTTACTCAT
GAAAGATCGTTGCTGAGCAACCTGAAATTTTTCCCTTGGCATGCTAATATGGCGCATTTT
AAGGCTTGGCGACAGGGCCGAACTGGTTATCCATTGGTTGATGCTGGAATGAGAGAGCTT
TGGGCCACTGGGTGGATTCATAATAAGATTAGAGTAATTGTTTCGAGTTTCTTTGTAAAG
TTTCTCATTCTTCCATGGCAATGGGGAATGAAGTATTTCTGGGACACACTTCTGGATTCA
GACTTGGAAAGTGATATCCTTGGTTGGCAATATATTTCAGGAAGCTTGCCTGATGGGCAT
CAGCTTGAGCGTATGGATAACCCACAGGTTCAGGGATTCAATTTTGACCCGGAAGGTGAA
TATGTGAGGCAGTGGTTGCCTGAGCTAGCAAGAATGCCAGCTGAATGGATTCATCACCCA
TGGGATGCACCTCTTATCGTGCTTAAAGCTGCAGGAGTGGAGCTAGGATTTAACTATCCA
CAGCCTATAATTGATATTGATCTGGCCCGAGATCGACTAACAGAAGCCATAATGGTCATG
AGACAAAAGGAAGCAACTGCAAAGTTAGCGAATGCCAGTGGAACAGATGAAGTTGTCGAT
GATAACTCAGACACTTACGAAATTGAGGCCATTCCAAAGGTAGTGTTGAAGGAAAAGATT
CCTTGTCCTACAAGCTCGTCCTATGATCAAAAGGTACCATCAATGCAACTAGTCAAGAAT
AGTCTACTGAATAAAAAGAGACCAAAGCCCACAGAAGATGAGAAGCAGCTAAAAAATGAC
TTGCATAGTTGCGACAAGGGAGATTCTAAACCAAATGACGACTTGTGCTCTACTGCAGAA
TCTTCTTCTACAAAGAAGCAGACAACTCGCAGTAGAAATTCTTTTTCTGTTCCCGAAACC
TTGTCTTCAATTTCAAAGGACAATTATAAACAGGGCCAAGACTCTTATCACCCCAAGCAT
GGAATTTATGATGAGATTGACCTGTGAGAGACGTCAAGCAAACACGGTAAGATGCTGCAA
CTAAAAGGACCTGTTTTCTTTGCTGCTTTTATGCTGGTAAAAGCTCAAATTATATGATCC
TTTTATAAGGTAATTGAAGATTTTTATTTTATTTTGCCTGCCTTAATAGCGTAACTTGAA
TCGCAGAATTGATGTTAGTCGCTTCTCTCCCAGGAGTGCAACGGTTTAGATATTTCTTAT
AGTTCCAGTTTATACACAGAGAGAGAGCGAGAGAGAGAGAGAGATTATTGACCCAGTTTC
TGCTTCTGTGAGAAGGTTTCAGTATTATGGTTAGATGATGAAGAATCTATACATATTAAC
GTTATTCTTTAATAAAACCACAAGATACCGTGGCTTTTAATTATCTGGATTTTTTGTTAA
TAAGATGACCACAAGATTAAGGAGAATTAGAAGGATATATAATCATCCCGTGTAGTTTCA
ACAAGCTTCTTCAAACCAAGTTAGCTGCTTTGAGAAAGCGATTATGTGCAAGAGCCCTAG
TGTATTATGACTCTACAAAATTACTTTATGAAGGAAATTTGAGGTTCTGATGATAGAAAA
AAATACGGGAACTTAAATACATATTTTCTGTATGCAGGAGCCACATGACTGCAGATTCCT
CCAGAACCTTTTCTGTTGAGATCAAGTAATATATAAATGCTGCAGACAGTATGTCTTAGT
CACTTGTAAAATAAGTACTCGATATTTAAATAAATATTATTCGGTTTGTTTTCTTTGTTA
GCTTGATCTTATAATAGTCTTGGCAGTACATTTATGTACGTTGAATAGTTTTATGTGAAT
AAAAATAAGCCTGTTACTCATAATTCCCTAGGAAATTCATTGTATCAAAGCACTAGTTTC
TTCACTGAGTATTCCAAAATCTACCCAATATTTTGTGAGAGTTTTTTCCATGGTTTCATT
CGTATGAACTGTCTAAAGTTTTGTGTAACACAACACCTGAAGGGAAG
>tig02154053_2g697650.t03 gene=tig02154053_2g697650 seq_id=chr11 type=exon
CGTCTCTCTCTCTCTCTGGCCTCTCGTCAATCTTGCCTCCGCTGATTTTCATTCTTCATC
TTAAGTTTTTGTAACAATTTTACTTGATTTTCCCTTTTCGGGTTCCGGGACTGTTTTCTT
GATGAGCTTGAAGTAGAAGTGATTCTTAGCCACCAGTGATTTCATATTTTAAATTGTTTC
TGTTCAATTAGGTTAATTAGAGCAAAAGAAATCTTGATGAAATCCCATAGTTCTGGGTTC
ATAAGTTGATGTGAAATATTACGCGAAGAAATCGAATTATTTTAAATGGGAAGTAATTGC
AAGACTGTAGTGTGGTTTAGGAGGGATTTGAGAATTGAGGATAATCCTGCTTTAGCTGCT
GCAGCAAGGGATGGGAGTGTATTACCAGTATTCATTTGGTGCCCAAAAGAAGAAGGTCAA
TATTACCCCGGTCGAGTTTCCCGCTGGTGGCTGAAGCAGTCTCTCATACATTTGAAGCAG
TCTTTGAAATCTCTTGGGGCTGATATGGTATTGATTGAAGCACAGAACACTCTTTCTGCT
CTTTTGGATTGCATCACTGCTGTTGGGGCAACAAAATTAGTATATAACCATCTTTATGAT
CCTGTTTCACTTGTTCGTGATCACAATATTAAACAAAAGTTGGGTGAGCTTGGCATTACT
GTGCAAAGCTATAATGGAGACTTATTGAACGAGCCTTGGGAAGTATATGATGACAATGGA
CATGCTTTTACTAGGTTTGATGCATATTGGCAAAAGTGCTTATTCATGCAAAGACAACCT
GTTTCGCATCTTCCTCCATGGCATTTGGTGCGAGCTGAAGGAATTACTGAAAAGTGTTCG
ATCGAGAAATTAGGTCTTGAAGATGAATCAGAAAAGTCTAGTAATGCCTTATTGGGAAGA
GGATGGTCACCTGGTTGGAGCAATGCTGATAAGGCTCTAACAGATTTTGTAGAGCATCAT
CTGCTAGACTACTCAAAGGATAGACTCAAGGTTGGTGGGAACTATACATCCCTCTTGTCC
CCTTATCTTCATTTTGGGGAACTCAGTGTTCGAAAAGTTTTCCAATTGGTGCGTACAAAG
CAAATACTTTGGAAAAATGAACAAAACTCTGTTGGAGAAGAGAGTGCAACTCTTTTCCTT
AAGGCTATTGGGCTTAGGGAGTATTCCCGCTACATCTGTTTTAACTTCCCGTTTACTCAT
GAAAGATCGTTGCTGAGCAACCTGAAATTTTTCCCTTGGCATGCTAATATGGCGCATTTT
AAGGCTTGGCGACAGGGCCGAACTGGTTATCCATTGGTTGATGCTGGAATGAGAGAGCTT
TGGGCCACTGGGTGGATTCATAATAAGATTAGAGTAATTGTTTCGAGTTTCTTTGTAAAG
TTTCTCATTCTTCCATGGCAATGGGGAATGAAGTATTTCTGGGACACACTTCTGGATTCA
GACTTGGAAAGTGATATCCTTGGTTGGCAATATATTTCAGGAAGCTTGCCTGATGGGCAT
CAGCTTGAGCGTATGGATAACCCACAGGTTCAGGGATTCAATTTTGACCCGGAAGGTGAA
TATGTGAGGCAGTGGTTGCCTGAGCTAGCAAGAATGCCAGCTGAATGGATTCATCACCCA
TGGGATGCACCTCTTATCGTGCTTAAAGCTGCAGGAGTGGAGCTAGGATTTAACTATCCA
CAGCCTATAATTGATATTGATCTGGCCCGAGATCGACTAACAGAAGCCATAATGGTCATG
AGACAAAAGGAAGCAACTGCAAAGTTAGCGAATGCCAGTGGAACAGATGAAGTTGTCGAT
GATAACTCAGACACTTACGAAATTGAGGCCATTCCAAAGGTAGTGTTGAAGGAAAAGATT
CCTTGTCCTACAAGCTCGTCCTATGATCAAAAGGTACCATCAATGCAACTAGTCAAGAAT
AGTCTACTGAATAAAAAGAGACCAAAGCCCACAGAAGATGAGAAGCAGCTAAAAAATGAC
TTGCATAGTTGCGACAAGGGAGATTCTAAACCAAATGACGACTTGTGCTCTACTGCAGAA
TCTTCTTCTACAAAGAAGCAGACAACTCGCAGTAGAAATTCTTTTTCTGTTCCCGAAACC
TTGTCTTCAATTTCAAAGGACAATTATAAACAGGGCCAAGACTCTTATCACCCCAAGCAT
GGAATTTATGATGAGATTGACCTGTGAGAGACGTCAAGCAAACACGGTAAGATGCTGCAA
CTAAAAGGACCTGTTTTCTTTGCTGCTTTTATGCTGGTAAAAGCTCAAATTATATGATCC
TTTTATAAGGAGCCACATGACTGCAGATTCCTCCAGAACCTTTTCTGTTGAGATCAAGTA
ATATATAAATGCTGCAGACAGTATGTCTTAGTCACTTGTAAAATAAGTACTCGATATTTA
AATAAATATTATTCGGTTTGTTTTCTTTGTTAGCTTGATCTTATAATAGTC
>tig02154053_2g698540.t01 gene=tig02154053_2g698540 seq_id=chr11 type=exon
CCCAACTTGAAATGAAGTACCACGAATGGATGACATGTTGCGTCATTTATCCACAAGATG
AGATATGGCACACAAATGGCAGCATACTATTGGCTACAGCGATTGAAACACCTCCTACAG
ATTCTTGAATATCGTCTTTGTTATGTCATTACTTGTTCACCTTATCCAAAATCTTTGATC
TGCATTCTTTTATTTCTTTACACACACACGCAGAGAGTTTCTAGAGGAACAACGAAAATC
ATGGCAAGTCGCAGCATGACTTCTGCTGCCTCAGGATTTTTGGCGACACCAAATGTCATC
TCCGGCACAAGCACGCCTCGAAGCAGCGTGTTACTTTTCACTTCAAGAAAAAACAGCAAC
TCAAGGCTGACAGTTAGAATCCTTCGCAAGGAGTCCTACTGGTACAAGGGTGTTGGATCA
GTTGTAGCTGTTGACCAGGATCATAAGACTCGCTACCCCGTTGTTGTGCGATTTAACAAA
GTGAATTATGCTAATGTTTCGACAAACAACTATGGCTTGGATGAGATCCTAGAAGTTGTT
TGAGTGTTTTTTCTTTTTTTTTTTTTTTTTTTTGGCATCTGTGCAATGGACATTTCAATA
TTATGTATGAATTTGTTCTTACTCTATTGGAACGATATATAATTCAAGAATTCTCATTTC
ACTATTTAAATTTTCGAGATATTTTGACTTAATCACTTGTATTCTTGAATTATACATCCA
ATATCAATGTTTGAAGTCAATTCCCCAGTTTACATGAACAATCTGGCATAGATACATTCA
CTTCCTTGGTTGGCAAAAGAATTTGCACAAAATTTTTGGAGGGGCATAGCGATGGAAAGT
TTGATCTAAAAAGATTCTATAAATTTTCCATCGAAGAAGATTTAATGAAAGGTGTTATTC
TTAGTTTATTACCACGTGGATTTCAAGTTTTGTTGCGCCTTTTGATGATGGGCTCTCGTA
CAAGAACCGAGACTATAGAAGAG
>tig02154053_2g698540.t02 gene=tig02154053_2g698540 seq_id=chr11 type=exon
CCCAACTTGAAATGAAGTACCACGAATGGATGACATGTTGCGTCATTTATCCACAAGATG
AGATATGGCACACAAATGGCAGCATACTATTGGCTACAGCGATTGAAACACCTCCTACAG
ATTCTTGAATATCGTCTTTGTTATGTCATTACTTGTTCACCTTATCCAAAATCTTTGATC
TGCATTCTTTTATTTCTTTACACACACACGCAGAGAGTTTCTAGAGGAACAACGAAAATC
ATGGCAAGTCGCAGCATGACTTCTGCTGCCTCAGGATTTTTGGCGACACCAAATGTCATC
TCCGGCACAAGCACGCCTCGAAGCAGCGTGTTACTTTTCACTTCAAGAAAAAACAGCAAC
TCAAGGCTGACAGTACGGGCCGAGGAGGCAGCCGCACCCGCTGCTGCCACTGCTCCAGCG
GCCAAGCCGCCTCCTATTGGACCCAAGAGAGGAACCAAGGTTAGAATCCTTCGCAAGGAG
TCCTACTGGTACAAGGGTGTTGGATCAGTTGTAGCTGTTGACCAGGATCATAAGACTCGC
TACCCCGTTGTTGTGCGATTTAACAAAGTGAATTATGCTAATGTTTCGACAAACAACTAT
GGCTTGGATGAGATCCTAGAAGTTGTTTGAGTGTTTTTTCTTTTTTTTTTTTTTTTTTTT
GGCATCTGTGCAATGGACATTTCAATATTATGTATGAATTTGTTCTTACTCTATTGGAAC
GATATATAATTCAAGAATTCTCATTTCACTATTTAAATTTTCGAGATATTTTGACTTAAT
CACTTGTATTCTTGAATTATACATCCAATATCAATGTTTGAAGTCAATTCCCCAGTTTAC
ATGAACAATCTGGCATAGATACATTCACTTCCTTGGTTGGCAAAAGAATTTGCACAAAAT
TTTTGGAGGGGCATAGCGATGGAAAGTTTGATCTAAAAAGATTCTATAAATTTTCCATCG
AAGAAGATTTAATGAAAGGTGTTATTCTTAGTTTATTACCACGTGGATTTCAAGTTTTGT
TGCGCCTTTTGATGATGGGCTCTCGTACAAGAACCGAGACTATAGAAGAG
>tig02154053_2g699130.t01 gene=tig02154053_2g699130 seq_id=chr11 type=exon
ATGGAGGCAGGAAGAAGCTTTATGTCTTCACCTTCACAATTTCCTCCGAGGACCCATATC
AGAAATTGTGCTTTCTCTTCTTCTTCTTCAGTTTTGATGATTCACGAGCAAGTTGCTCCT
GCAATAACCTCTTTCTCAGCTAGTTCTTTAGGTAGACATTTTCCCTCCTCAATCCTAATT
CAAGAACAGTATGATAAAAGCCAGCCATTGTTGCAACAGAAGGAAGACATCACTTTTCAG
GCAACGCTGGATAGGAGGTTGATGGAACCTCCCACAGGAAATGAAGTGAATAACATTCTT
GATTCCGAGCAATATGTAAATGATTTCCAACTTCAGTTCCAACACTGGCCTGCCTTATGG
TACTTATTGCCATCCTTACAGACGAAGGAAGCTCAGTCCTTGCCTATGACCGTGCAGCCT
ATTCTTAGTAAAGAAGAGAAGGTTACAGGTGTAGAACCACAAAATGTTGTTTCCCTTGCA
GGAAAAGCTTTCTCAGCATCCAGAGAGGCAGCCTTAATTGCTGAAAGCACCAAATTGTTG
GGAGTTAATCTTGACGACTCTCACAATCCAAGAGGTTTGGTTAACAATCCCATTCAAGAT
AAAAGAACTGTAAGGTCAACTCGTCTTCTGGAGAGGAAAACTAAAGACGGAGGCTTCCAA
AGTCAAACCTTGAGGTTCAGGAAAACAATCATCCAGGAGGTCAAGTACAGAGAAAAATTG
GAACTAATGAGACTAGAAGAAGTGAAGGGTCGGCTGCAAACCCAGTTTTCCCGTGAACCT
ACACTGTCTGAGTGGGCTGATGTTGTTGGGCTTAGTTGTCAAACCTTGCAGTCACATCTT
CAATGTGGTAAAAGAAGTCGAGAGAAGTTGATTTATGCCAATTTCCGCATGGTGGTTCAC
ATTGCTAAGCAGTACCAAGGGCGTGGTCTCAGCCTTCAGGATCTATTGCAGGAAGGAAGC
ATGGGTCTTATGAGGACTGTAGAGAAATTCAAGCCCCAAGCAGGTTGCAGATTTGCTACT
TATGCCTACTGGTGGATAAGGCAAGCAATTAGGAAAGCCATATTTCAACATTCCAGGACG
ATACGTTTGCCAGAGAATGTGTATGGACTATTGTCCAAAGTGAAAGAAGCAAAAACATTA
TGCATTCAAAGAGGCAATCATCATCCAGTGAAAGAGGAAATAGCAGCAACTGCTGGAATC
ACTGTCGAGAAACTTGATAAACTGCTATTTACAGCGAGAATGCCTCTTTCAATGCAACAG
CCTATATGGATGGATCAAGATACTACGTTTCAGGAAATCACTGCGGACACCAGAGTCGAG
GTCCCAGATGTAAGTGTCGCAAAGCAGCTGATGAGACAACATGTCCGCAACCTCTTGAGC
GTTCTCAGTCCAAAAGAGAGGAAAATAATTCGTCTGAGATTTGGCATTGAGAATGATAAA
CAGAAGTCATTATCTGAAATTGGTACCATTTTTGGGTTATCCAAGGAGAGAGTTCGACAA
CTGGAGAGTCGAGCGCTGTATAAGTTGAAGCAGTGTCTTGATAGCCAAGGACTCGAGGCA
TATGCAGATATGATTATTTAA
>tig02154053_2g699200.t01 gene=tig02154053_2g699200 seq_id=chr11 type=exon
ATGGAAAGTGTATTTGAAAATGGGCAATCAAATGGTAAGGTGATGGATTTTTGTGTGAAA
GATCCATTGAACTGGGGAATGGCAGCTGAGTCTATGAAGGGAAGTCATTTGGATGAGGTG
AAACGAATGGTGGAGGAGTTTAGAAAGCCGGTGGTGAAGCTTGGCGGTGAAACCTTGACT
ATATCGCAGGTGGCGGCGATTGCAGCCCGTGATAATGCCGTCAAGGTGGAGCTGTCGGAG
GCGGCGAGAGGCGGCGTTAAGGCCAGCAGTGACTGGGTTATGGAGAGCATGAATAAAGGG
ACCGATAGTTATGGTGTCACTACTGGTTTTGGTGCCACTTCACATAGGAGGACCAAGCAA
GGGGGTGCCCTTCAGAAGGAACTTATCAGACTCAATTCTCCGATTGCTGCTTCAATTTCT
TTGGTATCTACTTCATCCCACTTCTCCGGCTACTTCATTCCACGGATCATGGCTAAATTC
ATTGAGTACTGTACGCGCCATGTTGAAGCCGCCGCTGATGGTATGCCTGCAACTACCGAC
AGGGCAGCTGATGAGGGCCTCAAGGCGTTCGACTTTGTGAAAAAGCTGGCAAAGTCTTGT
CACACACTGCCACATTCAGCAACAAGAGCAGCTATGCTCGTGAGAATCAACACCCTTCTT
CAAGGATATTCTGGCATCAGATTTGAAATTTTGGAAGCTATAACCAAGTTTCTTAACCAC
AACATCACGTGCTTACCCCTCCGTGGCACGATCTCATCCTCAGGTGATCTTGTTCCGTTG
TCCTACATTGCTGGTATGTTGACAGGGCGGCCTAATTCTAAGGCTGTTGGACCTACGGGA
GAAACTCTAAATGCCAAGGAAGCCTTTAAACTTGCTGGTGTAGATGGAGATTTTTTGAGT
TGCAGCCCAAGGAAGGCCTTGCACTAG
>tig00001028g116440.t01 gene=tig00001028g116440 seq_id=chr11 type=exon
GTGACATGACTCCTTCATTTAATCATCTTATCTGCCACCTGTTACTCTCTTTCAAAGTCT
TTATATCCCCATTCAATTCAGCCTACCACACACACATAGCCGACCCCCCGAAAAAGGAAA
AAGAGATCCAAGAATGCCTCCCAAACAGCAGGAATTCTCTCAATCCGTCAAGCTCAAGTA
TGTGAAACTAGGATATCAATACCTAGTAAACCACATTCTTACTTTCTTGCTGATTCCTAT
AATGATTGCACTATTTCTTGAAGCAATTCGTTTAAATCCAGAAGAAATCATAAGCCTATG
GAACTCACTCCATTTCACCCTTGTCCAAATCATGTGTTCTTCATTTCTCATCATATATAT
TGCTACCTACTTCCTCATGTCAAGGCCAAGAACCGTGTATCTCGTAGATTATGCTTTGTT
TAAGCCTCCACATTGCTTTCGAGTCTCCTTCGCAGGTTTTATGGAGCATGCAAGGCTGGC
ATTACCAACAGAGCCGAAGAGTGTGCGTTTTCAAATGAAAATCTTGGAGCGGTCCGGTTT
GGGAGAAGAAACCTGTTTGCCACCAGCCATACATTATATCCCACCAGTTACAACTATGGA
ACTTGCGAAAGAAGAAGCTGAACTTAAGACAGGAATTAAGCCAAAAGATATAGATATACT
GGTTGTAAATTGCAGCCTCTTTTCTCCAACTCCATCTTTATCAGCCATGGTAATTAACAA
ATACAAAATGAGAAGCAACATTAAGAGCTTTAACCTATCAGGAATGGGATGTAGTGCAGG
TTTAATATCTGTAGATTTAGCCAAGGATCTTCTTCAAGTTCATCCCAACTCAAATGCTGT
GGTTATAAGCACTGAAATTCTCACACCAAATTCCTATCTTGGAAAAGAAAGGGCTATGCT
TCTGCCCAACTGCTTGTTCAGAATGGGTGGAGCCGCCCTTCTTTTATCAAACAAGTGGTC
CGTGAGTTCACGATCCAAATATCGTTTAGTCCATGTGGTGAGAACCCACAAGGGTGCAGA
CGACAAAGCTTACAAATGTGTCTCTCAGGAAGAAGATCCTGAAGGTCACGTGGGAATAAA
TTTGTCCATAGATCTCATGGCAATAGCTGGGGAGGCCTTAAAGTCTAATATCACTACAAT
TGTTTTCAACTTAAAGTTGAAGCCATATATTCCAGACTTCAAGCAGGCCTTTGAGCATTT
CTGCATCCATGCCGGGGGACGAGCGGTCATTGATGAGCTGCAGAAGAACCTCAATCTCTC
AGCCGAGCACGTGGAGGCGTCAAGAATGACACTGTATAGATTTGGGAATACTTCTTCTTC
CTCATTGTGGTATGAATTGAGCTATATTGAGGCCAAAGGAAGAATGAAAAAGGGCGATCG
AATTTGGCAGATTGCATTCGGAAGTGGATTCAAGTGTAACAGTGCAGTTTGGAAGTGCAA
TCGAACCATAAATGGTCCACCAGAAGGACCCTGGGCCGATTGCATTCACAAGTACCCAGT
GCATATTCCAGAGGTGGTAAAGCTCTAGGAAAGAAGATGATGTTATTCTATTTTAGGAAT
TATTTAGTTAAGAAGTTGCATGCATTTAGCTCCTTTTCTTTTTCTTCCTCATTCGAATGT
TCTTAGACAGTTACTGGTCATGATGATTTGGAGCAAGAAAGGTGTGTATCAATATTAACA
AAAACAATGTTTAATGAATAGCATGACTAGAACATATCAAGTCTGGTTCTTAAGCCTTTC
ATTGTATTCTATATCTCTATAATTCTATTTATGATGGAGTATGTTTGTCTGTATTATGTT
CTATTTCTGCCATTAATAAAAATGTTATTGTTTACGAAATA
>tig00001028g116440.t02 gene=tig00001028g116440 seq_id=chr11 type=exon
GTGACATGACTCCTTCATTTAATCATCTTATCTGCCACCTGTTACTCTCTTTCAAAGTCT
TTATATCCCCATTCAATTCAGCCTACCACACACACATAGCCGACCCCCCGAAAAAGGAAA
AAGAGATCCAAGAATGCCTCCCAAACAGCAGGAATTCTCTCAATCCGTCAAGCTCAAGTA
TGTGAAACTAGGATATCAATACCTAGTAAACCACATTCTTACTTTCTTGCTGATTCCTAT
AATGATTGCACTATTTCTTGAAGCAATTCGTTTAAATCCAGAAGAAATCATAAGCCTATG
GAACTCACTCCATTTCACCCTTGTCCAAATCATGTGTTCTTCATTTCTCATCATATATAT
TGCTACCTACTTCCTCATGTCAAGGCCAAGAACCGTGTATCTCGTAGATTATGCTTTGTT
TAAGCCTCCACATTGCTTTCGAGTCTCCTTCGCAGGTTTTATGGAGCATGCAAGGCTGGC
ATTACCAACAGAGCCGAAGAGTGTGCGTTTTCAAATGAAAATCTTGGAGCGGTCCGGTTT
GGGAGAAGAAACCTGTTTGCCACCAGCCATACATTATATCCCACCAGTTACAACTATGGA
ACTTGCGAAAGAAGAAGCTGAACTTGTTATTTTCTCATGCATGGATTCCCTTTTGCAGAA
GACAGGAATTAAGCCAAAAGATATAGATATACTGGTTGTAAATTGCAGCCTCTTTTCTCC
AACTCCATCTTTATCAGCCATGGTAATTAACAAATACAAAATGAGAAGCAACATTAAGAG
CTTTAACCTATCAGGAATGGGATGTAGTGCAGGTTTAATATCTGTAGATTTAGCCAAGGA
TCTTCTTCAAGTTCATCCCAACTCAAATGCTGTGGTTATAAGCACTGAAATTCTCACACC
AAATTCCTATCTTGGAAAAGAAAGGGCTATGCTTCTGCCCAACTGCTTGTTCAGAATGGG
TGGAGCCGCCCTTCTTTTATCAAACAAGTGGTCCGTGAGTTCACGATCCAAATATCGTTT
AGTCCATGTGGTGAGAACCCACAAGGGTGCAGACGACAAAGCTTACAAATGTGTCTCTCA
GGAAGAAGATCCTGAAGGTCACGTGGGAATAAATTTGTCCATAGATCTCATGGCAATAGC
TGGGGAGGCCTTAAAGTCTAATATCACTACAATTGGCCCTCTTGTTCTTCCTGCATCAGA
ACAACTTCTCTTTCTTTTGGCTCTAATTGGTAAAAAAGTTTTCAACTTAAAGTTGAAGCC
ATATATTCCAGACTTCAAGCAGGCCTTTGAGCATTTCTGCATCCATGCCGGGGGACGAGC
GGTCATTGATGAGCTGCAGAAGAACCTCAATCTCTCAGCCGAGCACGTGGAGGCGTCAAG
AATGACACTGTATAGATTTGGGAATACTTCTTCTTCCTCATTGTGGTATGAATTGAGCTA
TATTGAGGCCAAAGGAAGAATGAAAAAGGGCGATCGAATTTGGCAGATTGCATTCGGAAG
TGGATTCAAGTGTAACAGTGCAGTTTGGAAGTGCAATCGAACCATAAATGGTCCACCAGA
AGGACCCTGGGCCGATTGCATTCACAAGTACCCAGTGCATATTCCAGAGGTGGTAAAGCT
CTAGGAAAGAAGATGATGTTATTCTATTTTAGGAATTATTTAGTTAAGAAGTTGCATGCA
TTTAGCTCCTTTTCTTTTTCTTCCTCATTCGAATGTTCTTAGACAGTTACTGGTCATGAT
GATTTGGAGCAAGAAAGGTGTGTATCAATATTAACAAAAACAATGTTTAATGAATAGCAT
GACTAGAACATATCAAGTCTGGTTCTTAAGCCTTTCATTGTATTCTATATCTCTATAATT
CTATTTATGATGGAGTATGTTTGTCTGTATTATGTTCTATTTCTGCCATTAATAAAAATG
TTATTGTTTACGAAATA
>tig00001095_2g120340.t01 gene=tig00001095_2g120340 seq_id=chr11 type=exon
GTCTCAGCTAAAAGGAGAATAAAAAAAAAAAATACATACGTATCTTCCACCTCTTCCCTC
AAATCCCTACTGCCGTAACCTGAGATCCTCTGTAATCACAGCTCCCTTCCTATCCAATTG
GTTTTCTCTTCCCTCGCTGGTCGTCCCTACAGAAGCTTCTCCACTCTCTTTGGTGAGATT
CGTGCTTTGGTGGGAAGTTCAACCTCTCTACTGTCATTCATACCTGAAGAAATCGCAAAC
GAGCTTAATAACCAATTGAGAAAAGCAAAAACTGTAAATGGAAGTTGAGGGCAATCCGAT
TAGAGTGCAGTGTATAATGCAAGATGGAAAAATGGTGGTGCCACCTCAATATGTGCAACC
ACCTGAGATCAGAGCACAACACAACTCTAAGAAGATCTCTTTGAGCAATAATTGTGATGC
ACCAACGCCACCTGTTATCGATCTTAGCAATGCTGACATTCTCAGTGAGCAGTTGGAGCT
AGCCTGCAGAGAATGGGGAGCCTTCCACATTATCAACCATGGAGTTCCAATCAGATTGAC
TGCTCTATGGATCAAAAGCTCAGCTTTTCATGCGACGCCAATTCCCCTGCATCTGAGGGC
TATGGCAGCCGAATGCTAGTTGCATCGAATGACACAGTTTTAGATTGGAGGGATTATTTT
GATCACCATAGTTTACCCCTTTCACGGCGCAATCCATCCCGGTGGCCAAACTTTTCACCC
AATTACAGAGAAGTTGTAGCAGAGTATAGTGATCAGATGAAACTACTTGCTCAGAGGCTA
CTGGGTTTGATCTCCGAAAGCCTAAAGCTGCCTTCTTCATGCATTGAAGAGATCGTAGGG
GAATTCTATCAGAACATCACCATCAGTTATTATCCTCCTTGCCCACAGCCTGAACTTACT
CTTGGTTTGCAAGCACATTCTGACATGGGTGCAATTACATTTCTCATCCAAGATGATGTG
GGGGGGCTTGAGATCTTGAAGGATGGAGAATGGATATTCGTAAATCCCCTATCTGATGCC
ATCTTTGTTATTTTGGCCGACCAAACTGAGAAGGACCAATATATATCCCTGATGATGTTT
TGCTGCTTTCAGATTATAACCAATGGAAAGTATAGAAGTGCTCAACATCGGGCCATAACT
AATGCCACCAATTCACGGATTTCAGTTGCTACATTTCATGACCCGGCAAAAACAAGGAAA
ATACGCCCATTGTTTAAACCACCTAAATATCATGAGGTGATGTACGAGGACTATGTTTCA
TCCTGGTACACAAAAGGCCCGGAAGGAAAACGAAACATTGATTCTCTTCTCCTTAATTGA
TTAGTTGCTTTCAATTCTCTTTTGGGGGATTAAGCTCGTTCACAGATTGGTTCAGAGAGA
TTTATAATTACGCTTGGACCAGTATCAGTATTCAGATATTTTTAAAGTGGTAGCAAGACC
AGTTACTGTTAGATGGTTAGATCTTAACAATAGCAAGGATTGGCTTGTTTGCCAAATTTA
CGTACATTTTGGTATGGCCAAGCCTAGTGTTGCTGAAACAAACTGAAAAAATGAAACTAT
TGTAAAGAGGACTCTGTAGTTGGATTCCTCTCATTTTTATCCCATCATTTTGTAAAATTA
TGCACCCCATGGATTCTCCTGAAAATGTCCTGCCCTGTCCTGTCTAGTTATTCAAGATTG
CATGAAATTTTAAGGGGATTCAAACAGATTGCTATTTTACTTGCAATAATAACAGGATTG
ATTTGTGCCATTTTCGCCTTTCCCACTACACCATATATAAGCAGTTTATTTATTACTCA
>tig00001095_2g120340.t02 gene=tig00001095_2g120340 seq_id=chr11 type=exon
AAAAAGTCTCAGCTAAAAGGAGAATAAAAAAAAAAAATACATACGTATCTTCCACCTCTT
CCCTCAAATCCCTACTGCCGTAACCTGAGATCCTCTGTAATCACAGCTCCCTTCCTATCC
AATTGGTTTTCTCTTCCCTCGCTGGTCGTCCCTACAGAAGCTTCTCCACTCTCTTTGGTG
AGATTCGTGCTTTGGTGGGAAGTTCAACCTCTCTACTGTCATTCATACCTGAAGAAATCG
CAAACGAGCTTAATAACCAATTGAGAAAAGCAAAAACTGTAAATGGAAGTTGAGGGCAAT
CCGATTAGAGTGCAGTGTATAATGCAAGATGGAAAAATGGTGGTGCCACCTCAATATGTG
CAACCACCTGAGATCAGAGCACAACACAACTCTAAGAAGATCTCTTTGAGCAATAATTGT
GATGCACCAACGCCACCTGTTATCGATCTTAGCAATGCTGACATTCTCAGTGAGCAGTTG
GAGCTAGCCTGCAGAGAATGGGGAGCCTTCCACATTATCAACCATGGAGTTCCAATCAGA
TTGTTGGATGACATGAGGACTGCTGGCCGCTCCTTTTTTGAGGACTGCTCTATGGATCAA
AAGCTCAGCTTTTCATGCGACGCCAATTCCCCTGCATCTGAGGGCTATGGCAGCCGAATG
CTAGTTGCATCGAATGACACAGTTTTAGATTGGAGGGATTATTTTGATCACCATAGTTTA
CCCCTTTCACGGCGCAATCCATCCCGGTGGCCAAACTTTTCACCCAATTACAGAGAAGTT
GTAGCAGAGTATAGTGATCAGATGAAACTACTTGCTCAGAGGCTACTGGGTTTGATCTCC
GAAAGCCTAAAGCTGCCTTCTTCATGCATTGAAGAGATCGTAGGGGAATTCTATCAGAAC
ATCACCATCAGTTATTATCCTCCTTGCCCACAGCCTGAACTTACTCTTGGTTTGCAAGCA
CATTCTGACATGGGTGCAATTACATTTCTCATCCAAGATGATGTGGGGGGGCTTGAGATC
TTGAAGGATGGAGAATGGATATTCGTAAATCCCCTATCTGATGCCATCTTTGTTATTTTG
GCCGACCAAACTGAGATTATAACCAATGGAAAGTATAGAAGTGCTCAACATCGGGCCATA
ACTAATGCCACCAATTCACGGATTTCAGTTGCTACATTTCATGACCCGGCAAAAACAAGG
AAAATACGCCCATTGTTTAAACCACCTAAATATCATGAGGTGATGTACGAGGACTATGTT
TCATCCTGGTACACAAAAGGCCCGGAAGGAAAACGAAACATTGATTCTCTTCTCCTTAAT
TGATTAGTTGCTTTCAATTCTCTTTTGGGGGATTAAGCTCGTTCACAGGTAAGTGGAATC
TTAGTAGTTTCTAAAATGCCTTAATCCAATGTTCCTTTGTCTCTGGATATGTGAGACACG
ATCTTTGTCTTAACAGTATACTAATTCTTATTTTCCTCTCTGTTTAGATTGGTTCAGAGA
GATTTATAATTACGCTTGGACCAGTATCAGTATTCAGATATTTTTAAAGTGGTAGCAAGA
CCAGTTACTGTTAGATGGTTAGATCTTAACAATAGCAAGGATTGGCTTGTTTGCCAAATT
TACGTACATTTTGGTATGGCCAAGCCTAGTGTTGCTGAAACAAACTGAAAAAATGAAACT
ATTGTAAAGAGGACTCTGTAGTTGGATTCCTCTCATTTTTATCCCATCATTTTGTAAAAT
TATGCACCCCATGGATTCTCCTGAAAATGTCCTGCCCTGTCCTGTCTAGTTATTCAAGAT
TGCATGAAATTTTAAGGGGATTCAAACAGATTGCTATTTTACTTGCAATAATAACAGGAT
TGATTTGTGCCATTTTCGCCTTTCCCACTACACCATATATAAGCAGTTTATTTATTACTC
A
>tig00001095_2g120340.t03 gene=tig00001095_2g120340 seq_id=chr11 type=exon
GTCTCAGCTAAAAGGAGAATAAAAAAAAAAAATACATACGTATCTTCCACCTCTTCCCTC
AAATCCCTACTGCCGTAACCTGAGATCCTCTGTAATCACAGCTCCCTTCCTATCCAATTG
GTTTTCTCTTCCCTCGCTGGTCGTCCCTACAGAAGCTTCTCCACTCTCTTTGGTGAGATT
CGTGCTTTGGTGGGAAGTTCAACCTCTCTACTGTCATTCATACCTGAAGAAATCGCAAAC
GAGCTTAATAACCAATTGAGAAAAGCAAAAACTGTAAATGGAAGTTGAGGGCAATCCGAT
TAGAGTGCAGTGTATAATGCAAGATGGAAAAATGGTGGTGCCACCTCAATATGTGCAACC
ACCTGAGATCAGAGCACAACACAACTCTAAGAAGATCTCTTTGAGCAATAATTGTGATGC
ACCAACGCCACCTGTTATCGATCTTAGCAATGCTGACATTCTCAGTGAGCAGTTGGAGCT
AGCCTGCAGAGAATGGGGAGCCTTCCACATTATCAACCATGGAGTTCCAATCAGATTGTT
GGATGACATGAGGACTGCTGGCCGCTCCTTTTTTGAGGACTGCTCTATGGATCAAAAGCT
CAGCTTTTCATGCGACGCCAATTCCCCTGCATCTGAGGGCTATGGCAGCCGAATGCTAGT
TGCATCGAATGACACAGTTTTAGATTGGAGGGATTATTTTGATCACCATAGTTTACCCCT
TTCACGGCGCAATCCATCCCGGTGGCCAAACTTTTCACCCAATTACAGAGAAGTTGTAGC
AGAGTATAGTGATCAGATGAAACTACTTGCTCAGAGGCTACTGGGTTTGATCTCCGAAAG
CCTAAAGCTGCCTTCTTCATGCATTGAAGAGATCGTAGGGGAATTCTATCAGAACATCAC
CATCAGTTATTATCCTCCTTGCCCACAGCCTGAACTTACTCTTGGTTTGCAAGCACATTC
TGACATGGGTGCAATTACATTTCTCATCCAAGATGATGTGGGGGGGCTTGAGATCTTGAA
GGATGGAGAATGGATATTCGTAAATCCCCTATCTGATGCCATCTTTGTTATTTTGGCCGA
CCAAACTGAGATTATAACCAATGGAAAGTATAGAAGTGCTCAACATCGGGCCATAACTAA
TGCCACCAATTCACGGATTTCAGTTGCTACATTTCATGACCCGGCAAAAACAAGGAAAAT
ACGCCCATTGTTTAAACCACCTAAATATCATGAGGTGATGTACGAGGACTATGTTTCATC
CTGGTACACAAAAGGCCCGGAAGGAAAACGAAACATTGATTCTCTTCTCCTTAATTGATT
AGTTGCTTTCAATTCTCTTTTGGGGGATTAAGCTCGTTCACAGATTGGTTCAGAGAGATT
TATAATTACGCTTGGACCAGTATCAGTATTCAGATATTTTTAAAGTGGTAGCAAGACCAG
TTACTGTTAGATGGTTAGATCTTAACAATAGCAAGGATTGGCTTGTTTGCCAAATTTACG
TACATTTTGGTATGGCCAAGCCTAGTGTTGCTGAAACAAACTGAAAAAATGAAACTATTG
TAAAGAGGACTCTGTAGTTGGATTCCTCTCATTTTTATCCCATCATTTTGTAAAATTATG
CACCCCATGGATTCTCCTGAAAATGTCCTGCCCTGTCCTGTCTAGTTATTCAAGATTGCA
TGAAATTTTAAGGGGATTCAAACAGATTGCTATTTTACTTGCAATAATAACAGGATTGAT
TTGTGCCATTTTCGCCTTTCCCACTACACCATATATAAGCAGTTTATTTATTACTCA
>tig00000039g10040.t01 gene=tig00000039g10040 seq_id=chr11 type=exon
AGAAGGGGTAAAATTGTCATTTGATCCAAGCAGGCATTCCCAGTTCAGATTCTCACTCTC
CGAACGGCACTTTCAAAGCTCACCAACAGTTCAACTTCTAACCAACCCAGTAAAAACCAA
AGCTCATAGTTTTCATCGAAACCCACATTTCTTCGTCCATATTAACGTACGTCCCCCTCA
TATATTTCCACTAAAAAGCCTGTTCAATACAGCTCTATCTCTCTTAAAGCCTTTCAAGAA
AAGAATCCTTCGACTTGAAATCAATGGCTGGAACTACAATTCCTCGCGCACAAATTGCAA
CACCAAAGCCTTGCATTTCTGCAGCTCGTAGAATTCCCAGTTCAAGCATTTTATGCTTTG
GTAATGATATCAAAGGCATCTCTTGTGCAAAGCTTCAAAGCTCATCTTTCATCTCATCGA
CAAAGTCTTTTTCCAAAAGCTTCGACCTCAACCTTCTAAAGTGTGAAAGGAATGTTATTA
AAGCAATGTCTGGAGCAAGTGATAACCAGCCTTTGCCTGGATTGCCCGTCGATCTGAGAG
GTAAGAGGGCATTTATTGCTGGTATAGCGGATGATAATGGATATGGATGGGCAATAGCAA
AATCTCTTGCGGCTGCTGGTGCTGAGATTCTTGTTGGTACATGGGTTCCTGCACTCAATA
TTTTTGAGAACAGTCTACGACGTGGGAAGTTTGATGAGTCACGTGTGTTGCCTGATGGTT
CTTTAATGGAAATCACAAAAGTCTACCCATTGGATGCAGTTTATGACAGTCCTGAGGATG
TTCCTGAAGATGTGAAAACAAATAAACGATACATGGGATCTTCAAATTGGACGGTTAAGG
AAGTTGCTGAATTGGTGAAACAGGATTTTGGTACCATTGATATCCTTGTGCATTCACTTG
CCAATGGTCCAGAGGTTATCAAGCCTCTTTTGGAGACATCTAGATACGGTTATCTTGCAG
CCATCTCTGCATCAAGTTACTCCTTTGTTTCTTTACTCAAACATTTTGTTCCCATCATGA
ATCCAGGCGGTTCTACAATTTCTCTAACATATATTGCATCTGAGAGGATTATACCCGGAT
ATGGAGGCGGCATGAGTTCTGCAAAGGCTGCTCTAGAGAGTGACACACAGGTTCTGGCTT
TTGAAGCTGGAAGAAAACACAAAATCAGAGTCAACACCATATCTGCAGGTCCATTAAGAA
GCCGTGCTGCAAAAGCTATTGGCTTCATTGACATGATGATCGACTATTCATTGGAGAATG
CTCCATTGCAGAAGGAACTGACTGCTGAGGAGGTTGGGAATGCTGCTGCTTTTCTGGCAT
CTCCACTGGCTTCAGCCATCACTGGTGCTGTGGTTTATGTTGACAATGGCCTTAATGCAA
TGGGAGTGGGAGTTGATAGCCCAGTATTTCGAGATCTTGACATTCCAAAAGCAGACAGAA
GTTAAGAATTTATGTTCATCTTGAAATAAATGTTGGGCTGTTTATTTCTTGTTGCAATAT
TCTCGGAGAACTAGTACTTTTGAGCGTCGCAATATTTTTAGCACAATATGCTTATTTTTA
AAGGAAACCAATGTGATGGTGAGCCAGCCTCATCCCTTAGGCCCTTCTTCCCATAATCGA
CTGCTGCTCTTGAAAGAGAGAGAAACTTATTTTACTTTAGATTTTGTTTAACATTTCTTG
ATTTGAAAGAATTACTTTTGAAATACCTAATTTTCAATTTTCTCAACAAAAATATTATCT
ATTTTAAGATATTGCAACAAGATGGCGAAAGAATTTTTTGATTTTCAGATTCGACTTGCA
CAACACTGCTGAAATAATAATTAGACTACTATAATAAATAAGCAAACTGTAGGAATTGGT
TCAAATATTAAATGAAAAGGTGTGTAAAAATTGAAAAATGAGAAGGTGTATAAAAATGGA
AAATGAAAAGGTGTGACTATGTATCAACTTCGACCAAATATTCGGACTTGATCTGATAGT
CAAATTGCAAAAGTAAATAGACTAACTTATTCTACTCGTCGAGTAGATCGTCGTGGTATA
TTTAGAATCTGGAAACCAATTTCGGATGAATGAGAAATTGCCAAAATTTAAAAAATGAAG
TGTTGCAACTTTTCGAAAGGTGCAGGTTTTGGTTAAA
>tig00002783g236060.t01 gene=tig00002783g236060 seq_id=chr11 type=exon
CGCAAATCAAGACCGTTGAATAAAATTAAAATCCAAGGCCAATATTAATCTTCAACCAAC
CCCTTATGGCCGTCGAGCACTTTTCAGTACTGATTCTAAATACCATTCCACCTACCGAAA
TTTGTAATCTAATGCCACCTTCTATTTAAAGGCACCAGCTTATCTACAACAATTCAGGAA
TTCCCACAACACACACACAGACACACAGAGAGTACATTTCCTCTCCTCTGTGTCTATTTC
TGACCATCTGATTCTGATCATTTGATCATAGACATGAGTGCTGAGATAGAAAATGGTAAC
TCAGACGCCAAGCTTTTGGATTTTTGCATCAAAGATCCATTGAACTGGGGAATGGCTGCT
GAGTCATTGAAAGGTAGCCACCTCGATGAGGTGAAGCGTATGGTGGAGGAATTCAGGAAG
CCGGTGGTGAAGCTTGGTGGCGAAACTTTGACCATCTCTCAGGTGGCGGCGATAGCCTCC
CGGGATAATGCCGTAAAGGTTGAGCTGGCCGAAGCCACAAGGGCCGGTGTCAAGGCTAGC
AGTGATTGGGTTATGGATAGTATGAATAAAGGGACTGATAGTTATGGTGTCACCACTGGT
TTTGGTGCCACTTCACATCGGAGGACCAAACAAGGTGGTGCCCTCCAGAAGGAACTTATT
AGGTTCTTGAATGCTGGGATTTTTGGAAATGGAACAGAGTCTTGTCACACACTGCCACAT
TCAGCAACAAGAGCAGCCATGCTTGTTAGGATCAATACCCTTCTCCAAGGATATTCCGGT
ATTAGATTCGAAATCTTGGAGGCAATTACGAAGTTCCTTAACAACAACATAACTCCGTGC
TTACCTCTCCGTGGCACGATCTCTTCATCCGGTGATCTTGTCCCATTATCCTACATTGCC
GGACTACTTACTGGCCGACCCAATTCCAAGGCCGTAGGGCCTACCGGAGAAACAATGACA
GCAGAAGAGGCCTTCAAGCTTGCCGGTGTCAATGGAGGCTTTTTCGAGTTGCAGCCTAAG
GAAGGCCTTGCGCTTGTCAATGGAACAGCAGTTGGTTCTGGATTGGCTTCAATTGTTCTT
TTTGAGACCAATGTTCTTGCTGTGATGTCTGAAGTTCTATCAGCAATTTTCGCCGAAGTG
ATGAATGGGAAACCTGAATTTACCGATCGTTTGACGCATAAACTGAAACACCATCCTGGT
CAAATTGAGGCTGCTGCTGTGATGGAATACATTTTGGACGGAAGCTCCTATGTAAAGGCT
GCTCAGAAACTACATGAAATGGATCCCTTGCAGAAACCAAAACAAGATCGATATGCTCTC
CGAACATCACCCCAGTGGCTTGGCCCACAAATCGAAGTGATTCGTGCTGCAAATAAAATG
ATCGAGAGGGAAATCAATTCGGTTAATGATAACCCCTTGATTGACGTTTCAAGGAACAAG
GCATTACACGGTGGCAACTTCCAAGGGACACCTATTGGAGTCTCCATGGACAATGCTAGA
TTAGCCATTGCATCGATTGGGAAGCTGATGTTTGCTCAATTTTCTGAACTTGTCAATGAT
TTCTACAATAATGGATTGCCATCTAACCTATCTGGAGGGAGAAATCCTAGTTTGGACTAT
GGTTTCAAGGGGGCTGAAATTGCTATGGCCTCTTACTGTTCAGAACTCCAATTCTTGGCA
AATCCGGTCACCAACCATGTCGAAAGCGCCGAGCAACACAATCAAGACGTGAACTCGTTG
GGTTTGATTTCCTCGAGAAAAACAGCCGAGGCTGTTGATATCTTGAAGCTTATGTCATCC
ACATACTTAATTGCACTGTGCCAAGCAATTGATTTGAGGCACTTGGAGGAGAATTTGAGG
AATGCTGTTAAGAATACAGTTAGCCAAGTTGCTAAGAAAACTCTAACGGTTGGTGTCAAT
GGGGACCTTCATCCATCAAGATTCTGTGAGAAGGATTTGCTTCGTGTGGTGGATCGCGAA
TATGTTTTTGCTTATATTGATGATCCCTGCAGCGCAGCCTACCCGTTGATGCAAAAACTC
AGGCAAGTTCTTGTTGAGCATGCGTTGACAAATGGTGAAACAGAAAAGGAAGCGAACACG
TCCATCTTCCAGAAGATTAGTGCATTTGAAGACGAATTAAAGGCTCTTTTGCTCAAAGAA
GTCGAGAGTGCGAGAACTGCCCTCGAGAGTGGAAATCCAGCTATTCCCAACCGGATTAAG
GAATGCCGATCCTATCCACTGTACAAGTTTGTAAGGGAGGAACTGGGAACCGAGCTGCTG
ACCGGAGAGAAGGTTAGGTCGCCAGGCGAGGAGTGCGACAAGGTGTTCACTGCTATGAGC
AGGGGTCTGATCATTGATCCATTGCTGGAATGCCTCGAGGGTTGGAATGGTGAACCTCTT
CCAATCTGCTAATGTAAATTTTTTGTTGTTTTCTGGTTATCTATATATATTCTTGCTTTT
ATATTACTGTTCTTAGCATTTGTGACTAATGAGTTCTGTAACAAGACTCTGGGACTAAAA
CTTCCTATTCCCATGCATTGGTTCGTGAACAAATAATGTTGATAAATCCAAATGAAAGTT
TAACTTAAGCCTCAATTTCATATGAAGATTTTGTCATTGTCATCTTTAGAGTAACCAGTA
ATTATGTGCCTTGAGATTGTTGAGACGCAACGGTGAAATTTTGTTCTTAAACTTGGCACT
TGCATGGTGCG
>tig00001660g159360.t01 gene=tig00001660g159360 seq_id=chr11 type=exon
GGACAAGGTAACGTGGATGTGGAGCCTAGGAAGATAAGCATAAAATCCATCGAGCAATGA
CACGTGCGCAGGCAGCAAACTCTCACGTGACACTCAGCTCCGGATCAGGGTTGTCAAGTC
CGGACCCGTTTTTGTTTAACGGCGAAACCGAAAAAGGTTGGCTGGCTCAAACTCAATGAG
TTAGGTTTCTCTTTCATCTGTGTCATAGAGAGTATCGAAAAATAATATTAGAAGCATTTT
TTTCTCCATGAACTTACACACGAACAAAATACACTCTTTGACGATCTTCTCGATGCTCTT
TCTCTCTTCTTCCTTCATAATCTCTCTCTCACACACCACGCACTCTTCAACTCCTTCAAT
TGCGTATCCAGATCTTTCATTCCGATTTTAATCGTCTTTGATTGCAGGATTCACTACACG
GAGTAATCCGCTTGCACAAGTGGAAAAATGGCCTCAATGACCCAATCTACCGTGTCATTT
ACTGGAAATTTGGCTTCCAAACCCTCTGCTTCAGATCTTCTTAAAAGTTCTAGTAATTCT
ATTTGTGGTGTACCCCTAAAAGCACTTGGAAGAGCCCAACTAGGAGCAAAACGGAGAGAC
TTTACTATCTCTGCAAAGGTTAGGAAAGTGAAAAGGCATGAATATCCATGGCCAGAGGAT
CCTGATCTGAATGTGAAGGGTGGAGTCCTCAGCCATCTCTCACCTTTCAAGCCTTTGAAA
GAGAAGCCGAAGCCAGTGACCTTGGATTTTGAAAGGCCTCTTTTGGATCTGCAGAAGAAA
ATTGTTGATGTGCAAAAAATGGCAAACGAAACTGGGCTGGACTTCAGTGATCAAATAATT
TCTCTAGAGAATAAATATCAACAGGCACTGAAAGATCTGTACACGCATTTGACTCCTATA
CAGCGTGTGAACATTGCACGGCATCCTAATAGGCCAACATTTCTTGATCATGTCTTCAAT
ATTACAGAGAAGTTTGTAGAGCTCCATGGTGATAGAGCTGGATATGATGATCCTGCTGTG
GTCACTGGTCTTGGTACAATTAATGGTAAGAGTTACATGTTCATGGGTCATCAGAAGGGA
CGGAATACAAAGGAGAATATTCAGCGCAACTTTGGGATGCCTACACCCCATGGTTATCGG
AAGGCACTACGCATGATGTACTATGCAGATCACCATGGATTTCCAATTATTACATTCATT
GATACTCCGGGGGCATATGCTGACCTTAAGTCCGAGGAACTTGGCCAAGGGGAAGCAATA
GCTCAGAACTTAAGGACTATGTTTGGTCTGAAAGTACCAATTGTCTCAATTGTAATGGGA
GAAGGTGGCTCTGGTGGAGCTCTTGCTATTGGTTGTGCCAACAAACTATTAATGCTTGAA
AATGCAGTCTTCTATGTTGCCAGCCCAGAGGCATGTGCTGCAATCTTGTGGAAGACTGCT
AAAGCTTCTCCAAAGGCAGCTGAGAAGCTAAAGATAACAGCTAAAGAACTGTGCAAGCTA
GAAGTTGCTGACGGCATCATCCCTGAACCTCTTGGCGGTGCGCATGCTGATCCATATTGG
ACCTCACAACAGATAAAAACTGCAATTGTTGAATCAATGGATGAACTTGTAAAAATGGAC
ACAGAAAAACTGCTAAAACATAGGGCTCAAAAGTTCCGTAAACTTGGTGGATTTCAAGAG
GGAATTCCGATAGATCCAAAGAAGAAGGTCAATATGAAAAAGAAAGAAGAAGCCATAGTT
GTGTCTAAGACTTCAGAAGTGGAGTTGAGGGATGAGGTTCAGAAACTGAAACAGCAGATT
GAGAAAGCTGGTAAAGTGTCTGCAGATCATCCGGAGCCAGGTCTCAATGAGATGATAGAG
AAGTTGAAAAGAGAGATTGATTATGAATATGAAGAAGCTGTAAAAGCGGTAGGTTTGGAG
GACAAAATTATAATGTTGCGCGAAGAAGTTGCAAAAGCAAGGAATTTAAAAGACCAGCTC
ACACCAGCATTAAAGGAAAAGATTGAACAGTTGAATGATGAATTTAACAAAAATCTTTCC
ACAGCTCCTAATTACTCCAGCCTGAAGTATAAACTTGATATGTTGGAGGAGTTATCCAAT
GCTCAGAATATGTCAGAAAAGGGCACCAACGCTGACAAACTGAAAGCGGAAATTGATAAG
AGATTCAAAGAAGTCATGGATCGGCCTGATTTAAAACAAAAGATTGAAACAGTTAAGGGT
GAAATTGCAAAATCAGGGGTGTCCGACGTAGTTAATTTAAACCAAGATCTAAAGGAAAAA
TTTGTGCAGTTGAGCCAAGAGTTAGAGTCAGAATTTAAAACTGTCCTTGAATCTATGGGT
TTGCAGGTGTATCCACGATCAGCCCTGGAAGCGAAGGCAAAACTAGACAACCTCAATGAA
GAAACTAATATGATTATAGAAGATGTTATCAATTCCTCAAACTTGAAAGACAAAATTGAT
CTGCTAAAGATGGAAGTGGCAAATGCTGGAAATGCACCTGATGCTGAGTCAAAAAATAAG
ATTCAGGCTTTGGAGGCAGAAATCAAGCAGGCTGTTGCTGATGCTGTAAGTTCCCCTGAA
CTGAAAGACAAGTACGAGAAGCTGCAGGCTGAGATAGTTGAAGCCACTAAATCTTCTGTT
GGATCAGACGGAAGTTCGGTAAAACAAAATGTAGAAGATGACAAGTTGAAGCATGATGGA
TCGCCAGTAGAAGTCAATTCAGAAGCAAACCGCAGCTTTGTCTAAATGTAAGTGCATAAA
ATTTTGTTGTTTCTCAATGTCTTTGTTGAGCATGATTCCGTGACGAATTGTTGTTCACAG
ATGAGATTCTTATAAAATTAAGATGGTCGTGAATAAATCTGTTGAACATGCTGTGGATAG
GGGAACTTTCTTCAATCTTCGGTTTTTTCCTGCACCAAGCCCCAGAGGTTTTGAATTCGC
AAAAAAATGTGATGGTGGCTCATAAGTTATGCTTTATTCAGCTTGTTTTTCCTTCTTAGA
CTAAACCTTTAAACTTTACATTGTTTAGATTTTAGTTTTTAATTTATGTTGCTTTGGAGT
TGTGTTAACTGCCTTTTGTTTAAGCAGATAAAGAAACATATAGTTGTATAATTAAATGTA
CGAGTTCCAAGATTAACGGAAAAGCATTGTTAATAATCTGAAATATTTCAAGTGGCTTTG
CTTCTTGGGGGGCATGAAAATTATGAGTAAACAGGCAGTGCACTGTTATCCTTTCAAAGC
TAAGTCATGTTAGCCCTGTCAAATGGACCGTTTCTGCCTAAATTTAAAATGTTAATGACC
AAGATTGAGTTTCAAGTAGAAACTGCATTCAGGAAGATCCAAATATGTATGAGCCCTGAG
TACTCATCCAAGGATTATTAGTAAAAGAAAAGAGCAAGATTGAAATTCCAACATAAACTA
TCTTGCAATTCTACCTAATGACAGCAAGTTTGAAGTAAATCCAGATTGATGAACAGTGGT
ATTGTCTTGAATGATTGAGGTTAAATGTAGATTATAGAATGAATTAAGATCAAGACTTTT
CCC
>tig00001660g159360.t02 gene=tig00001660g159360 seq_id=chr11 type=exon
GACAAGGTAACGTGGATGTGGAGCCTAGGAAGATAAGCATAAAATCCATCGAGCAATGAC
ACGTGCGCAGGCAGCAAACTCTCACGTGACACTCAGCTCCGGATCAGGGTTGTCAAGTCC
GGACCCGTTTTTGTTTAACGGCGAAACCGAAAAAGGTTGGCTGGCTCAAACTCAATGAGT
TAGGTTTCTCTTTCATCTGTGTCATAGAGAGTATCGAAAAATAATATTAGAAGCATTTTT
TTCTCCATGAACTTACACACGAACAAAATACACTCTTTGACGATCTTCTCGATGCTCTTT
CTCTCTTCTTCCTTCATAATCTCTCTCTCACACACCACGCACTCTTCAACTCCTTCAATT
GCGTATCCAGATCTTTCATTCCGATTTTAATCGTCTTTGATTGCAGGATTCACTACACGG
AGTAATCCGCTTGCACAAGTGGAAAAATGGCCTCAATGACCCAATCTACCGTGTCATTTA
CTGGAAATTTGGCTTCCAAACCCTCTGCTTCAGATCTTCTTAAAAGTTCTAGTAATTCTA
TTTGTGGTGTACCCCTAAAAGCACTTGGAAGAGCCCAACTAGGAGCAAAACGGAGAGACT
TTACTATCTCTGCAAAGGTTAGGAAAGTGAAAAGGCATGAATATCCATGGCCAGAGGATC
CTGATCTGAATGTGAAGGGTGGAGTCCTCAGCCATCTCTCACCTTTCAAGCCTTTGAAAG
AGAAGCCGAAGCCAGTGACCTTGGATTTTGAAAGGCCTCTTTTGGATCTGCAGAAGAAAA
TTGTTGATGTGCAAAAAATGGCAAACGAAACTGGGCTGGACTTCAGTGATCAAATAATTT
CTCTAGAGAATAAATATCAACAGGCACTGAAAGATCTGTACACGCATTTGACTCCTATAC
AGCGTGTGAACATTGCACGGCATCCTAATAGGCCAACATTTCTTGATCATGTCTTCAATA
TTACAGAGAAGTTTGTAGAGCTCCATGGTGATAGAGCTGGATATGATGATCCTGCTGTGG
TCACTGGTCTTGGTACAATTAATGGTAAGAGTTACATGTTCATGGGTCATCAGAAGGGAC
GGAATACAAAGGAGAATATTCAGCGCAACTTTGGGATGCCTACACCCCATGGTTATCGGA
AGGCACTACGCATGATGTACTATGCAGATCACCATGGATTTCCAATTATTACATTCATTG
ATACTCCGGGGGCATATGCTGACCTTAAGTCCGAGGAACTTGGCCAAGGGGAAGCAATAG
CTCAGAACTTAAGGACTATGTTTGGTCTGAAAGTACCAATTGTCTCAATTGTAATGGGAG
AAGGTGGCTCTGGTGGAGCTCTTGCTATTGGTTGTGCCAACAAACTATTAATGCTTGAAA
ATGCAGTCTTCTATGTTGCCAGCCCAGAGGCATGTGCTGCAATCTTGTGGAAGACTGCTA
AAGCTTCTCCAAAGGCAGCTGAGAAGCTAAAGATAACAGCTAAAGAACTGTGCAAGCTAG
AAGTTGCTGACGGCATCATCCCTGAACCTCTTGGCGGTGCGCATGCTGATCCATATTGGA
CCTCACAACAGATAAAAACTGCAATTGTTGAATCAATGGATGAACTTGTAAAAATGGACA
CAGAAAAACTGCTAAAACATAGGGCTCAAAAGTTCCGTAAACTTGGTGGATTTCAAGAGG
GAATTCCGATAGATCCAAAGAAGAAGGTCAATATGAAAAAGAAAGAAGAAGCCATAGTTG
TGTCTAAGACTTCAGAAGTGGAGTTGAGGGATGAGGTTCAGAAACTGAAACAGCAGATTG
AGAAAGCTGGTAAAGTGTCTGCAGATCATCCGGAGCCAGGTCTCAATGAGATGATAGAGA
AGTTGAAAAGAGAGATTGATTATGAATATGAAGAAGCTGTAAAAGCGGTAGGTTTGGAGG
ACAAAATTATAATGTTGCGCGAAGAAGTTGCAAAAGCAAGGAATTTAAAAGACCAGCTCA
CACCAGCATTAAAGGAAAAGATTGAACAGTTGAATGATGAATTTAACAAAAATCTTTCCA
CAGCTCCTAATTACTCCAGCCTGAAGTATAAACTTGATATGTTGGAGGAGTTATCCAATG
CTCAGAATATGTCAGAAAAGGGCACCAACGCTGACAAACTGAAAGCGGAAATTGATAAGA
GATTCAAAGAAGTCATGGATCGGCCTGATTTAAAACAAAAGATTGAAACAGTTAAGGGTG
AAATTGCAAAATCAGGGGTGTCCGACGTAGTTAATTTAAACCAAGATCTAAAGGAAAAAT
TTGTGCAGTTGAGCCAAGAGTTAGAGTCAGAATTTAAAACTGTCCTTGAATCTATGGGTT
TGCAGGTGTATCCACGATCAGCCCTGGAAGCGAAGGCAAAACTAGACAACCTCAATGAAG
AAACTAATATGATTATAGAAGATGTTATCAATTCCTCAAACTTGAAAGACAAAATTGATC
TGCTAAAGATGGAAGTGGCAAATGCTGGAAATGCACCTGATGCTGAGTCAAAAAATAAGA
TTCAGGCTTTGGAGGCAGAAATCAAGCAGGCTGTTGCTGATGCTGTAAGTTCCCCTGAAC
TGAAAGACAAGTACGAGAAGCTGCAGGCTGAGATAGTTGAAGCCACTAAATCTTCTGTTG
GATCAGACGGAAGTTCGGTAAAACAAAATGTAGAAGATGACAAGTTGAAGCATGATGGAT
CGCCAGTAGAAGTCAATTCAGAAGCAAACCGCAGCTTTGTCTAAATATGAGATTCTTATA
AAATTAAGATGGTCGTGAATAAATCTGTTGAACATGCTGTGGATAGGGGAACTTTCTTCA
ATCTTCGGTTTTTTCCTGCACCAAGCCCCAGAGGTTTTGAATTCGCAAAAAAATGTGATG
GTGGCTCATAAGTTATGCTTTATTCAGCTTGTTTTTCCTTCTTAGACTAAACCTTTAAAC
TTTACATTGTTTAGATTTTAGTTTTTAATTTATGTTGCTTTGGAGTTGTGTTAACTGCCT
TTTGTTTAAGCAGATAAAGAAACATATAGTTGTATAATTAAATGTACGAGTTCCAAGATT
AACGGAAAAGCATTGTTAATAATCTGAAATATTTCAAGTGGCTTTGCTTCTTGGGGGGCA
TGAAAATTATGAGTAAACAGGCAGTGCACTGTTATCCTTTCAAAGCTAAGTCATGTTAGC
CCTGTCAAATGGACCGTTTCTGCCTAAATTTAAAATGTTAATGACCAAGATTGAGTTTCA
AGTAGAAACTGCATTCAGGAAGATCCAAATATGTATGAGCCCTGAGTACTCATCCAAGGA
TTATTAGTAAAAGAAAAGAGCAAGATTGAAATTCCAACATAAACTATCTTGCAATTCTAC
CTAATGACAGCAAGTTTGAAGTAAATCCAGATTGATGAACAGTGGTATTGTCTTGAATGA
TTGAGGTTAAATGTAGATTATAGAATGAATTAAGATCAAGACTTTTCCC
>tig00001660g159360.t03 gene=tig00001660g159360 seq_id=chr11 type=exon
GACAAGGTAACGTGGATGTGGAGCCTAGGAAGATAAGCATAAAATCCATCGAGCAATGAC
ACGTGCGCAGGCAGCAAACTCTCACGTGACACTCAGCTCCGGATCAGGGTTGTCAAGTCC
GGACCCGTTTTTGTTTAACGGCGAAACCGAAAAAGGTTGGCTGGCTCAAACTCAATGAGT
TAGGTTTCTCTTTCATCTGTGTCATAGAGAGTATCGAAAAATAATATTAGAAGCATTTTT
TTCTCCATGAACTTACACACGAACAAAATACACTCTTTGACGATCTTCTCGATGCTCTTT
CTCTCTTCTTCCTTCATAATCTCTCTCTCACACACCACGCACTCTTCAACTCCTTCAATT
GCGTATCCAGATCTTTCATTCCGATTTTAATCGTCTTTGATTGCAGGATTCACTACACGG
AGTAATCCGCTTGCACAAGTGGAAAAATGGCCTCAATGACCCAATCTACCGTGTCATTTA
CTGGAAATTTGGCTTCCAAACCCTCTGCTTCAGATCTTCTTAAAAGTTCTAGTAATTCTA
TTTGTGGTGTACCCCTAAAAGCACTTGGAAGAGCCCAACTAGGAGCAAAACGGAGAGACT
TTACTATCTCTGCAAAGGTTAGGAAAGTGAAAAGGCATGAATATCCATGGCCAGAGGATC
CTGATCTGAATGTGAAGGGTGGAGTCCTCAGCCATCTCTCACCTTTCAAGCCTTTGAAAG
AGAAGCCGAAGCCAGTGACCTTGGATTTTGAAAGGCCTCTTTTGGATCTGCAGAAGAAAA
TTGTTGATGTAAGAACCATTTAAACTTTTGTGTTTGTTTATGGAAATTTGTTGGTACAGA
AAATGTGATTTTTTTCTTTTTTATAATTATACAGGTGCAAAAAATGGCAAACGAAACTGG
GCTGGACTTCAGTGATCAAATAATTTCTCTAGAGAATAAATATCAACAGGCACTGAAAGA
TCTGTACACGCATTTGACTCCTATACAGCGTGTGAACATTGCACGGCATCCTAATAGGCC
AACATTTCTTGATCATGTCTTCAATATTACAGAGAAGTTTGTAGAGCTCCATGGTGATAG
AGCTGGATATGATGATCCTGCTGTGGTCACTGGTCTTGGTACAATTAATGGTAAGAGTTA
CATGTTCATGGGTCATCAGAAGGGACGGAATACAAAGGAGAATATTCAGCGCAACTTTGG
GATGCCTACACCCCATGGTTATCGGAAGGCACTACGCATGATGTACTATGCAGATCACCA
TGGATTTCCAATTATTACATTCATTGATACTCCGGGGGCATATGCTGACCTTAAGTCCGA
GGAACTTGGCCAAGGGGAAGCAATAGCTCAGAACTTAAGGACTATGTTTGGTCTGAAAGT
ACCAATTGTCTCAATTGTAATGGGAGAAGGTGGCTCTGGTGGAGCTCTTGCTATTGGTTG
TGCCAACAAACTATTAATGCTTGAAAATGCAGTCTTCTATGTTGCCAGCCCAGAGGCATG
TGCTGCAATCTTGTGGAAGACTGCTAAAGCTTCTCCAAAGGCAGCTGAGAAGCTAAAGAT
AACAGCTAAAGAACTGTGCAAGCTAGAAGTTGCTGACGGCATCATCCCTGAACCTCTTGG
CGGTGCGCATGCTGATCCATATTGGACCTCACAACAGATAAAAACTGCAATTGTTGAATC
AATGGATGAACTTGTAAAAATGGACACAGAAAAACTGCTAAAACATAGGGCTCAAAAGTT
CCGTAAACTTGGTGGATTTCAAGAGGGAATTCCGATAGATCCAAAGAAGAAGGTCAATAT
GAAAAAGAAAGAAGAAGCCATAGTTGTGTCTAAGACTTCAGAAGTGGAGTTGAGGGATGA
GGTTCAGAAACTGAAACAGCAGATTGAGAAAGCTGGTAAAGTGTCTGCAGATCATCCGGA
GCCAGGTCTCAATGAGATGATAGAGAAGTTGAAAAGAGAGATTGATTATGAATATGAAGA
AGCTGTAAAAGCGGTAGGTTTGGAGGACAAAATTATAATGTTGCGCGAAGAAGTTGCAAA
AGCAAGGAATTTAAAAGACCAGCTCACACCAGCATTAAAGGAAAAGATTGAACAGTTGAA
TGATGAATTTAACAAAAATCTTTCCACAGCTCCTAATTACTCCAGCCTGAAGTATAAACT
TGATATGTTGGAGGAGTTATCCAATGCTCAGAATATGTCAGAAAAGGGCACCAACGCTGA
CAAACTGAAAGCGGAAATTGATAAGAGATTCAAAGAAGTCATGGATCGGCCTGATTTAAA
ACAAAAGATTGAAACAGTTAAGGGTGAAATTGCAAAATCAGGGGTGTCCGACGTAGTTAA
TTTAAACCAAGATCTAAAGGAAAAATTTGTGCAGTTGAGCCAAGAGTTAGAGTCAGAATT
TAAAACTGTCCTTGAATCTATGGGTTTGCAGGTGTATCCACGATCAGCCCTGGAAGCGAA
GGCAAAACTAGACAACCTCAATGAAGAAACTAATATGATTATAGAAGATGTTATCAATTC
CTCAAACTTGAAAGACAAAATTGATCTGCTAAAGATGGAAGTGGCAAATGCTGGAAATGC
ACCTGATGCTGAGTCAAAAAATAAGATTCAGGCTTTGGAGGCAGAAATCAAGCAGGCTGT
TGCTGATGCTGTAAGTTCCCCTGAACTGAAAGACAAGTACGAGAAGCTGCAGGCTGAGAT
AGTTGAAGCCACTAAATCTTCTGTTGGATCAGACGGAAGTTCGGTAAAACAAAATGTAGA
AGATGACAAGTTGAAGCATGATGGATCGCCAGTAGAAGTCAATTCAGAAGCAAACCGCAG
CTTTGTCTAAATATGAGATTCTTATAAAATTAAGATGGTCGTGAATAAATCTGTTGAACA
TGCTGTGGATAGGGGAACTTTCTTCAATCTTCGGTTTTTTCCTGCACCAAGCCCCAGAGG
TTTTGAATTCGCAAAAAAATGTGATGGTGGCTCATAAGTTATGCTTTATTCAGCTTGTTT
TTCCTTCTTAGACTAAACCTTTAAACTTTACATTGTTTAGATTTTAGTTTTTAATTTATG
TTGCTTTGGAGTTGTGTTAACTGCCTTTTGTTTAAGCAGATAAAGAAACATATAGTTGTA
TAATTAAATGTACGAGTTCCAAGATTAACGGAAAAGCATTGTTAATAATCTGAAATATTT
CAAGTGGCTTTGCTTCTTGGGGGGCATGAAAATTATGAGTAAACAGGCAGTGCACTGTTA
TCCTTTCAAAGCTAAGTCATGTTAGCCCTGTCAAATGGACCGTTTCTGCCTAAATTTAAA
ATGTTAATGACCAAGATTGAGTTTCAAGTAGAAACTGCATTCAGGAAGATCCAAATATGT
ATGAGCCCTGAGTACTCATCCAAGGATTATTAGTAAAAGAAAAGAGCAAGATTGAAATTC
CAACATAAACTATCTTGCAATTCTACCTAATGACAGCAAGTTTGAAGTAAATCCAGATTG
ATGAACAGTGGTATTGTCTTGAATGATTGAGGTTAAATGTAGATTATAGAATGAATTAAG
ATCAAGACTTTTCCC
>tig02154075g704990.t01 gene=tig02154075g704990 seq_id=chr11 type=exon
ATGGCCTCAATGACCCAATCTACCGTGTCATTTACTGGAAATTTGGCTTCCAAACCCTCT
GCTTCAGATCTTCTTAAAAGTTCTAGTAATTCTATTTGTGGTGTACCCCTAAAAGCACTT
GGAAGAGCCCAACTAGGAGCAAAACGGAGAGACTTTACTATCTCTGCAAAGGTTAGGAAA
GTGAAAAGGCATGAATATCCATGGCCAGAGGATCCTGATCTGAATGTGAAGGGTGGAGTC
CTCAGCCATCTCTCACCTTTCAAGCCTTTGAAAGAGAAGCCGAAGCCAGTGACCTTGGAT
TTTGAAAGGCCTCTTTTGGATCTGCAGAAGAAAATTGTTGATGTGCAAAAAATGGCAAAC
GAAACTGGGCTGGACTTCAGTGATCAAATAATTTCTCTAGAGAATAAATATCAACAGGCA
CTGAAAGATCTGTACACGCATTTGACTCCTATACAGCGTGTGAACATTGCACGGCATCCT
AATAGGCCAACATTTCTTGATCATGTCTTCAATATTACAGAGAAGTTTGTAGAGCTCCAT
GGTGATAGAGCTGGATATGATGATCCTGCTGTGGTTACTGGTCTTGGTACAATTAATGGT
AGGAGTTACATGTTCATGGGTCATCAGAAGGGACGAAATACAAAGGAGAATATTCAGCGC
AACTTTGGGATGCCTACACCCCATGGTTATCGGAAGGCACTACGCATGATGTACTATGCA
GATCACCATGGATTTCCAATTATTACATTCATTGATACTCCGGGGGCATATGCTGACCTT
AAGTCCGAGGAACTTGGCCAAGGGGAAGCAATAGCTCAGAACTTAAGGACTATGTTTGGT
CTGAAAGTACCAATTGTCTCAATTGTAATGGGAGAAGGTGGCTCTGGTGGAGCTCTTGCT
ATTGGTTGTGCCAACAAACTATTAATGCTTGAAAATGCAGTCTTCTATGTTGCCAGCCCA
GAGGCATGTGCTGCAATCTTGTGGAAGACTGCTAAAGCTTCTCCAAAGGCAGCTGAGAAG
CTAAAGATAACAGCTAAAGAACTGTGCAAGCTAGAAGTTGCTGACGGCATCATCCCTGTA
ATATTCTTTCACCATTTTATTGATTTCATCTCGTTTACCATGACTCTACCTCATCACCTG
ATATCCTTTCTTTGTTCTTGA
>tig00008969g518430.t01 gene=tig00008969g518430 seq_id=chr12 type=exon
ATGAACGGAGCCAACCTCCGTTCCCTTCATAAATCGGCATCCATTACAAAAGGAGATAAT
AAAGTTAAGAAACACACAGGTTTTGCAGATATGAAGAAGAAATCATCAGATTCTGTTAAT
GGGTTGTTTGGGAATGCGTATTTCATGAAGTGGACGGCGGAGGATTTGTTGGGTGTAGTG
AGGCACCACCCTATACCGTGTGTCTTTGCCGCCGCATTGCTTTTCTTCATGGGAGTAGAA
TACACTCTATACATGGTGCCTTCGACGGCGCCGCCGTTTGATCTGGGGTTCGTCGCCACC
GTATCCCTCCACCGGCTGCTTGAATCTAGGCCAGCTCTCAATACTATTCTCGCTGGCCTC
AATACGGTTTTTGTGGGAATGCAAACTGCGTATATAATTTGGACGTGGCTAATCGAGGGT
CGGCCGAGGGCCACAATATCGGCCCTGTTCATGTTCACGTGTAGAGGAATTCTTGGATAT
GCCACACAGCTGCCACTACCAGAGGGATTCTTGGGTTCCGGAGTGGATTTCCCAGTTGGA
AATGTTTCATTTTTCCTGTTTTATTCAGGGCATGTTGCTGCATCGATTATTGCGTCTCTA
GATATGAAACGAATGCAAAGATGGGAGTTGGCGTACACATTTGATGCCCTAAATGTTTTA
CAGGTCATAAGATTGTTGAGTACTAGAGGCCACTACACGATTGACTTGGCCGTTGGCATT
GGAGCCGGAATACTATTCGATTCCCTTGCCGGGAAGTATGAAGATAGAAAGAAAAGAGAA
GTTTGTAATCACTGA
>tig00008969g518350.t01 gene=tig00008969g518350 seq_id=chr12 type=exon
ATGCAGAAATTTGATATTGTTCCATTTTTAGAGTTGATACAAAAATACAAGGTGACAATT
GGACCCTTCGTGCCTCCGATTGTGTTAGCCATTGCTAAGAGTCCGTTGGTCGATAAATAT
GATCTTTCGTCGATCCGGATGGTGATGTCCGGAGCGGCACCGCTAGGCCGGGAGCTTGAA
GATGCCGTTCGGAGCAAGTTTTCAAAGGCCAAGCTTGGTCAGGGTTATGGAATGACTGAA
GCTGGGCCAGTCTTGGCTATGTGCTTGGCCTTTGCCAAAGAACCTTTTGAAATTAAATCT
GGGGCATGTGGTACCGTTGTTAGAAATGCTGAGATGAAGATCGTAGACACAGAAACTGGT
GCTTCTCTCCTACGAAACGACCGCGGAGAAATTTGCATTAGAGGTGATCAAATCATGAAA
GGTTATCTGAATGATCCAGAAGCCACAGAAAGAACAATAGACAAGGAAGGGTGGTTGCAT
ACAGGTGATATAGGGTTCATTGATGCTGATGATGAGCTCTTCATTGTTGATCGTTTGAAG
GAAATTATCAAATACAAAGGTTTTCAAGTTGCACCAGCTGAAATTGAAGCCCTTTTACTC
AACCATCCCAAAATTTCTGATGCAGCGGTTGTCCCAATGAAAGATGAGGAAGCAGGAGAA
GTTCCAGTTGCTTTTGTTGTTAAGTCAAATGGATCCAACATCACTGAGGATGAAATTAAG
CAGTTCGTTTCAAAACAGGTGATCTTCTATAAGAGAGTAAACCGTGTGTTCTTCATTGAC
GCCATTCCCAAGTCTCCGTCCGGAAAAATACTGAGAAAGGACTTGAGAGCAAGATTAGCC
GCGGGTGTTCCCAATTGA
>tig00010567g564920.t01 gene=tig00010567g564920 seq_id=chr12 type=exon
GTTGCATTAGGGTGAATTGCCATGCCTACTGGTTACATTTGAGTGTCATCGACTGTCGAC
ATTAGTGATTTGACATGCCTCTATTTCAAGGATTAAGTCAAGCATGTGTAAGTATGAATT
AATTTAGATTGCAAATAACTAATTAAATATGTTATATGTCTATTATGTTTGAAGATGCTC
GCAACTCGAATAATCTTAGTTCCCAGTCGTTTAAAAGGACCTTTGGGAGAACTTCTTCTA
TATAGTTTTCAATATGTTATGAAAATTGGCCTATTATTGTAAATTATACCTACTGTGAAT
GAAATTTGAGGCCAATTTTGTATGAATAACGTCCACCGGTATATCAAGTGGAGGAGAATG
GTTTGTATAATCACAATTTTGCCTAATTAAAATCTTAAAATAAAATTGGTGAATATAAGA
AAGAGAGAGAAACTGACCTTTTTGTTGGACCCCATAGGGAATCCCAAAATTAAGACAGAC
AGCCAGTAAGATTGCAGAGCTTAGGGTAAACCTGAATCGTCAACCAATCAGAATCCAGAT
AAGAATTTTTTTAGGGTCCCATAGATGTTACTAATTGTACTGTAAGAAACCACCAAAAGC
GCGTGGACTCAATAGTAAAAGCGCCATCAGTGGGTCACCCACCCTATAACACCAATTTGT
TTTGTCACTTGGTCACTCAACTTCCGGAAAAATTTTAATTGAATCACATTAAACTTTTTT
TTTTTTTTTTTTTTGTCATTTGTTAAATTAACGCTTGCTAAATTTGATAGTTTCATTCAT
TTCTATTAGTATTATTAATCAGAAAAACTAACAATCTAGTTGACAATTGGTAGAAAAGAA
AATAACTCTCGAATAAGTATAATTGTTTATTTGTTTATCTAATTCTTACTATAATCGATA
ATCAGTGAGAGTATAAGCAGTTCCAAATTTGACACTGTGCAATTTTTCTCAATGATAGCT
AGCTCATCAAATACAAGCGAATTTGGGGTCATGTTTAGGGGCTCGGGTGAGTCGAACCCA
ACTTCACGTTTCCTTTGAATAAATTTATATTAACCCAGCTTAGAAAATTAATCCAATTTA
GATCCATCTCTAATCACATTTTATGGTAGTGGTTGGCAAATAACAAGACTAGCAAGTTAG
ATTAATAATATATAATGGCGTTACCAAATTGTAGTAAAGTTTAATTTTATCGATCAATCT
AAAGAAAGAAAAGCTTAGAGACCAATATGAAATTTAGCTAAAAATTTAATGACCAAGTTA
GTTCTGTGCCTACATAAATACTTTTCCCACACTTCACTCCGGTACTGTTTGAACTGAATT
ACAATTCAATTAGTAAACCTCAATTTTCTAAACGTAATAATTCTTCTGATCCTTTGCTTT
ACACTATGAATACCGAAAGAAAAACTGCAAGTATCCTCGGAGGCAAGACTGCCAAGGCTT
GCGATAGCTGTTTACGACAAAGGGCTCGATGGTTTTGTGCGGCAGACGATGCTTATCTAT
GCCAAGGGTGCGATGCATCGGTTCATTCGGCTAACCGATTGGCGATTCGACACGAAAGGG
TTCGACTTGAATCCTCATCCTGTAAGGGGAAAGGAAACGATGACTCGGGACCGGCTTGGT
ACCGGGGATTCACTCGTAAGGCTAGAACTCCGCGACAGGCCAAGTCGAGTCCAGCGCAAC
CTTCTCTTTTAGTACCGGAGATTAACAGTGAAGACACTTCTCTAGTGGAAAATGAGGACC
AACTTCTTTATAGGGTTCCTGTTTTTGACCCTTTTGATGCTGAAGTTTTTACAGCATCAA
ATCGAACTGAGGATGAATTAGTCGATGTTTTGTTGGATGATGAAAAAGGATTCGATTTGG
ATATTAATCCAGAGTTTATTACATCTGATGCTGAGCTTGCAGAGTTTGCTGCTGATGTAG
AGAGTTTACTGGGAACAGGAATTGAGGAGGATTCTCATGAGATTGAATTAGGGTTGGCAA
GAATGGATTGTAAACAAGAAGATATAATTGATGTTCGTTTCGAAGAAAAACGGGTAAAGT
TTGAGGACGATGACGATGAAATGAAAGCCGTTATTGCTTGTCATTTGGATCCGGCATTGG
ATATGGCTAGGAGAACATTCAACTGGAATTCTGATTATGCATCTCCATTATTACATGGAG
AAGCAGATGAGGATAAAAAGGTTATCGGAACCGTGACGAAGATGATTGATTGTCAAAGTG
AAGAAGAAGTTAGTAGGAAAATGTTTTTGAGGCTCGACCATGAAGCAGTTATCGCTGCTT
GGGCTAGCCAAGGTTCTCCATGGACGAATGGTATTCGACCCGAGTTCTTCAACCTCAATG
ACTTCTTGGATACCTTCCCATGGGGAGGCAGCCTTATTCCGTACGAAGGACTTAGGGGAC
GGTTGGGTGACAGTGATGCTGGAAGAAGAGCAATAGTATCGAGGTACCGGGAAAAGAGAC
GAAAAAGATTGTTCTCAAAGAAGATTCGATATGAAGTTAGGAAATTGAATGCAGATAAGA
GACCTCGAATGAAAGGTCGATTTGTAAAACGAACAATTTTCCTACCTAATGCGTGATGAA
TAAAGGATGAATAACACATTACACAGCCAAGTTCCTAGCTTAGGAATTTGGATTTGTTCA
TGTATGGTGAATGATGTAATAATTTATTGAAGGAAACTGTATATTATATTTAAGATGACT
TTCATCAGCATGTCTACCCACTTTTTTTTTTTTTTTTTAATTAACCTTTCATCAATTAAC
ACAGGCGGTCCTATTTCAGTGTAAATTATATGTTAATATGGCGTAGAATGATGAGTTTAC
A
>tig00010567g564860.t01 gene=tig00010567g564860 seq_id=chr12 type=exon
CTCTATCTCAAACCAACTATCTTCCACTTTTACCCTCTCTTTACTCTCCACGTTATCACT
TTTTCTAACATGCGCTCCTACTCAGCACACCACCTCTCATTTCATCCTCGCCTTTAAATC
CAAAAATCTAACGGTTCAGGACCTTGACAAGTAGGCAAGCGTAAGTTAGCATTCACCACT
ACCGTATATATAAAAAAGCGCCATTAAAATAATGACAGTATTATTAATTTAATCGAAAAG
CTGGAAAAAAATTACACCATAGGTAGAAGCAGAAGTCCTCCCTCTCTCTCTTTAGATAGA
TACTGATACAAATGACCGTTTTACTGTATATACATACAAATAGACTTACGCCGGATCGGG
GTTTGGAATTTTTTTGAAGCGGCGGTGTTGTGTAAGTTTGCAGTTTAGGCTAAGTGGTTG
CGGAAATTGACTACTAGCTTGCCGTTTATTGATAGAAAATCATTGTCCCCGTCGATAATT
TACGTCGTCTAGGTAGCCCACAGTCAAACCTACCCGCCTTCTAGTGTTTTTCTTTACAGG
AAGTGAGAATCTAATTTGATTAGGGGATTTTGTAACGAATCATGATCTGTAAAATGGGAA
TTTTTGGGGGAACTGTAATTTAAGACCTAAGTATGTTAGTTGAAATTGAGGGTTTTATTT
CTATTGCACTTTTTGGGACCAAAAAGTGGAGTTTTTCTGGTATTTTTGTTTAATTTTTTT
TACCAGTATAGATTGGTGATGGAGAAGAGTGAGATAGGGAAGAACGGGGATGGATTTATT
GATAGGAGTAAAGTGAGGATTTTGGTTTGCGATAACGATACGAAGAGTTCCAAGGAGGTT
CTTATGCTTCTCTGTAAATGTTCTTATCAAGTGACTTCAGTGAGGTCTCCAAGACAAGTG
ATTGATGCACTAAACGCTGAGGGGCCTGACATAGATATCATTCTTTCTGAAGTTGACCTT
CCTATGTCCAAAGGACTGAAGATGTTGAAACACATCACGAGGGACAAAGACTTGCAACGC
ATTCCAGTGATCATGATGTCAGCTCAAGATGAGGTCTCGATTGTTGTCAAGTGTCTGAAA
TTTGGAGCAGCTGACTATCTTGTCAAGCCATTACGAACCAACGAGTTATTAAATTTGTGG
ACTCATATGTGGAGAAGAAGGCGAATGCTTGGACTGGCAGAGAAGAACATTGTGAATTAT
GATTTTGATATGGTTGTATCGGATCCTAGTGATGCTAATACCAATAGCACTACTTTGTTC
TCCGATGACACGGATGACAAGTCTCGAAAGAGTATCCATCCGGAGGCTTGTGTTTCGACT
CATCAGGAAGATGAGAGTAATGCTACTGCTGCTGCTGCGACTCCAACTGGGGCCTCTACA
GAGTGTCAGCCTGATGTCCCAGGAATTAGTGACAGGCAGACAGGGAAAATTTCACCATTT
CAAAAGAAGAGTGAGTTAAAGATAGGTGAGTCTTCGGCCTTTTTCACATACATCAAATCA
AGCATGCCCAGAAGCAACAACCAGGGTGATGCCTCTGTTCGTGAAAATGTGCCTCAGAAC
TTGAGGATCAAAGAGAAGCTCACTACAATGAATGGGCAAGTGGGTGCTGATATCCAAGGA
CATGACAACAGAGATTCTGTGGAAAATCATTCTCAAGGAGATGATAATCCAAGCAGTAAT
AGTATCCCTGATTCCTTGTCTATGGAGAGATCTTGTACCCCTCCCATATCGCTGGAAACC
TCTCAACCAAGGAACTCAAATGAGGAGTTTTCTCAGATGCATATGCATCCAAGAAATGAA
TCTCCCAATGATGGTGTAGGTTTCCATGCAAATCCTGCCTATTCTTATTATATGTCAGGA
GTAATGAATCAATTTATGATGTCATCAGCGGCTGTGTATCAAAAGAACCCACAGCCACAA
GATCTGCGCTACCACACCAATTCTGCCATATTACCTCAATACAATCATAATCCACACTAT
GCTCATCATGTCCCTGGAATGGCATCATATCCTTACTACCCTGTTGGTATATGCTTACCC
ACTGGCCAGATGCCTACATCAACGCATGCATGGTCATCACAGGGAAGTGCCTCCGCTAAT
GAAGGAAAGTTGAGCAACATTGATCGTAGAGAGGCCGCTTTAATGAAATTCAAGCAGAAG
CGGAAGGAAAGATGTTTTGACAAGAGGATCAGGTATGTCAACCGTAAACGACTTGCGGAA
CGTAGACCTCGTGTGAAGGGACAGTTTGTTCGGAAGGTAAATGGTGTTAATGTAGATCTT
AATGGGCTACCGGCATCAGCAGAAGATGATGATGAAGAAGAGGAAGACTGTGAGGAGGAC
CAAACAGCTAATATGGATTCTTCGCCAGAGGGGGATGCTTCAATATGTCACTAATAAACT
TCATTTATAGAAGTCTATATATTTATGTGGTTGTGTGATGTTGGTTAATATTCCATACAA
GGCAGTGGACTCCTTCGAGTTTGTAGCCAAGTGCTTATCCTTTATCCACTAGATTGGCGA
CTTGTATGTAGAAGAGTGCAATCTCTTATATTAAACCGAATCTACTCACTTGTTCGCATT
GGCTGAGAGGGTTTGAACTTGTAGAGCCACTCTTAAGAGATTCTCACCAGGGCCTGGCAC
CAGACTCCTTTCATGATCTTTTCAGTCTGGCCGAAGTGTTTTCCTTGAATATTGGACTTT
CTGCGACCTCTCATTAGAGGAAAAGGTAAAGTTAATGTGTTGTCGTTGTTTAAAAACAGA
CCATTGTGACCGTTTATAAAAAAATTTAATGTTAACATATGGCTCTGGATATGACCTGGC
TGCTGCTTGTGATTTGGTGCATCATAAGGTCGCATCTGAACTGTAGGAAAATTTTGCTTT
GAATACTTTGTTGCCTCGTTAACTGCTACTCTTTTGGATAAAAGTTCACACTATTGGCAT
ACTTGTGCATGATCAGTTTTGATACTTGTTGAGAAAGGTTTGGTGAGTTGCTGCTGCATA
TCCTCAATTTGTTAATATTTTACCAACATGATGATCGAAATGATATTGATTAATTTCAAA
TTCAAGGCATGACTAGTGATGCATAGACATTTAAGCAGAAACGCATATACAAAGGTTCCC
TCAGTAGTTGGATTGGGCTGTAAAATCCCCATGTTTCTTTGTATTTCCACTGCACAATGG
TTCACAGTACAGGGGCGGACCCAAAATTATTTTTCAATGGGGGCAAAAAAAAAAAAAAAG
AGCTACCATAAATTGTGAAAGCAAAAGAATATTTTGAGAATCGAACTCGGGGTTTTCTAG
TTCCTACATCTAAAGCAATAATAACCACTGGACCAGATACCCAACATTTGTCTAGGAATT
TTTCTCAAGATAATTAGTCGCCCCCACTGGGCCCTTAATGGTTCCGCCCCTGTCACAGTA
CAATGTAAAGTTCCACTATAGATCATCTTCCTGCACTACTACTGTCATTGGTTTTTGCTA
AAACTAGGTTCTGTGAGATGTGCATTGTGGTTATTTTGTGGATCCTTTGAGCTGGATTTT
GTCTGGAGGTTGTGTTCGGTATGTTATAATTGGTTTGGTTTTTTTGCTTTTTATATGCTG
TGGACTGGAAACTCCAAGCTTTTGTTCTGTGACCACATTCCAGCCGCTGAACATTGCTTG
AGAGGGGTTGTCTGGCTGCTTAGAAACCCCAGCGCATTTTCGTGATAGTCTTGAACCATT
TGGAAGCCTGTGCAATTCAGAATTTGGTACTAAATTACTATTGATTTTTTCATGGAAAAA
CATGGGCAATCAGAATCATGTTATTCTCTCTCTTTTTCCGGTGCAAGCAGTATTCGGTCT
GAATGTCACCAGAACCATAGGGAAGTGGAACATTGAAATGGGACTAAATTGATCTGCATT
TTTGAGTAGATAAAATTAATGCGAGCATGCGACACATCATTGTGACAAATCACTAATTTT
CCCATTGTGAAAACAAAATAAAACATGTAATTTTTGGACACGAGTAAGAGGCTCAGGCTC
GTGCTCGTGCTCGTGCTCGTGCAGATCCTTCTGTACTATTGAAGGACGTATTACTTCGAA
TACAATGGGTTTCATTGGATATTTTACAATTAGAATTCCTACTTTTTTCTAATTATGCTT
ATTCTGATTCAGTTCCTCCACTGCTTCTTCAATCAGATTCAAGCATGTAACACTTGCGAG
GTAGTATCAAGAAGCGCAGCCTTAACATTATGAATCTAGGATACATAGCAAAAGTGGATA
GTTGTGGTAGTATTGAAAGAGACCACACTGAATCTAGGATGCGTGATAGTTTAAAAATGA
CTGAACTATTTTAATTTTTCAAATTTGCGACACGTGGAGCAGACAGGATCCCCATGAAAT
GGGTGGTATCAGACAATGTTCTCATCGTGTGAGCAAATACGTGAATGGAAGGAAAAATAT
AAAATCATAAGATTCTCCTACTAACAAACATAAATTTATAAATCATAACTTCAAAATGAC
ATTTAGGCATGTTTGACAATCAATTTTTAGAGTTTTTTTTTTTTTTTTTAATGAAAACGA
GTTTTTGAATAGTAATTTTTTGAAAAATATGTAGTTAAAAAGTAGGAAAACGTTTTAAAT
TTACGTGAAAAATATTTTATTGTGAGAAC
>tig00010567g564860.t02 gene=tig00010567g564860 seq_id=chr12 type=exon
CTCTATCTCAAACCAACTATCTTCCACTTTTACCCTCTCTTTACTCTCCACGTTATCACT
TTTTCTAACATGCGCTCCTACTCAGCACACCACCTCTCATTTCATCCTCGCCTTTAAATC
CAAAAATCTAACGGTTCAGGACCTTGACAAGTAGGCAAGCGTAAGTTAGCATTCACCACT
ACCGTATATATAAAAAAGCGCCATTAAAATAATGACAGTATTATTAATTTAATCGAAAAG
CTGGAAAAAAATTACACCATAGGTAGAAGCAGAAGTCCTCCCTCTCTCTCTTTAGATAGA
TACTGATACAAATGACCGTTTTACTGTATATACATACAAATAGACTTACGCCGGATCGGG
GTTTGGAATTTTTTTGAAGCGGCGGTGTTGTGTAAGTTTGCAGTTTAGGCTAAGTGGTTG
CGGAAATTGACTACTAGCTTGCCGTTTATTGATAGAAAATCATTGTCCCCGTCGATAATT
TACGTCGTCTAGGTAGCCCACAGTCAAACCTACCCGCCTTCTAGTGTTTTTCTTTACAGG
AAGTGAGAATCTAATTTGATTAGGGGATTTTGTAACGAATCATGATCTGTAAAATGGGAA
TTTTTGGGGGAACTGTAATTTAAGACCTAAGTATGTTAGTTGAAATTGAGGGTTTTATTT
CTATTGCACTTTTTGGGACCAAAAAGTGGAGTTTTTCTGGTATTTTTGTTTAATTTTTTT
TACCAGTATAGATTGGTGATGGAGAAGAGTGAGATAGGGAAGAACGGGGATGGATTTATT
GATAGGAGTAAAGTGAGGATTTTGGTTTGCGATAACGATACGAAGAGTTCCAAGGAGGTT
CTTATGCTTCTCTGTAAATGTTCTTATCAAGTGAGGTCTCCAAGACAAGTGATTGATGCA
CTAAACGCTGAGGGGCCTGACATAGATATCATTCTTTCTGAAGTTGACCTTCCTATGTCC
AAAGGACTGAAGATGTTGAAACACATCACGAGGGACAAAGACTTGCAACGCATTCCAGTG
ATCATGATGTCAGCTCAAGATGAGGTCTCGATTGTTGTCAAGTGTCTGAAATTTGGAGCA
GCTGACTATCTTGTCAAGCCATTACGAACCAACGAGTTATTAAATTTGTGGACTCATATG
TGGAGAAGAAGGCGAATGCTTGGACTGGCAGAGAAGAACATTGTGAATTATGATTTTGAT
ATGGTTGTATCGGATCCTAGTGATGCTAATACCAATAGCACTACTTTGTTCTCCGATGAC
ACGGATGACAAGTCTCGAAAGAGTATCCATCCGGAGGCTTGTGTTTCGACTCATCAGGAA
GATGAGAGTAATGCTACTGCTGCTGCTGCGACTCCAACTGGGGCCTCTACAGAGTGTCAG
CCTGATGTCCCAGGAATTAGTGACAGGCAGACAGGGAAAATTTCACCATTTCAAAAGAAG
AGTGAGTTAAAGATAGGTGAGTCTTCGGCCTTTTTCACATACATCAAATCAAGCATGCCC
AGAAGCAACAACCAGGGTGATGCCTCTGTTCGTGAAAATGTGCCTCAGAACTTGAGGATC
AAAGAGAAGCTCACTACAATGAATGGGCAAGTGGGTGCTGATATCCAAGGACATGACAAC
AGAGATTCTGTGGAAAATCATTCTCAAGGAGATGATAATCCAAGCAGTAATAGTATCCCT
GATTCCTTGTCTATGGAGAGATCTTGTACCCCTCCCATATCGCTGGAAACCTCTCAACCA
AGGAACTCAAATGAGGAGTTTTCTCAGATGCATATGCATCCAAGAAATGAATCTCCCAAT
GATGGTGTAGGTTTCCATGCAAATCCTGCCTATTCTTATTATATGTCAGGAGTAATGAAT
CAATTTATGATGTCATCAGCGGCTGTGTATCAAAAGAACCCACAGCCACAAGATCTGCGC
TACCACACCAATTCTGCCATATTACCTCAATACAATCATAATCCACACTATGCTCATCAT
GTCCCTGGAATGGCATCATATCCTTACTACCCTGTTGGTATATGCTTACCCACTGGCCAG
ATGCCTACATCAACGCATGCATGGTCATCACAGGGAAGTGCCTCCGCTAATGAAGGAAAG
TTGAGCAACATTGATCGTAGAGAGGCCGCTTTAATGAAATTCAAGCAGAAGCGGAAGGAA
AGATGTTTTGACAAGAGGATCAGGTATGTCAACCGTAAACGACTTGCGGAACGTAGACCT
CGTGTGAAGGGACAGTTTGTTCGGAAGGTAAATGGTGTTAATGTAGATCTTAATGGGCTA
CCGGCATCAGCAGAAGATGATGATGAAGAAGAGGAAGACTGTGAGGAGGACCAAACAGCT
AATATGGATTCTTCGCCAGAGGGGGATGCTTCAATATGTCACTAATAAACTTCATTTATA
GAAGTCTATATATTTATGTGGTTGTGTGATGTTGGTTAATATTCCATACAAGGCAGTGGA
CTCCTTCGAGTTTGTAGCCAAGTGCTTATCCTTTATCCACTAGATTGGCGACTTGTATGT
AGAAGAGTGCAATCTCTTATATTAAACCGAATCTACTCACTTGTTCGCATTGGCTGAGAG
GGTTTGAACTTGTAGAGCCACTCTTAAGAGATTCTCACCAGGGCCTGGCACCAGACTCCT
TTCATGATCTTTTCAGTCTGGCCGAAGTGTTTTCCTTGAATATTGGACTTTCTGCGACCT
CTCATTAGAGGAAAAGGTAAAGTTAATGTGTTGTCGTTGTTTAAAAACAGACCATTGTGA
CCGTTTATAAAAAAATTTAATGTTAACATATGGCTCTGGATATGACCTGGCTGCTGCTTG
TGATTTGGTGCATCATAAGGTCGCATCTGAACTGTAGGAAAATTTTGCTTTGAATACTTT
GTTGCCTCGTTAACTGCTACTCTTTTGGATAAAAGTTCACACTATTGGCATACTTGTGCA
TGATCAGTTTTGATACTTGTTGAGAAAGGTTTGGTGAGTTGCTGCTGCATATCCTCAATT
TGTTAATATTTTACCAACATGATGATCGAAATGATATTGATTAATTTCAAATTCAAGGCA
TGACTAGTGATGCATAGACATTTAAGCAGAAACGCATATACAAAGGTTCCCTCAGTAGTT
GGATTGGGCTGTAAAATCCCCATGTTTCTTTGTATTTCCACTGCACAATGGTTCACAGTA
CAGGGGCGGACCCAAAATTATTTTTCAATGGGGGCAAAAAAAAAAAAAAAGAGCTACCAT
AAATTGTGAAAGCAAAAGAATATTTTGAGAATCGAACTCGGGGTTTTCTAGTTCCTACAT
CTAAAGCAATAATAACCACTGGACCAGATACCCAACATTTGTCTAGGAATTTTTCTCAAG
ATAATTAGTCGCCCCCACTGGGCCCTTAATGGTTCCGCCCCTGTCACAGTACAATGTAAA
GTTCCACTATAGATCATCTTCCTGCACTACTACTGTCATTGGTTTTTGCTAAAACTAGGT
TCTGTGAGATGTGCATTGTGGTTATTTTGTGGATCCTTTGAGCTGGATTTTGTCTGGAGG
TTGTGTTCGGTATGTTATAATTGGTTTGGTTTTTTTGCTTTTTATATGCTGTGGACTGGA
AACTCCAAGCTTTTGTTCTGTGACCACATTCCAGCCGCTGAACATTGCTTGAGAGGGGTT
GTCTGGCTGCTTAGAAACCCCAGCGCATTTTCGTGATAGTCTTGAACCATTTGGAAGCCT
GTGCAATTCAGAATTTGGTACTAAATTACTATTGATTTTTTCATGGAAAAACATGGGCAA
TCAGAATCATGTTATTCTCTCTCTTTTTCCGGTGCAAGCAGTATTCGGTCTGAATGTCAC
CAGAACCATAGGGAAGTGGAACATTGAAATGGGACTAAATTGATCTGCATTTTTGAGTAG
ATAAAATTAATGCGAGCATGCGACACATCATTGTGACAAATCACTAATTTTCCCATTGTG
AAAACAAAATAAAACATGTAATTTTTGGACACGAGTAAGAGGCTCAGGCTCGTGCTCGTG
CTCGTGCTCGTGCAGATCCTTCTGTACTATTGAAGGACGTATTACTTCGAATACAATGGG
TTTCATTGGATATTTTACAATTAGAATTCCTACTTTTTTCTAATTATGCTTATTCTGATT
CAGTTCCTCCACTGCTTCTTCAATCAGATTCAAGCATGTAACACTTGCGAGGTAGTATCA
AGAAGCGCAGCCTTAACATTATGAATCTAGGATACATAGCAAAAGTGGATAGTTGTGGTA
GTATTGAAAGAGACCACACTGAATCTAGGATGCGTGATAGTTTAAAAATGACTGAACTAT
TTTAATTTTTCAAATTTGCGACACGTGGAGCAGACAGGATCCCCATGAAATGGGTGGTAT
CAGACAATGTTCTCATCGTGTGAGCAAATACGTGAATGGAAGGAAAAATATAAAATCATA
AGATTCTCCTACTAACAAACATAAATTTATAAATCATAACTTCAAAATGACATTTAGGCA
TGTTTGACAATCAATTTTTAGAGTTTTTTTTTTTTTTTTTAATGAAAACGAGTTTTTGAA
TAGTAATTTTTTGAAAAATATGTAGTTAAAAAGTAGGAAAACGTTTTAAATTTACGTGAA
AAATATTTTATTGTGAGAAC
>tig00010567g564860.t03 gene=tig00010567g564860 seq_id=chr12 type=exon
CTCTATCTCAAACCAACTATCTTCCACTTTTACCCTCTCTTTACTCTCCACGTTATCACT
TTTTCTAACATGCGCTCCTACTCAGCACACCACCTCTCATTTCATCCTCGCCTTTAAATC
CAAAAATCTAACGGTTCAGGACCTTGACAAGTAGGCAAGCGTAAGTTAGCATTCACCACT
ACCGTATATATAAAAAAGCGCCATTAAAATAATGACAGTATTATTAATTTAATCGAAAAG
CTGGAAAAAAATTACACCATAGGTAGAAGCAGAAGTCCTCCCTCTCTCTCTTTAGATAGA
TACTGATACAAATGACCGTTTTACTGTATATACATACAAATAGACTTACGCCGGATCGGG
GTTTGGAATTTTTTTGAAGCGGCGGTGTTGTGTAAGTTTGCAGTTTAGGCTAAGTGGTTG
CGGAAATTGACTACTAGCTTGCCGTTTATTGATAGAAAATCATTGTCCCCGTCGATAATT
TACGTCGTCTAGGTAGCCCACAGTCAAACCTACCCGCCTTCTAGTGTTTTTCTTTACAGG
AAGTGAGAATCTAATTTGATTAGGGGATTTTGTAACGAATCATGATCTGTAAAATGGGAA
TTTTTGGGGGAACTGTAATTTAAGACCTAAGTATGTTAGTTGAAATTGAGGGTTTTATTT
CTATTGCACTTTTTGGGACCAAAAAGTGGAGTTTTTCTGGTATTTTTGTTTAATTTTTTT
TACCAGTATAGATTGGTGATGGAGAAGAGTGAGATAGGGAAGAACGGGGATGGATTTATT
GATAGGAGTAAAGTGAGGATTTTGGTTTGCGATAACGATACGAAGAGTTCCAAGGAGGTT
CTTATGCTTCTCTGTAAATGTTCTTATCAAGTGACTTCAGTGAGGTCTCCAAGACAAGTG
ATTGATGCACTAAACGCTGAGGGGCCTGACATAGATATCATTCTTTCTGAAGTTGACCTT
CCTATGTCCAAAGGACTGAAGATGTTGAAACACATCACGAGGGACAAAGACTTGCAACGC
ATTCCAGTGATCATGATGTCAGCTCAAGATGAGGTCTCGATTGTTGTCAAGTGTCTGAAA
TTTGGAGCAGCTGACTATCTTGTCAAGCCATTACGAACCAACGAGTTATTAAATTTGTGG
ACTCATATGTGGAGAAGAAGGCGAATGCTTGGACTGGCAGAGAAGAACATTGTGAATTAT
GATTTTGATATGGTTGTATCGGATCCTAGTGATGCTAATACCAATAGCACTACTTTGTTC
TCCGATGACACGGATGACAAGTCTCGAAAGAGTATCCATCCGGAGGCTTGTGTTTCGACT
CATCAGGAAGATGAGAGTAATGCTACTGCTGCTGCTGCGACTCCAACTGGGGCCTCTACA
GAGTGTCAGCCTGATGTCCCAGGAATTAGTGACAGGCAGACAGGGAAAATTTCACCATTT
CAAAAGAAGAGTGAGTTAAAGATAGGTGAGTCTTCGGCCTTTTTCACATACATCAAATCA
AGCATGCCCAGAAGCAACAACCAGGGTGATGCCTCTGTTCGTGAAAATGTGCCTCAGAAC
TTGAGGATCAAAGAGAAGCTCACTACAATGAATGGGCAAGTGGGTGCTGATATCCAAGGA
CATGACAACAGAGATTCTGTGGAAAATCATTCTCAAGGAGATGATAATCCAAGCAGTAAT
AGTATCCCTGATTCCTTGTCTATGGAGAGATCTTGTACCCCTCCCATATCGCTGGAAACC
TCTCAACCAAGGAACTCAAATGAGGAGTTTTCTCAGATGCATATGCATCCAAGAAATGAA
TCTCCCAATGATGGTGTAGGTTTCCATGCAAATCCTGCCTATTCTTATTATATGTCAGGA
GTAATGAATCAATTTATGATGTCATCAGCGGCTGTGTATCAAAAGAACCCACAGCCACAA
GATCTGCGCTACCACACCAATTCTGCCATATTACCTCAATACAATCATAATCCACACTAT
GCTCATCATGTCCCTGGAATGGCATCATATCCTTACTACCCTGTTGGTATATGCTTACCC
ACTGGCCAGATGCCTACATCAACGCATGCATGGTCATCACAGGGAAGTGCCTCCGCTAAT
GAAGGAAAGTTGAGCAACATTGATCGTAGAGAGGCCGCTTTAATGAAATTCAAGCAGAAG
CGGAAGGAAAGATGTTTTGACAAGAGGATCAGATCTTAATGGGCTACCGGCATCAGCAGA
AGATGATGATGAAGAAGAGGAAGACTGTGAGGAGGACCAAACAGCTAATATGGATTCTTC
GCCAGAGGGGGATGCTTCAATATGTCACTAATAAACTTCATTTATAGAAGTCTATATATT
TATGTGGTTGTGTGATGTTGGTTAATATTCCATACAAGGCAGTGGACTCCTTCGAGTTTG
TAGCCAAGTGCTTATCCTTTATCCACTAGATTGGCGACTTGTATGTAGAAGAGTGCAATC
TCTTATATTAAACCGAATCTACTCACTTGTTCGCATTGGCTGAGAGGGTTTGAACTTGTA
GAGCCACTCTTAAGAGATTCTCACCAGGGCCTGGCACCAGACTCCTTTCATGATCTTTTC
AGTCTGGCCGAAGTGTTTTCCTTGAATATTGGACTTTCTGCGACCTCTCATTAGAGGAAA
AGGTAAAGTTAATGTGTTGTCGTTGTTTAAAAACAGACCATTGTGACCGTTTATAAAAAA
ATTTAATGTTAACATATGGCTCTGGATATGACCTGGCTGCTGCTTGTGATTTGGTGCATC
ATAAGGTCGCATCTGAACTGTAGGAAAATTTTGCTTTGAATACTTTGTTGCCTCGTTAAC
TGCTACTCTTTTGGATAAAAGTTCACACTATTGGCATACTTGTGCATGATCAGTTTTGAT
ACTTGTTGAGAAAGGTTTGGTGAGTTGCTGCTGCATATCCTCAATTTGTTAATATTTTAC
CAACATGATGATCGAAATGATATTGATTAATTTCAAATTCAAGGCATGACTAGTGATGCA
TAGACATTTAAGCAGAAACGCATATACAAAGGTTCCCTCAGTAGTTGGATTGGGCTGTAA
AATCCCCATGTTTCTTTGTATTTCCACTGCACAATGGTTCACAGTACAGGGGCGGACCCA
AAATTATTTTTCAATGGGGGCAAAAAAAAAAAAAAAGAGCTACCATAAATTGTGAAAGCA
AAAGAATATTTTGAGAATCGAACTCGGGGTTTTCTAGTTCCTACATCTAAAGCAATAATA
ACCACTGGACCAGATACCCAACATTTGTCTAGGAATTTTTCTCAAGATAATTAGTCGCCC
CCACTGGGCCCTTAATGGTTCCGCCCCTGTCACAGTACAATGTAAAGTTCCACTATAGAT
CATCTTCCTGCACTACTACTGTCATTGGTTTTTGCTAAAACTAGGTTCTGTGAGATGTGC
ATTGTGGTTATTTTGTGGATCCTTTGAGCTGGATTTTGTCTGGAGGTTGTGTTCGGTATG
TTATAATTGGTTTGGTTTTTTTGCTTTTTATATGCTGTGGACTGGAAACTCCAAGCTTTT
GTTCTGTGACCACATTCCAGCCGCTGAACATTGCTTGAGAGGGGTTGTCTGGCTGCTTAG
AAACCCCAGCGCATTTTCGTGATAGTCTTGAACCATTTGGAAGCCTGTGCAATTCAGAAT
TTGGTACTAAATTACTATTGATTTTTTCATGGAAAAACATGGGCAATCAGAATCATGTTA
TTCTCTCTCTTTTTCCGGTGCAAGCAGTATTCGGTCTGAATGTCACCAGAACCATAGGGA
AGTGGAACATTGAAATGGGACTAAATTGATCTGCATTTTTGAGTAGATAAAATTAATGCG
AGCATGCGACACATCATTGTGACAAATCACTAATTTTCCCATTGTGAAAACAAAATAAAA
CATGTAATTTTTGGACACGAGTAAGAGGCTCAGGCTCGTGCTCGTGCTCGTGCTCGTGCA
GATCCTTCTGTACTATTGAAGGACGTATTACTTCGAATACAATGGGTTTCATTGGATATT
TTACAATTAGAATTCCTACTTTTTTCTAATTATGCTTATTCTGATTCAGTTCCTCCACTG
CTTCTTCAATCAGATTCAAGCATGTAACACTTGCGAGGTAGTATCAAGAAGCGCAGCCTT
AACATTATGAATCTAGGATACATAGCAAAAGTGGATAGTTGTGGTAGTATTGAAAGAGAC
CACACTGAATCTAGGATGCGTGATAGTTTAAAAATGACTGAACTATTTTAATTTTTCAAA
TTTGCGACACGTGGAGCAGACAGGATCCCCATGAAATGGGTGGTATCAGACAATGTTCTC
ATCGTGTGAGCAAATACGTGAATGGAAGGAAAAATATAAAATCATAAGATTCTCCTACTA
ACAAACATAAATTTATAAATCATAACTTCAAAATGACATTTAGGCATGTTTGACAATCAA
TTTTTAGAGTTTTTTTTTTTTTTTTTAATGAAAACGAGTTTTTGAATAGTAATTTTTTGA
AAAATATGTAGTTAAAAAGTAGGAAAACGTTTTAAATTTACGTGAAAAATATTTTATTGT
GAGAAC
>tig02154407g768910.t01 gene=tig02154407g768910 seq_id=chr12 type=exon
GTTTCAGTGGACAGAATCATGAACAGCTACAGCTACAACTGTCATCTCCACATAAAAATA
AAAAATAAATTAAAATAAAAAATTCTCGCTTTGGTATCATCGATATACCGCACTGGCTTC
TTCTCCTCACGCGGATTCCATCAATAGACACGCAGTTCACGCACTCACTACACTGTTTTA
CACCATACCAACAAACCCTCACTGTTCTGAAGATACTAATATTCTTCCCTCTGTTCGTTT
TCCAGTCTTCTCTGAGTGCAGTGATAACAATGGCATCGTCGTTTCGACCAGCTACGGCAG
CGTGCGTGACGGAGAATAGACAGAAATCCAATTATTCACCAGTTTGCCGTTGCCATTTAT
TCCATGGATCACGCCCTAATAAGGTCTCATTTCGGCTCTCTTCCAAGCCCAAGCTCCGCT
TTTCCTCCAAGGGTTTGCAGTCTGATTGGAAGTGTTTCTGTTTGGTGAGAGCTAAATTAA
ATGAGGTTGCTGTCAATGGAAACTCAAATGCTGCAGCAAGTACTCCTGCGAAAGCAGAAG
TATCACCAGAAGCCAAAGATGCCAATCCATCAACTGACCCTCCCGCTTTGGCCTCAGAAG
AATCGATATCCGAGTTTATTACTCAAGTTGCTAGTCTTGTAAAGCTAGTAGATTCTAAGG
ATATTGTGGAACTCCAAACAAAACAGCTTGACTGTGAACTTTATATATGTAAAAAGGAGG
CGTTGCCTCCACCTCCTACGTCTGCTACAATGATGCAATCACACTCTCAGTCTGCTGTAC
TGCCGTCACTCCCTGCACCTTCTCCAGCACCAATTCCAGCATCCTCTGCTGCACCAACCC
CAGGCCGTTCTGCACCTGAAGTGAAGAAATCAAGTTCATTTCTTTCCCCACTTAAATGCC
CCATGGCAGGCACATTCTACAGAAGTCCGGCACCTGGTGAACCACCATTCATGAAGGTTG
GGGACAAAGTGCAGAAAGGACAAGTTGTGTGCATCATCGAGGCCATGAAATTGATGAATG
AAATCGAAGTAAGCAATTTTTTTAATCTGCAGCACCTCTGCAGTTTTACTTGTTGCTTGC
TGTTTCTTCCTCAATTTTGCTTTTTGATCTTTTTGTTGCTTGTTGCTTGTGATCCATCTC
CGTTAACTGATTGCCTTTAGTGTCTGAATCTTCACATTAGATGTATCAGGACTAAGTTGA
GCATGTTCAATTTCTTTCATGTCTTTCCTGACTTTAATCGTGTCTACAATAAATGCTCAG
AAAAAAATTTCTTGTCATTGGCTTTACCCCAGTTTAGACTATTTCAGTGTCTTATTTCTT
CTTTCAAAATTCGAGGCTTCACATCTCTCTGCATTCGCATCATTACATGGTTATATAATC
ATAAAGTGCAACCCTATAGCAAACACTAGTCGATACCCTGAATAGCTGCATTGGCATGGT
CATGTTTTTCCAGCATCATAATTTATGCCATATATCAGCTGCAAGATGACACTATATGGT
CTGAATAATTTCCTCACTCTTTTTCTCTGCGTGCGTAGGCTGATCAGTCGGGAACAATTG
TGGAGATATTTGTAGAAGATGGCAAGCCTGTCAGTGTTGACACTCCTCTGTTTTTGATTG
AACCATAGAGCGGGCAGAGTTAAAAGCGCAGTACTAGGGAATAAGATGTTCAGTCTTATA
ATTAAGGGGGCAGTACTAAGGAATAAGATGGCTAGTCTTATAATTAAGGGGGGTCGCGGC
ATGCTTTTTATCCCAGGGACGTGTTCTGCTGGGAATGAGATTATAGTTAAAATTGGAAAT
GAAGGTCTCCAATAAATTCCTTTCTTTACTTGTATTAGAATTTGTTGAAATATTTCTTTT
GCTACAATGTATACTAATTCATTTCATTAAGTTGGATAGAGTTTTGGAATGCAGAGGAAA
AATTTCCTTCACAAATCCCAGAGAACTTCATGAGAACGAGAGTATACGAGTATGACCCCA
TCGAACAAAACTCATAAGCGAAAATGAGTATGTATCCAAGAAATATAAAACTTTTTTCTC
CTAAAAGCAATTGGCAGTTTACTAGAAAAAAAACAAGTTTGCACAGATGTGAACTTTGTT
ACGTATAATAAATAATGTACATCTCTCTACTGTTGATGTGGCAGCGGTCCAAACTCTCTT
TTTGACTAGTCAAAAAATAAGGTTGAATCGTTGATATGACGTTGACATATCTGTAATGAG
CATTTGATCTGATCAATTCTGATATGAGAAAATGTCTCTTATGGTCGAAATTTTTAGATC
CCAACATTTCTTTCTATGGCACCGTTTGATTTCCATAGATTTAAGAATGAGAATGAAAAA
TATAGTCGTTATGGGATCCACATAAGAGATAGAAAGTCAAATATGGTGTTTTGATGTGAT
GAATAAGTTATATTTTTTTATTTTTGTAGCCAATGAATGAGAATCAAATGGGCTTATATA
CATTTCTTTTTCGGAAATTAAACTTAAATGTTAGTTTATGACAATGAAGTTCTAATGGTG
TAGCGGAAAATTTTTCATATGCGGGCTGTGTGCTCGGATTTCTAAAATATGCATTTTGAT
TTGATTTTATTTATTTTTCCTTCTAAAACTAGTCTTTAAACTTTAGAGCCTCCAACATAA
TTCTTCTTTCGTTCCATTACTCCATATACGTATTTTGCCATTTTAATATGATTTCGTGGA
TGTTAATTTCCTCACACGAGATACACAAGTTTCAAAGGGTGGCAAAACACTATGCTTAAC
ACCTATCACAATCTATAAAACCTAAGTGACCATTTGGTTGATGTTTTAAGTTTTCAATTT
TGGGTTGTGAATTCATTTTAGATTTTCTATTTTGAGGATCTATTTTAAAAATGCTAAAAA
TGTGTTTATTTTATCATTTTGAAGAATTATTTCTCGAAACAGAAAATTTGAGAATTTAAT
CTAGCTCCAAAAATCTGTTCTTTTTCCATACCATTTTGCATT
>tig02154407g768910.t02 gene=tig02154407g768910 seq_id=chr12 type=exon
GTTTCAGTGGACAGAATCATGAACAGCTACAGCTACAACTGTCATCTCCACATAAAAATA
AAAAATAAATTAAAATAAAAAATTCTCGCTTTGGTATCATCGATATACCGCACTGGCTTC
TTCTCCTCACGCGGATTCCATCAATAGACACGCAGTTCACGCACTCACTACACTGTTTTA
CACCATACCAACAAACCCTCACTGTTCTGAAGATACTAATATTCTTCCCTCTGTTCGTTT
TCCAGTCTTCTCTGAGTGCAGTGATAACAATGGCATCGTCGTTTCGACCAGCTACGGCAG
CGTGCGTGACGGAGAATAGACAGAAATCCAATTATTCACCAGTTTGCCGTTGCCATTTAT
TCCATGGATCACGCCCTAATAAGGTCTCATTTCGGCTCTCTTCCAAGCCCAAGCTCCGCT
TTTCCTCCAAGGGTTTGCAGTCTGATTGGAAGTGTTTCTGTTTGGTGAGAGCTAAATTAA
ATGAGGTTGCTGTCAATGGAAACTCAAATGCTGCAGCAAGTACTCCTGCGAAAGCAGAAG
TATCACCAGAAGCCAAAGATGCCAATCCATCAACTGACCCTCCCGCTTTGGCCTCAGAAG
AATCGATATCCGAGTTTATTACTCAAGTTGCTAGTCTTGTAAAGCTAGTAGATTCTAAGG
ATATTGTGGAACTCCAAACAAAACAGCTTGACTGTGAACTTTATATATGTAAAAAGGAGG
CGTTGCCTCCACCTCCTACGTCTGCTACAATGATGCAATCACACTCTCAGTCTGCTGTAC
TGCCGTCACTCCCTGCACCTTCTCCAGCACCAATTCCAGCATCCTCTGCTGCACCAACCC
CAGGCCGTTCTGCACCTGAAGTGAAGAAATCAAGTTCATTTCTTTCCCCACTTAAATGCC
CCATGGCAGGCACATTCTACAGAAGTCCGGCACCTGGTGAACCACCATTCATGAAGGTTG
GGGACAAAGTGCAGAAAGGACAAGTTGTGTGCATCATCGAGGCCATGAAATTGATGAATG
AAATCGAATCGGGAACAATTGTGGAGATATTTGTAGAAGATGGCAAGCCTGTCAGTGTTG
ACACTCCTCTGTTTTTGATTGAACCATAGAGCGGGCAGAGTTAAAAGCGCAGTACTAGGG
AATAAGATGTTCAGTCTTATAATTAAGGGGGCAGTACTAAGGAATAAGATGGCTAGTCTT
ATAATTAAGGGGGGTCGCGGCATGCTTTTTATCCCAGGGACGTGTTCTGCTGGGAATGAG
ATTATAGTTAAAATTGGAAATGAAGGTCTCCAATAAATTCCTTTCTTTACTTGTATTAGA
ATTTGTTGAAATATTTCTTTTGCTACAATGTATACTAATTCATTTCATTAAGTTGGATAG
AGTTTTGGAATGCAGAGGAAAAATTTCCTTCACAAATCCCAGAGAACTTCATGAGAACGA
GAGTATACGAGTATGACCCCATCGAACAAAACTCATAAGCGAAAATGAGTATGTATCCAA
GAAATATAAAACTTTTTTCTCCTAAAAGCAATTGGCAGTTTACTAGAAAAAAAACAAGTT
TGCACAGATGTGAACTTTGTTACGTATAATAAATAATGTACATCTCTCTACTGTTGATGT
GGCAGCGGTCCAAACTCTCTTTTTGACTAGTCAAAAAATAAGGTTGAATCGTTGATATGA
CGTTGACATATCTGTAATGAGCATTTGATCTGATCAATTCTGATATGAGAAAATGTCTCT
TATGGTCGAAATTTTTAGATCCCAACATTTCTTTCTATGGCACCGTTTGATTTCCATAGA
TTTAAGAATGAGAATGAAAAATATAGTCGTTATGGGATCCACATAAGAGATAGAAAGTCA
AATATGGTGTTTTGATGTGATGAATAAGTTATATTTTTTTATTTTTGTAGCCAATGAATG
AGAATCAAATGGGCTTATATACATTTCTTTTTCGGAAATTAAACTTAAATGTTAGTTTAT
GACAATGAAGTTCTAATGGTGTAGCGGAAAATTTTTCATATGCGGGCTGTGTGCTCGGAT
TTCTAAAATATGCATTTTGATTTGATTTTATTTATTTTTCCTTCTAAAACTAGTCTTTAA
ACTTTAGAGCCTCCAACATAATTCTTCTTTCGTTCCATTACTCCATATACGTATTTTGCC
ATTTTAATATGATTTCGTGGATGTTAATTTCCTCACACGAGATACACAAGTTTCAAAGGG
TGGCAAAACACTATGCTTAACACCTATCACAATCTATAAAACCTAAGTGACCATTTGGTT
GATGTTTTAAGTTTTCAATTTTGGGTTGTGAATTCATTTTAGATTTTCTATTTTGAGGAT
CTATTTTAAAAATGCTAAAAATGTGTTTATTTTATCATTTTGAAGAATTATTTCTCGAAA
CAGAAAATTTGAGAATTTAATCTAGCTCCAAAAATCTGTTCTTTTTCCATACCATTTTGC
ATT
>tig02154407g768910.t03 gene=tig02154407g768910 seq_id=chr12 type=exon
GTTTCAGTGGACAGAATCATGAACAGCTACAGCTACAACTGTCATCTCCACATAAAAATA
AAAAATAAATTAAAATAAAAAATTCTCGCTTTGGTATCATCGATATACCGCACTGGCTTC
TTCTCCTCACGCGGATTCCATCAATAGACACGCAGTTCACGCACTCACTACACTGTTTTA
CACCATACCAACAAACCCTCACTGTTCTGAAGATACTAATATTCTTCCCTCTGTTCGTTT
TCCAGTCTTCTCTGAGTGCAGTGATAACAATGGCATCGTCGTTTCGACCAGCTACGGCAG
CGTGCGTGACGGAGAATAGACAGAAATCCAATTATTCACCAGTTTGCCGTTGCCATTTAT
TCCATGGATCACGCCCTAATAAGGTCTCATTTCGGCTCTCTTCCAAGCCCAAGCTCCGCT
TTTCCTCCAAGGGTTTGCAGTCTGATTGGAAGTGTTTCTGTTTGGTGAGAGCTAAATTAA
ATGAGGTTGCTGTCAATGGAAACTCAAATGCTGCAGCAAGTACTCCTGCGAAAGCAGAAG
TATCACCAGAAGCCAAAGATGCCAATCCATCAACTGACCCTCCCGCTTTGGCCTCAGAAG
AATCGATATCCGAGTTTATTACTCAAGTTGCTAGTCTTGTAAAGCTAGTAGATTCTAAGG
ATATTGTGGAACTCCAAACAAAACAGCTTGACTGTGAACTTTATATATGTAAAAAGGAGG
CGTTGCCTCCACCTCCTACGTCTGCTACAATGATGCAATCACACTCTCAGTCTGCTGTAC
TGCCGTCACTCCCTGCACCTTCTCCAGCACCAATTCCAGCATCCTCTGCTGCACCAACCC
CAGGCCGTTCTGCACCTGAAGTGAAGAAATCAAGTTCATTTCTTTCCCCACTTAAATGCC
CCATGGCAGGCACATTCTACAGAAGTCCGGCACCTGGTGAACCACCATTCATGAAGGTTG
GGGACAAAGTGCAGAAAGGACAAGTTGTGTGCATCATCGAGGCCATGAAATTGATGAATG
AAATCGAAGCTGATCAGTCGGGAACAATTGTGGAGATATTTGTAGAAGATGGCAAGCCTG
TCAGTGTTGACACTCCTCTGTTTTTGATTGAACCATAGAGCGGGCAGAGTTAAAAGCGCA
GTACTAGGGAATAAGATGTTCAGTCTTATAATTAAGGGGGCAGTACTAAGGAATAAGATG
GCTAGTCTTATAATTAAGGGGGGTCGCGGCATGCTTTTTATCCCAGGGACGTGTTCTGCT
GGGAATGAGATTATAGTTAAAATTGGAAATGAAGGTCTCCAATAAATTCCTTTCTTTACT
TGTATTAGAATTTGTTGAAATATTTCTTTTGCTACAATGTATACTAATTCATTTCATTAA
GTTGGATAGAGTTTTGGAATGCAGAGGAAAAATTTCCTTCACAAATCCCAGAGAACTTCA
TGAGAACGAGAGTATACGAGTATGACCCCATCGAACAAAACTCATAAGCGAAAATGAGTA
TGTATCCAAGAAATATAAAACTTTTTTCTCCTAAAAGCAATTGGCAGTTTACTAGAAAAA
AAACAAGTTTGCACAGATGTGAACTTTGTTACGTATAATAAATAATGTACATCTCTCTAC
TGTTGATGTGGCAGCGGTCCAAACTCTCTTTTTGACTAGTCAAAAAATAAGGTTGAATCG
TTGATATGACGTTGACATATCTGTAATGAGCATTTGATCTGATCAATTCTGATATGAGAA
AATGTCTCTTATGGTCGAAATTTTTAGATCCCAACATTTCTTTCTATGGCACCGTTTGAT
TTCCATAGATTTAAGAATGAGAATGAAAAATATAGTCGTTATGGGATCCACATAAGAGAT
AGAAAGTCAAATATGGTGTTTTGATGTGATGAATAAGTTATATTTTTTTATTTTTGTAGC
CAATGAATGAGAATCAAATGGGCTTATATACATTTCTTTTTCGGAAATTAAACTTAAATG
TTAGTTTATGACAATGAAGTTCTAATGGTGTAGCGGAAAATTTTTCATATGCGGGCTGTG
TGCTCGGATTTCTAAAATATGCATTTTGATTTGATTTTATTTATTTTTCCTTCTAAAACT
AGTCTTTAAACTTTAGAGCCTCCAACATAATTCTTCTTTCGTTCCATTACTCCATATACG
TATTTTGCCATTTTAATATGATTTCGTGGATGTTAATTTCCTCACACGAGATACACAAGT
TTCAAAGGGTGGCAAAACACTATGCTTAACACCTATCACAATCTATAAAACCTAAGTGAC
CATTTGGTTGATGTTTTAAGTTTTCAATTTTGGGTTGTGAATTCATTTTAGATTTTCTAT
TTTGAGGATCTATTTTAAAAATGCTAAAAATGTGTTTATTTTATCATTTTGAAGAATTAT
TTCTCGAAACAGAAAATTTGAGAATTTAATCTAGCTCCAAAAATCTGTTCTTTTTCCATA
CCATTTTGCATT
>tig00000158_1g28810.t01 gene=tig00000158_1g28810 seq_id=chr12 type=exon
GTTGCAAGCTACTCAACAGAACTCACACCTCTCTTTCTTTTTTGAATATGGAGTTGTTCA
TTGCAATCTACATTGTTTTTCTCTTTTATGTTTTCATTCGACTTTGCAAAAGATTCTTGG
GGCAGAAAAATAATTGCTGCTACATGCTAAATTATGAATGCTATAAGGCCACCAATGACA
GAAAGGTAGACACTGAATCCTCTTGTAGAATCGTTTTGAGAAACAAGAATCTTGGTTGGG
ATGAATACAAGTTTCTTTTAAAAACCATGGTCAGTTCAGGTATTGGTGAAGAAACTTATT
GTCCCAAAAATGTCATTATGGGTAGAGAGGAGAATCCCAGTTTGATCGATTCCCTTGAGG
AAATGGATGATGTCTTTTTCGATACACTTGACAATCTATTTGCTAAATCAGGGATTTCTC
CACAAGAAATTGACATTCTTGTGGTGAATGTCTCGTTACTTTCTCCAGTTCCTTCTTTAA
CAGCTCGAATCATAAACCGGTACAAAATGAAGTCTGACATTAAGGCTTTTAATCTGTCCG
GAATGGGGTGCAGCGCTAGCCTTATTGCCATTGATCTTGTTCGTCAACAGTTTAAGATTC
ACAAGAAAGCATTTGCCATTGTTGTTAGTACTGAATCCTTTGGTGCGAACTGGTACTGTG
GCAAAGACAAGTCAATGATGCTGTCCAATTGCCTATTTCGATCCGGTGGTTGTTCAATGC
TTTTCACAAACAACCCCGATTTTAAACATCGAGCCCTCTTCAAGTTAACGTCTTTGGTAC
GTACTCATTTTGGCTCGAATGATGAGGCATATGAGTGTTGCATCCAAGTCGAAGACGACC
AAGGCTACCCGGGTTTTCGTCTAACCAAGAAACTCACCAAGGCTGCTGCTCAAGCTTTCA
TCATAAACCTAAGAGTTCTATTACCAAAAATTCTACCTCTATGGGAATTAATCCAGTATG
CCGTGGTATATCACCGATGGAGTAAAGAAAATAGCCCAATTCTTGAAGGAGTTGGCGAAG
GTTTGAATCTGAAGTCAGGTGTAGATCACTTCTGTATACACCCTGGTGGTAGGGCAGTCA
TTGATGGAGTTGGCAAGAGTCTAGGTCTTACCGAATACGATCTCGAACCAGCTCGAATGA
CACTTCACCGCTTCGGCAACACGTCAGCCGGTGGCCTTTGGTATGTTTTAGGCTACATGG
AGGCCAAAAAGAGACTCAAGAAGGGTGATAGAGTTTTCATGATAAGTTTTGGTGCTGGAT
TTAAGTGCAACAATTGTGTGTGGCAGGTTATGAGGGACTTGGAGGATGCTAATGTGTGGA
AAGACTGCATGGACAAATACCCACCAAAAACCCTAACCAATCCTTTCACAGAGAAGTATG
GGTGGATCAATGATGAACGCTTGAGCTTTCTTAGAATTGAAGATATTGATTTTTCTTGAT
TCTCAGTCGAGATCCTGGAGTTAAAGATATGTTGTCCGCGCACTAAATTTTTGACACACC
GAAATATCAGCTCGGGAGATGCCAACAGAATACATTTCAAATAAGTCGTATGACATCTTC
ACATTTGCTATTAGAAGCTCGATATTTCGAGGTGTCAAAAATATAGTGGGCAAGAGTAAT
GGGACAATATACTTCAACTCGAGATTCTCAGTTAGCTTAATAAATTTCTTGTGTTGTATT
ATGGAATCAATCTTCACATAGATTCATTCTAAACATAAATGTATAAAATTATGTGTGTCA
CGTTGTTTTAAATACATGTGAAGCGTTATTAAGAAGAATATATATTGTTGTGTTTGAGTT
AATCACTATGGGATCTTCCCAAACAGCTGAATATGAAATTTATTTTCTTGCATGACCATT
TCAGATATACAAAACTCCAGATATTAAAT
>tig02154444_2g773790.t01 gene=tig02154444_2g773790 seq_id=chr12 type=exon
AAAAATTCTCACCAAAAGACTTCCAGAAACGACAAAAATCAGATTCCTTCTCAGTTCTCT
CTCTTAATTTCGGCTGTTTCTGCAGCTGCTGCTCCTCTGTTTGACGCTTATAAAAGGACG
GCCTCTGCATTAAAGAACTTCTCTATCAATTCTATATAGCCTGTGATTCTCTCTATTCGG
TGCTTCTAATATAGAGAGAGTATATATTTATAGAGAGAAATTATACTGGCAAAGAAATGT
ACGATGAAACTGGACTAATGTTCCCCTATTTCCAGAGTTTCCCTCAAGAAGTTCAGCAGC
TTGATGAGTTCTATTACTCTCGGAAACCCAATGCTCCATTGGGCAACCTCAATCAGACAT
CCTCCGTATCGGATTACAACCTCGGGGAAGAAGGGGATCTCTTCAAGGCTCCTGAACCAG
TAATTCAAGAACCATTGATTGGCCTTGATCCAATGACAGCTGCCATTTCAATGATTTCTT
GCGGAGAAAACATTATCTCCCCCGATGCACTGACAGCTTCCGCCATTGAATCATCAATTG
AGAGTGGGCAACTCCTTAGTGAGGTCTACTATGAATGCAAGAAGGATATTTTGGCTAAAG
ATGCAACAGTAACACCACTCTCTGACATCATGGATATCAAAGTTCCGACTGTGAAGACCG
ACAAACTCCCAATTTCTGATGAAAAAATGCTTCCCGAGGGTCTGTTCCAGAAAAGTGTAA
GTTCTGGTTGCCTATCATCGATGGACTGGATACGTGATGCTCCACTGAGACCGAATTTTC
TGATTCCTGGCATGGACTTGGGGGAAGTTTACGGATGCGAAGAGCATTCAGTGAGGGAGA
CATAAAGGATAGGGCAGGGTCATTGATACTGAGTTTTTATGACAGACTCTTGGTAATGGT
AATGTAAGCCTCCTACCATCCCCAGTTGGACAATCGCAGATTATAGGCAGTTGCACTTCT
GAAGGGCGCAAGGAGAAGCTATCTAGATACTGGAGTAAGAAGAGTAAGAGGAATTTTGGC
AGAAAAATCAAGTATGCCTGCAGGAAGGCCCTAGCCGACAGCCAACCAAGAATCCGGGGA
AGATTTGCAAAGACAGAAGAAATAGACACTCCCAAGAAGCAATAACTCCGAGCAGGATGA
AAAAATATAGGAAGGCAGTAGGTAGAACTGATGCTGTAATGAAAGAGATCCATGGTAATG
TTAGCTATTATAATTTAAGTCTATGCAGGATCTAGAAATAAGCTGGGATTTAGTTGATTT
CTTGCTAAGTGAAATAATCTGTAGATCTAATGTTCAACTGGAGTTGTATATACCGTTTGT
TCAATAAAAATATTTTTATATATTAAATAAACATATCCTTGGTAGTTAGTGATACTAGAG
GTGCCAAAAGTGGCTGGATGGGTTGTCTGGCCTTAGTCCTATCAACGTCCTCTGGTTTTA
GTTTTCCTGTATATTTTAATATTTTGAATGGAAAACCTAGAAAATGAAATTTGAGAAGAA
GTACACACGGATCGGGTTGAG
>tig02154444_2g773790.t02 gene=tig02154444_2g773790 seq_id=chr12 type=exon
CTTCCAGAAACGACAAAAATCAGATTCCTTCTCAGTTCTCTCTCTTAATTTCGGCTGTTT
CTGCAGCTGCTGCTCCTCTGTTTGACGCTTATAAAAGGACGGCCTCTGCATTAAAGAACT
TCTCTATCAATTCTATATAGCCTGTGATTCTCTCTATTCGGTGCTTCTAATATAGAGAGA
GTATATATTTATAGAGAGAAATTATACTGGCAAAGAAATGTACGATGAAACTGGACTAAT
GTTCCCCTATTTCCAGAGTTTCCCTCAAGAAGTTCAGCAGCTTGATGAGTTCTATTACTC
TCGGAAACCCAATGCTCCATTGGGCAACCTCAATCAGACATCCTCCGTATCGGATTACAA
CCTCGGGGAAGAAGGGGATCTCTTCAAGGCTCCTGAACCAGTAATTCAAGAACCATTGAT
TGGCCTTGATCCAATGACAGCTGCCATTTCAATGATTTCTTGCGGAGAAAACATTATCTC
CCCCGATGCACTGACAGCTTCCGCCATTGAATCATCAATTGAGAGTGGGCAACTCCTTAG
TGAGGTCTACTATGAATGCAAGAAGGATATTTTGGCTAAAGATGCAACAGTAACACCACT
CTCTGACATCATGGATATCAAAGTTCCGACTGTGAAGACCGACAAACTCCCAATTTCTGA
TGAAAAAATGCTTCCCGAGGGTCTGTTCCAGAAAAGTGTAAGTTCTGGTTGCCTATCATC
GATGGACTGGATACGTGATGCTCCACTGAGACCGAATTTTCTGATTCCTGGCATGGACTT
GGGGGAAGTTTACGGATGCGAAGAGCATTCAGTGAGGGAGACATAAAGACTCTTGGTAAT
GGTAATGTAAGCCTCCTACCATCCCCAGTTGGACAATCGCAGATTATAGGCAGTTGCACT
TCTGAAGGGCGCAAGGAGAAGCTATCTAGATACTGGAGTAAGAAGAGTAAGAGGAATTTT
GGCAGAAAAATCAAGTATGCCTGCAGGAAGGCCCTAGCCGACAGCCAACCAAGAATCCGG
GGAAGATTTGCAAAGACAGAAGAAATAGACACTCCCAAGAAGCAATAACTCCGAGCAGGA
TGAAAAAATATAGGAAGGCAGTAGGTAGAACTGATGCTGTAATGAAAGAGATCCATGGTA
ATGTTAGCTATTATAATTTAAGTCTATGCAGGATCTAGAAATAAGCTGGGATTTAGTTGA
TTTCTTGCTAAGTGAAATAATCTGTAGATCTAATGTTCAACTGGAGTTGTATATACCGTT
TGTTCAATAAAAATATTTTTATATATTAAATAAACATATCCTTGGTAGTTAGTGATACTA
GAGGTGCCAAAAGTGGCTGGATGGGTTGTCTGGCCTTAGTCCTATCAACGTCCTCTGGTT
TTAGTTTTCCTGTATATTTTAATATTTTGAATGGAAAACCTAGAAAATGAAATTTGAGAA
GAAGTACACACGGATCGGGTTGAGAGAGTCTTTGAAAGTGTCCATGAATAATATATCAAT
AGCCAATCCAA
>tig02154444_2g773790.t03 gene=tig02154444_2g773790 seq_id=chr12 type=exon
CTTCCAGAAACGACAAAAATCAGATTCCTTCTCAGTTCTCTCTCTTAATTTCGGCTGTTT
CTGCAGCTGCTGCTCCTCTGTTTGACGCTTATAAAAGGACGGCCTCTGCATTAAAGAACT
TCTCTATCAATTCTATATAGCCTGTGATTCTCTCTATTCGGTGCTTCTAATATAGAGAGA
GTATATATTTATAGAGAGAAATTATACTGGCAAAGAAATGTACGATGAAACTGGACTAAT
GTTCCCCTATTTCCAGAGTTTCCCTCAAGAAGTTCAGCAGCTTGATGAGTTCTATTACTC
TCGGAAACCCAATGCTCCATTGGGCAACCTCAATCAGACATCCTCCGTATCGGATTACAA
CCTCGGGGAAGAAGGGGATCTCTTCAAGGCTCCTGAACCAGTAATTCAAGAACCATTGAT
TGGCCTTGATCCAATGACAGCTGCCATTTCAATGATTTCTTGCGGAGAAAACATTATCTC
CCCCGATGCACTGACAGCTTCCGCCATTGAATCATCAATTGAGAGTGGGCAACTCCTTAG
TGAGGTCTACTATGAATGCAAGAAGGATATTTTGGCTAAAGATGCAACAGTAACACCACT
CTCTGACATCATGGATATCAAAGTTCCGACTGTGAAGACCGACAAACTCCCAATTTCTGA
TGAAAAAATGCTTCCCGAGGGTCTGTTCCAGAAAAGTGTAAGTTCTGGTTGCCTATCATC
GATGGACTGGATACGTGATGCTCCACTGAGACCGAATTTTCTGATTCCTGGCATGGACTT
GGGGGAAGTTTACGGATGCGAAGAGCATTCAGTGAGGGAGACATAAAGACTCTTGGTAAT
GGTAATGTAAGCCTCCTACCATCCCCAGTTGGACAATCGCAGATTATAGGCAGTTGCACT
TCTGAAGGGCGCAAGGAGAAGCTATCTAGATACTGGAGTAAGAAGAGTAAGAGGAATTTT
GGCAGAAAAATCAAGGTGAGAGTTTTAGAGCTTTAACCCAGCTATATTTATGTCAAAAAT
TTATGCCAATTGCCGAGCTTGGTACTTCCACCTGCTAACCTGAAACTAGGGAAGTGCAAG
ATTGTGATTTTCTTGCTGGAAATGTTTGCATGGTGCTTATGGAATGAGAAGAAATAACCA
TATAAACGTATATCTCTCTTGGACGTAGTGTGTTCCTTGTGATTTAAGATGCTGAATCAT
AATTTGTGTGTATGGATGCATAATAGCATAATGGCCCATTGTAGTTGTTAAATGATTTAG
TTGCTTAAATCTGCCATTAGATTTAGTAATGAAACGAACGGAATGGAGAAAAATTGGTTA
ATGTAGCAGATCACAAATTAATCTGGAACAAGGCTAAGATCATGTTTGAATAAGCTTGAA
AGGTTCACTTAGATGTAAATGAGTAAGTTTTAAAATAAATAATTTCATTAGTAAAAGCTG
AAAATAAGTTTGGATGTGCATACCACTATGAATGCTGGAGTTAAAAAGCATATGCTAATG
ATGTGTTTATTTCAGTATGCCTGCAGGAAGGCCCTAGCCGACAGCCAACCAAGAATCCGG
GGAAGATTTGCAAAGACAGAAGAAATAGACACTCCCAAGAAGCAATAACTCCGAGCAGGA
TGAAAAAATATAGGAAGGCAGTAGGTAGAACTGATGCTGTAATGAAAGAGATCCATGGTA
ATGTTAGCTATTATAATTTAAGTCTATGCAGGATCTAGAAATAAGCTGGGATTTAGTTGA
TTTCTTGCTAAGTGAAATAATCTGTAGATCTAATGTTCAACTGGAGTTGTATATACCGTT
TGTTCAATAAAAATATTTTTATATATTAAATAAACATATCCTTGGTAGTTAGTGATACTA
GAGGTGCCAAAAGTGGCTGGATGGGTTGTCTGGCCTTAGTCCTATCAACGTCCTCTGGTT
TTAGTTTTCCTGTATATTTTAATATTTTGAATGGAAAACCTAGAAAATGAAATTTGAGAA
GAAGTACACACGGATCGGGTTGAG
>tig00007434g460230.t01 gene=tig00007434g460230 seq_id=chr12 type=exon
ATGACAGCCAATTCTGCTTTCACTTCAATCTCGTCCGTCATCAGCCCAGCTCTCCTGCAG
AAGGGATCTGTGGCAAGTCCTCATGTTCTTGGGCTGCCATCAATGGCGAAGATGGGAAAA
GTGAGGTGCTCCATGGAGGGAAAACCTCCGGGCAGTGAGTCAAACTTGGGCACGGGCGCA
TCTTTGATTGCAGCCACTTGTGCTGCCGCCATGTCCAGCCCAGCCATGGCTCTTGTAGAT
GAGAGATTGAGCACAGAAGGAACTGGGCTGCCCTTTGGTTTAAGCAACAATCTTCTTGGT
TGGATCATTTTTGGTGTCTTTGGTTTGATTTGGGCTTTCTACTTCATCTACACTTCTGAT
CTTGTAGAGGATGAAGAGTCTGGGCTCTCTCTTTGA
>tig00006961g440200.t01 gene=tig00006961g440200 seq_id=chr12 type=exon
TTTGGCGGAGCATTCGAAACTCACCAAGTCCGCTTCCTCGTTTTCATCGACACCCTTTCC
TTCATTACTCTCTTCCACTCGACCCCGGCCCACTATTCATTCGTCTCTCTCTCTGTCTCT
GGAGAAGAAGAACTTTTGTTCAGAATTATATCTTTCACCTCACATTTCACGGAGGACGAT
TTGATTTGATTGGTCTGAAGATGGATTCCGCAGCCATGACTTTTTGCAGTAAATCTATAT
GCTCACCTCCTGGTTTATTCGTGAGGAGGATAATACAAATTCAAAGCTCCCAATGTAGCT
TTATGGTAGGAAGTAAGGTTAACTACCCTCGACAGAGAGTTCAGGCTTCGTGTTGGTAGA
GATAGAAAACATGGAGGCGCTCTTGCTGCTAGATGTGCTAATGACAAAATCCTAGTGGCT
AACAGAGGAGAGATTGCTGTTCGTGTGATTCGGACTGCTCATGAGATGGGGATCCCTTGT
GTCGCAGTTTACTCAACCATAGATAAAGATGCTCTTCATGTGAAATTGGCCGACGAATCT
GTTTGCATTGGAGAAGCACCAAGCAATCAATCATATTTATTGATTCCAAATGTCTTATCT
GCTGCCATCAGTCGTGGATGTACTATGCTACATCCTGGATATGGTTTCCTGGCTGAGAAC
GCAGTTTTTGTTGAGATGTGCAGGGAACATGGTATCAACTTTATTGGACCAAATCCTGAC
AGCATTAGGGTCATGGGTGACAAATCTACTGCCAGAGATACAATGAAGAATGCTGGAGTT
CCGACTGTCCCAGGAAGTGACGGATTATTACAGAGTACTGAAGAAGCAGTGAGACTTGCT
GAGGAGATTGGTTTTCCTGTCATGATCAAGCAAGCCAAGAGTGAGGCTGCAGCGGCATTT
GGTAATGATGGTGTTTACCTGGAAAAGTACATCCAGAATCCAAGGCATATTGAATTCCAG
GTTTTGGCAGACAAGTTTGGTAATGTTGTGCATTTTGGAGAGCGTGATTGCAGTATCCAG
AGAAGAAATCAGAAGTTGCTGGAAGAAGCACCTTCTCCTGCACTAACACGAGAGTTGCGT
AAAGCAATGGGTGATGCTGCAGTTGCAGCAGCAGCATCGATAGGGTACATAGGTGTTGGT
ACTGTCGAGTTCCTTCTGGATGAAAGAGGGTCCTTTTACTTTATGGAGATGAACACTAGG
ATTCAGGTTGAACATCCTGTTACAGAAATGATTTCCTCTGTTGATCTAATTGAAGAGCAG
ATCCGTGTGGCTAGGGGAGAGAAACTTCAGTACAAGCAGGAAAATATTGTGCTTCGTGGA
CACTCAATTGAGTGCCGCATTAATGCCGAAGATGCTTTCAAAAATTTCAGACCGGGACCA
GGAAGAATTACAGCATATTTGCCATCTGGAGGTCCATTTGTGCGAATGGATAGCCATGTT
TATCCAGATTACGTGGTTCCACCCAGCTATGATTCCCTTCTGGGAAAGCTAATTGTTTGG
GCTCCAACTAGAGAGAGGGCAATCGAACGCATGAAAAGGGCTCTTGATGACACCATTATC
ACAGGGGTTCCAACAACAATCGATTACCATAAGCTTATCCTTGACATTGAGGACTTCAAA
AGTGGAAAAGTTGATACAGCTTTTATTCCAAAGCATGAAGAAGAATTAGCCGCGCCCCAG
CAAAATGAATTGGCAAAGGCTTCTACTTGAAGTTCTCCTTTCAGATGTGGAAGCAGGGAG
TTTCTCTGAGTTCTAGACTCGGTCCTAAATATATAATATTTGTTTGATCCCAGCACATTT
TTGTTCGAATTTATTTAATTTAATTGTAACAAATAAAAACGTTTTACCTCCCTGTTAAAT
GTCAAATGAGGTTAAAACCAAAGGGACATTGTTTCCAACTTGAACCCATTCAATTTTTCC
TTTAACAAGAAGCGTTTAGAGTTTTAAGTACTTCTTGTGGACACTTTTCTTTCTTTTCTT
CCTTTTTATGAGGATTGGAGATAAATTCTATTAGTTGGACCTTGTAGAAG
>tig00006961g440200.t02 gene=tig00006961g440200 seq_id=chr12 type=exon
TTTGGCGGAGCATTCGAAACTCACCAAGTCCGCTTCCTCGTTTTCATCGACACCCTTTCC
TTCATTACTCTCTTCCACTCGACCCCGGCCCACTATTCATTCGTCTCTCTCTCTGTCTCT
GGAGAAGAAGAACTTTTGTTCAGAATTATATCTTTCACCTCACATTTCACGGAGGACGAT
TTGATTTGATTGGTCTGAAGATGGATTCCGCAGCCATGACTTTTTGCAGTAAATCTATAT
GCTCACCTCCTGGTTTATTCGTGAGGAGGATAATACAAATTCAAAGCTCCCAATGTAGCT
TTATGGTAGGAAGTAAGGTTAACTACCCTCGACAGAGAGTTCAGGCTTCGTGTTGGTAGA
GATAGAAAACATGGAGGCGCTCTTGCTGCTAGATGTGCTAATGACAAAATCCTAGTGGCT
AACAGAGGAGAGATTGCTGTTCGTGTGATTCGGACTGCTCATGAGATGGGGATCCCTTGT
GTCGCAGTTTACTCAACCATAGATAAAGATGCTCTTCATGTGAAATTGGCCGACGAATCT
GTTTGCATTGGAGAAGCACCAAGCAATCAATCATATTTATTGATTCCAAATGTCTTATCT
GCTGCCATCAGTCGTGGATGTACTATGCTACATCCTGGATATGGTTTCCTGGCTGAGAAC
GCAGTTTTTGTTGAGATGTGCAGGGAACATGGTATCAACTTTATTGGACCAAATCCTGAC
AGCATTAGGGTCATGGGTGACAAATCTACTGCCAGAGATACAATGAAGAATGCTGGAGTT
CCGACTGTCCCAGGAAGTGACGGATTATTACAGAGTACTGAAGAAGCAGTGAGACTTGCT
GAGGAGATTGGTTTTCCTGTCATGATCAAGGCAACTGCTGGTGGTGGAGGACGTGGAATG
CGTCTTGCTAAAGTGCCACAAGAGTTTGTGAAGTTGTTGCAGCAAGCCAAGAGTGAGGCT
GCAGCGGCATTTGGTAATGATGGTGTTTACCTGGAAAAGTACATCCAGAATCCAAGGCAT
ATTGAATTCCAGGTTTTGGCAGACAAGTTTGGTAATGTTGTGCATTTTGGAGAGCGTGAT
[truncated: 343,365 more chars]
