# Supplementary material for: Circadian- and Light-Driven Rhythmicity of Interconnected Gene Networks in Olive Tree
Source: Int J Mol Sci. 2025 Jan 3;26(1):361. doi: 10.3390/ijms26010361 (PMC11719796; doi:10.3390/ijms26010361)
Supplement: Supplementary file 1 [file ijms-26-00361-s001.zip › Supplementary Tables.xlsx]

## Sheet: Table S1
TableS1. Vegetative growth in terms of length of new sprouts (cm) and number of internodes (n.)
LD								LL
	FM		SM		FP				FM		SM		FP
Samples	Length of new sprouts (cm)	internodes (n.)	Length of new sprouts (cm)	internodes (n.)	Length of new sprouts (cm)	internodes (n.)		Samples	Length of new sprouts (cm)	internodes (n.)	Length of new sprouts (cm)	internodes (n.)	Length of new sprouts (cm)	internodes (n.)
Plant_rep_1	6.5	6	8.2	17	1.1	5		Plant_rep_1	22.3	24	9.5	13	8.2	10
Plant_rep_2	10	13	6	5	2.5	4		Plant_rep_2	60.5	39	21.7	22	13.6	23
Plant_rep_3	23	14	17.2	13	10.1	12		Plant_rep_3	49.5	28	28.5	29	5.5	2
Plant_rep_4	14	8	17.5	10	13	15		Plant_rep_4	25	23	8.5	13	8.2	6
Plant_rep_5	10.5	6	4.5	4	0.9	1		Plant_rep_5	17	20	9	10	2.1	6
Mean	12.8	9.4	10.68	9.8	5.52	7.4		Mean	34.86	26.8	15.44	17.4	7.52	9.4
SD	6.29087	3.84708	6.23033	5.44977	5.63312	5.85662		SD	19.0111	7.39594	9.14702	7.89303	4.22339	8.11172
SEM	2.56824	1.57056	2.54352	2.22486	2.29971	2.39096		SEM	7.76126	3.01938	3.73426	3.22232	1.72419	3.3116

## Sheet: Table S2
TableS2. Chlorophyll content (SPAD) in adult, intermediate and young leaves
LD														LL
		FM				SM				FP						FM				SM				FP
Samples	Measuriments	Adult Leaves	Intermediate Leaves	Young leaves		Adult Leaves	Intermediate Leaves	Young leaves		Adult Leaves	Intermediate Leaves	Young leaves		Samples	Measuriments	Adult Leaves	Intermediate Leaves	Young leaves		Adult Leaves	Intermediate Leaves	Young leaves		Adult Leaves	Intermediate Leaves	Young leaves
Plant_rep_1	Leaf 1	89.5	84.5	34.2		94.4	88	76.1		93.2	70.4	76.1		Plant_rep_1	Leaf 1	86.4	90.6	38.6		92.4	92.2	62.8		90.2	89.7	68.8
	Leaf 2	77.1	92.6	33.8		95.1	87.5	77.4		82.2	73.3	78.8			Leaf 2	88.3	89.3	55.4		92.7	88.7	52.2		92.6	65.2	62.9
	Leaf 3	74.4	90.2	35		90.9	87.6	80		77.8	76.1	68.4			Leaf 3	93	79.9	47.6		93.2	84	52.3		92.4	91.9	55.7
Plant_rep_2	Leaf 1	76.8	91.1	37.7		84.4	86.3	71.8		84.3	88.7	71.2		Plant_rep_2	Leaf 1	86.2	64.5	53.6		92.6	89.9	59.8		93.1	88.9	48.6
	Leaf 2	83.1	74.9	67		88.7	93.4	83.1		88.4	88	83.1			Leaf 2	94.5	89.4	44.9		92.1	89.9	54.3		88.9	86.4	47.3
	Leaf 3	85.3	76.1	28.8		92.5	91.9	62.9		86.8	91.8	85.2			Leaf 3	92.7	91	55.1		87.4	85.8	51.5		90.2	81.1	27.1
Plant_rep_3	Leaf 1	87.9	87.6	33		93	89.6	65.8		90.6	81.9	72.4		Plant_rep_3	Leaf 1	92.1	89.4	52.2		85.3	81.8	55.6		92.4	89.2	65.1
	Leaf 2	94.5	87.2	30.3		73.4	90.3	75.7		93.3	86.9	85.3			Leaf 2	92.4	91.2	49		76.4	89.4	41.2		90.2	55.6	71.3
	Leaf 3	92.3	75.1	58.1		91.9	88.7	75.7		93.5	94.3	80.7			Leaf 3	87.8	91.4	47.7		86.5	91	37.2		89.6	90.2	56.7
Plant_rep_4	Leaf 1	90.5	70.1	39.1		90.8	90.4	62.5		93.4	91.1	73.3		Plant_rep_4	Leaf 1	93.3	92.2	43.7		90.8	87.4	39.1		85.7	87.4	58.7
	Leaf 2	92.8	82.6	39.9		89.8	78.3	65.8		93.3	94.4	82.6			Leaf 2	91.7	90.9	48.1		90.6	87.1	35.9		92.2	86.4	62.2
	Leaf 3	92.2	69.9	50.1		87.8	92.1	51.1		93.9	95.1	82			Leaf 3	87.8	91.1	57.7		93.9	87.7	49.9		92.3	88.5	62.8
Plant_rep_5	Leaf 1	94.1	87	55.9		83.9	92.8	56.7		93.7	93	70.7		Plant_rep_5	Leaf 1	92.4	91.4	48		91.8	87.6	50.2		92.6	86.3	48.8
	Leaf 2	88.7	85.2	57.8		90.9	92.9	69.6		94.1	92.8	76			Leaf 2	92.6	92.6	49.6		89.9	87.3	51.9		88.9	86.5	51.4
	Leaf 3	88.5	91.5	58.3		91.8	89	68.3		93	89.5	84.5			Leaf 3	83.1	88	37.6		92.2	90.7	55.7		90.8	90.6	74.4
Mean		87.18	83.04	43.9333		89.2867	89.2533	69.5		90.1	87.1533	78.02		Mean		90.2867	88.1933	48.5867		89.8533	88.0333	49.9733		90.8067	84.26	57.4533
SD		6.53728	7.8264	12.5437		5.43006	3.75269	8.89277		5.11105	8.02237	5.80163		SD		3.37382	7.21531	5.80355		4.50791	2.73566	8.09387		2.01511	10.1778	11.8516
SEM		1.68792	2.02077	3.23876		1.40203	0.96894	2.2961		1.31967	2.07137	1.49797		SEM		0.871117	1.86298	1.49847		1.16394	0.706343	2.08983		0.520299	2.62789	3.06006

## Sheet: Table S3
TableS3. Function, annotation and normalized raw sequencing data of all replicates are reported for each locus.
Locus_ID	Function/Panel	Annotation	LD_ZT0_I	LD_ZT0_II	LD_ZT0_III	LD_ZT6_I	LD_ZT6_II	LD_ZT6_III	LD_ZT12_I	LD_ZT12_II	LD_ZT12_III	LD_ZT18_I	LD_ZT18_II	LD_ZT18_III	LL-FM_ZT0_I	LL-FM_ZT0_II	LL-FM_ZT0_III	LL-FM_ZT6_I	LL-FM_ZT6_II	LL-FM_ZT6_III	LL-FM_ZT12_I	LL-FM_ZT12_II	LL-FM_ZT12_III	LL-FM_ZT18_I	LL-FM_ZT18_II	LL-FM_ZT18_III	LL-SM_ZT0_I	LL-SM_ZT0_II	LL-SM_ZT0_III	LL-SM_ZT6_I	LL-SM_ZT6_II	LL-SM_ZT6_III	LL-SM_ZT12_I	LL-SM_ZT12_II	LL-SM_ZT12_III	LL-SM_ZT18_I	LL-SM_ZT18_II	LL-SM_ZT18_III
tig00005270g368020	Photoperception/Photosynthesis	chlorophyll a/b-protein complex of Photosystem II - LHCB3	93.789	106.78	88.5617	99.4408	99.19	86.3421	57.4526	45.873	80.1836	92.3679	81.6278	95.0883	75.3045	86.0126	101.309	125.395	142.86	103.928	58.3222	48.8064	91.039	79.7867	75.7938	71.4034	134.862	128.601	128.75	111.944	97.7959	75.1725	90.3137	100.666	89.9571	73.0816	74.1327	95.2959
tig00006394g419140	Photoperception/Photosynthesis	chlorophyll a-b binding protein 151, chloroplastic - LHCB2	38368.9	39299.4	45527.4	140078	158448	153358	61479.6	67734.5	63999	16659.8	19843.5	21453.5	45864.8	40962	42387.3	52596.7	46690.3	43174.9	38204.4	44839.9	42055.1	41362	47671	52579.4	39655.3	42851.7	42944.5	57370.2	52864.1	56165.1	70746.2	68153.5	69777	56075.6	59615	71858.2
tig00012167g604430	Photoperception/Photosynthesis	chlorophyll a-b binding protein 6A, chloroplastic - LHCA1	0	2.69193	0	9.56161	18.0345	6.31771	8.97696	1.99448	12.4961	1.86602	2.63316	1.52141	4.37817	2.35651	5.1688	24.3304	3.36934	17.0227	6.00375	3.87352	2.96866	9.64455	5.98372	7.58266	4.18826	2.87056	5.18773	13.6518	13.1947	26.3763	23.3067	11.7897	22.4893	17.4004	3.8678	8.1975
tig02154258g743410	Photoperception/Photosynthesis	chlorophyll a-b binding protein 7, chloroplastic - LHCB7	3019.74	2935.99	3144.78	4362.01	4045.75	4321.32	3158.1	3149.28	2788.72	2222.43	2447.08	2238	2465.78	2671.1	2704.32	1104.85	1576.85	1956.71	1514.66	1393.69	1193.4	3016.99	2653.45	2422.03	2611.8	2624.26	2152.44	3292.8	2822.89	2679.83	2833.23	2927.47	2648.11	2781.74	2653.95	2684.68
tig02153953g659630	Photoperception/Photosynthesis	chlorophyll a-b binding protein 7, chloroplastic - LHCA2	134544	134228	160190	175241	183727	191941	149041	165843	161269	77226.1	88948.9	85109.4	103791	93878.6	92545.3	89818.5	92709.5	81999.2	69410.2	88193.9	84853.3	76079.7	77112.9	94512.8	71679.6	75027.2	71197.8	125782	113684	119719	117099	112174	116419	97427	107610	135781
tig00001744g167890	Photoperception/Photosynthesis	chlorophyll a-b binding protein 8, chloroplastic - LHCA3	13683.9	18619.2	16405.6	54625.5	43206.2	60030.9	25324	28862.1	23792.7	21238.1	14427.9	12916.8	21298.9	24098.8	32730.9	6061.39	7707.04	11125.7	12198.8	8564.36	7115.88	24821.6	19873.3	15378.3	22332.6	19593.3	14230.4	46953.9	31266	37468.2	49069.4	29800.7	30648.8	39824.8	35395.5	26492.3
tig00003086_2g253900	Photoperception/Photosynthesis	chlorophyll a-b binding protein CP24 10A, chloroplastic - LHCB6	57647.2	58959.5	66169	118004	121108	122241	50082.5	51772.7	53020.1	22168.3	29153.4	25468.5	71479.7	59612.6	64192.4	56814.6	52092.7	41630.4	43791.4	60935.1	63520.5	31633.3	37157.6	37402.1	42567.8	44396.6	45206.8	48301.3	48452.4	49081.7	55755.6	53187.8	52922.1	46428.8	40593.8	48705.4
tig00003099g254910	Photoperception/Photosynthesis	chlorophyll a-b binding protein CP26, chloroplastic - LHCB5	59748.8	57921.3	65256.6	121662	115891	122675	70167.5	70419.1	66524.3	33384.9	37174	37537.1	52835.7	59544.3	55258.6	45531.5	49784.7	37352.3	36449.6	38584.9	36579.9	49957	57798.7	53182.2	52603.7	49352.4	50576.1	76586.4	67863.4	69078.2	68507.3	65397.4	62382	64177.2	61173.1	80126.4
tig00005390g373140	Photoperception/Photosynthesis	chlorophyll a-b binding protein CP26, chloroplastic - LHCB5	71.3324	117.547	68.51	130.038	121.733	111.613	64.6341	53.8509	48.9432	60.6456	36.8642	56.2923	25.3934	61.2692	34.1141	20.5873	22.9115	28.6698	30.8764	24.7905	26.718	49.9763	54.5183	34.7538	52.7721	40.7619	35.8425	76.4499	68.3019	83.7448	106.337	65.2967	60.2391	48.7211	55.4384	38.9381
tig02154053_2g697650	Photoperception/Photosynthesis	cryptochrome 2 - CRY2	4733.04	4332.21	5006.24	3805.52	3788.76	3847.49	4797.29	4531.46	4848.5	4773.27	4214.8	4631.94	5056.78	4657.64	5448.95	4034.48	3828.92	4295.99	2061	2396.16	2011.76	4383.01	4171.98	4245.66	4723.52	4559.02	4590.2	5593.13	5159.12	4774.77	4588.52	4773.92	4884.19	5330.32	5080.99	4998.42
tig02153996_2g680580	Photoperception/Photosynthesis	cryptochrome DASH, chloroplastic/mitochondrial - CRY3	14.5307	56.5305	10.0259	59.282	72.1382	67.3889	21.5447	35.9006	28.1163	111.028	48.2745	85.9599	5.2538	29.4564	9.30384	2.49542	2.69547	11.6471	112.356	55.004	8.90599	77.1564	85.7666	30.9625	87.9535	41.9101	29.7116	77.815	52.7787	69.2378	128.187	48.0656	53.0104	71.9216	62.5294	13.3209
tig00000758_1g92310	Photoperception/Photosynthesis	cryptochrome-1 isoform X1 - CRY1	47050.4	44000.4	51013.2	22871.4	21364.9	22293.1	12030.9	11984.8	11910.9	23092.9	22461.7	23733.3	19984.6	26463.6	19865.8	17798	18999.7	17611.3	7246.53	8252.92	8554.69	23182.9	22131.1	24883.1	18550.6	18077.1	18313.2	29536.9	28219.5	27750.5	25152.4	23963	26141.4	25247.9	26359	27631.7
tig00002343g207300	Photoperception/Photosynthesis	cryptochrome-1 isoform X1 - CRY1	26016.5	25238.6	27028	11097.2	11029.6	10807.5	9025.44	8628.11	9339.82	15892.9	15739.2	16643.5	12957.6	16991.6	12881.7	14000.6	12244.9	10998.5	4744.68	5395.04	5457.39	13994.2	14632.2	15357.4	14660.6	14244.9	14753	18803.9	17270.3	16783.9	14888.6	15298.5	16181	15276.4	15545.3	17186
tig00003951g302500	Photoperception/Photosynthesis	dihydroflavonol reductase - DFR	162.479	129.212	182.136	110.915	141.271	132.672	193.902	171.525	195.773	163.277	153.601	176.484	141.853	124.895	155.064	119.157	139.491	136.182	238.435	342.419	354.26	102.583	88.4261	86.5687	220.303	186.012	187.23	55.9722	55.1072	50.7744	113.62	130.593	139.755	119.483	85.0915	123.987
tig02154424g770290	Photoperception/Photosynthesis	flowering time control isoform X2 - FCA	5096.31	4589.74	5395.58	4312.29	4555.22	4043.34	4687.77	4433.73	5170.28	4844.18	4820.43	5086.09	5229.28	4400.78	5227.73	3904.09	4153.05	4549.54	1862.88	2169.95	2259.15	4315.5	4241.79	4193.21	5516.78	5428.22	5489.56	5467.53	5114.88	5039.85	4640.96	4584.37	4562.91	5265.35	5220.88	5466.7
tig02154444_2g773790	Photoperception/Photosynthesis	Constans, Constans-like, Timing of Cab Expression1 Domain-Containing Protein 101 - CCT101	4138.6	4150.05	4593.51	1116.8	1061.03	1122.45	1447.09	1296.41	1530.78	3017.35	2993.02	2928.72	2490.3	2057.23	2273.24	3017.59	2960.3	2501.44	3091.07	4208.19	4564.81	1805.28	1839	1962.01	12803.5	13885.5	14180.9	2831.38	2759.24	2698.96	2467.6	2698.93	2585.46	2449.97	2251.06	2547.37
tig00004418g327110	Photoperception/Photosynthesis	Hypothetical predicted protein - ELF4	6.60486	7.17847	8.35488	15.2986	15.0288	10.5295	8.97696	11.9669	12.4961	10.2631	4.38859	9.12848	11.3832	8.24778	8.27008	6.23856	10.108	12.543	11.1498	13.17	9.89554	9.64455	4.654	6.95077	11.7271	10.334	7.54579	9.55623	8.53774	11.8693	7.28336	8.16209	8.83507	10.4402	8.38022	6.14812
tig02154223g736350	Photoperception/Photosynthesis	Late Elongated Hypocotyl - LHY	123.926	95.6288	113.17	228.659	181.824	210.528	16.2143	23.9625	12.0049	16.8262	6.16312	9.22977	56.9088	65.8866	56.8303	58.4533	55.8847	73.336	22.3675	31.8907	38.6151	75.3577	67.6044	47.4567	66.0877	56.2528	54.2334	62.6426	53.4407	55.8438	71.164	87.7926	72.9101	39.4752	46.4204	57.3095
tig00007786g474930	Photoperception/Photosynthesis	photosystem I assembly factor, chloroplastic - PSA3	1548.18	1519.14	1525.6	1308.03	1301.49	1227.74	1228.05	1228.6	1207.96	1618.77	1468.42	1598.24	1242.52	1333.78	1467.94	1178.46	1178.6	1004.34	444.278	539.194	568.994	1008.29	956.73	974.371	1105.7	1280.84	1189.41	962.449	1015.99	1018.79	924.987	845.23	831.3	836.378	912.8	981.65
tig00001697_1g162510	Photoperception/Photosynthesis	photosystem I assembly factor, chloroplastic - PSA3	5231.05	5998.51	5980.42	4511.17	4741.58	4611.93	3940.89	4056.77	4037.3	5479.56	5220.67	5389.61	4860.64	4988.73	5330.07	4854.85	4980.56	4069.32	1515.52	2244.32	1889.06	3854.31	3854.18	3789.43	4588.66	4401.71	4675.56	4301.67	4497.06	4484.63	3264.4	3779.96	3668.16	3739.92	3795.6	4287.29
tig00006511g423110	Photoperception/Photosynthesis	photosystem I chlorophyll a/b-binding protein 5, chloroplastic - LHCA5	194.183	139.083	243.962	137.687	66.1266	111.613	84.3835	149.586	87.473	132.487	97.4267	85.9599	75.3045	184.986	59.9581	131.01	142.86	89.5932	55.7491	37.9605	109.84	95.5687	69.8101	60.0294	74.5511	55.1147	59.8947	113.31	104.005	107.483	109.25	83.4347	117.265	75.4016	78.6452	138.333
chloroplastg00200	Photoperception/Photosynthesis	photosystem I P700 apoprotein A1 - PSAA	0	0	0	3.82464	1.50288	0	1.79539	1.99448	1.04135	10.2631	2.63316	0.760707	5.2538	0	9.30384	1.87157	4.71708	9.85525	6.86143	11.6206	3.95822	0.876777	5.31886	2.52755	1.6753	0.574112	1.88645	6.82588	2.32847	7.25349	4.37002	5.44139	4.01594	6.96015	1.9339	1.02469
mitochondriong01200	Photoperception/Photosynthesis	photosystem I P700 apoprotein A1 - PSAA	1.32097	10.7677	1.67098	7.64929	13.5259	8.42362	1.79539	3.98896	11.4548	11.1961	5.26631	4.56424	28.8959	4.71302	21.709	13.101	14.1512	16.1268	21.442	48.8064	9.89554	20.1659	35.2375	13.9015	9.21417	14.9269	15.5632	9.55623	20.9563	17.804	14.5667	14.5104	12.0478	23.2005	16.7604	18.4444
tig02154240g738490	Photoperception/Photosynthesis	photosystem I reaction center subunit III, chloroplastic-like - PSAF	119232	115197	133140	101533	107847	104634	111462	114228	112516	76451.7	86873.9	89520.7	73215.2	71409.3	75996.9	61837.3	60087.5	60664.4	38945.5	45821.4	43186.1	56131.3	55286.2	63461.2	59415.5	56950.1	60569.6	79932.4	77849.4	79787	80650.1	75753.3	78669	69226.8	71776	77797.3
tig02154053_2g698540	Photoperception/Photosynthesis	photosystem I reaction center subunit IV A, chloroplastic - PSAE	178.331	145.364	167.098	51.6327	33.0633	52.6476	114.905	133.63	86.4316	200.597	164.133	182.57	71.8019	58.9127	81.6671	53.6516	51.214	81.5298	168.105	150.293	167.235	99.0759	97.7341	103.63	60.311	32.7244	44.8031	51.8767	47.3456	50.115	84.487	70.7381	72.2869	54.5212	47.0582	77.8762
tig02154156g721250	Photoperception/Photosynthesis	photosystem I reaction center subunit N, chloroplastic-like - PSAN	61735.6	57602.7	70219.4	71737	68199.1	74155.2	50104	51549.3	49646.1	30234.1	32261.4	35293	39158.3	38260.3	39098.9	41578.1	39451	33831.3	24035.6	26572.4	25717.5	40140.6	39301.7	45102.9	31865.1	31022.7	30667	46802.3	41799.2	42843.7	47475.8	44818.9	45674.9	37939.8	40724	49707.6
tig00011753g596140	Photoperception/Photosynthesis	photosystem I reaction center subunit psaK, chloroplastic - PSAK	37127.2	35868.1	40285.5	48175.2	45985.1	48101	22383.2	22507.7	21523.6	12014.4	13236.9	13428.8	22306.8	18569.3	20800.3	20821.8	17488.9	19435.4	19722.3	25016	22490.6	14301.1	13374.3	16395.6	16240.4	15205.9	14919.4	18380.7	17607.1	19128.1	18780.9	17060.6	18687	15500.3	16033.3	16672.7
tig00000614g75990	Photoperception/Photosynthesis	photosystem I reaction center subunit psaK, chloroplastic - PSAK	6.60486	4.48654	6.6839	7.64929	9.01727	8.42362	3.59079	0	4.16538	4.66504	4.38859	1.52141	2.6269	2.35651	4.13504	16.2203	4.04321	13.439	2.57304	9.29645	4.94777	5.26066	1.99457	8.84643	2.51296	4.01878	0.943224	2.73035	4.65695	20.4416	21.8501	8.16209	8.03188	9.2802	0	3.07406
tig00000600_1g74210	Photoperception/Photosynthesis	photosystem II 10 kDa polypeptide, chloroplastic - PSBR	51725.3	47039.6	57887.6	57731.1	48427.2	59074.8	61910.5	63835.3	51728.8	38931.7	37074.8	41218.9	33067.4	45744.5	26633.8	39163.8	37630.8	27738.9	32747	32882.3	40921	32394.3	28313.6	34604.1	30464.6	26980.9	26471.1	35141	33689.9	33908.1	43253	34698.9	39969	30529.5	31588.9	38580.5
tig00001249g130420	Photoperception/Photosynthesis	photosystem II 22 kDa protein, chloroplastic - PSBS	65319.4	71662.7	73163.7	57153.6	55388.6	58085.1	48560	49720.4	49586.8	43810.4	45941.5	43604.5	61539.5	56146.2	65072.1	46011.9	49356.8	50213.4	27129.2	33667.9	28992.9	44151.9	42797.6	42122.3	36559.3	36368.2	35196.9	59260.9	56609.8	56364.2	51119	49848.6	50589.6	44529.9	43465	46898.9
tig02154672g796080	Photoperception/Photosynthesis	photosystem II 22 kDa protein, chloroplastic-like - PSBS	15.8517	28.7139	30.0776	24.8602	12.023	23.1649	21.5447	15.9558	31.2404	13.9951	28.087	21.2998	27.1446	17.6738	24.8102	23.7065	31.6718	28.6698	18.0113	8.52175	16.8224	14.9052	20.6106	25.9074	7.53887	13.7787	16.0348	13.6518	26.3894	29.6734	20.3934	24.4863	20.0797	20.8805	20.6282	31.7653
chloroplastg00260	Photoperception/Photosynthesis	photosystem II 47 kDa protein - PSBB	3.96291	7.17847	3.34195	7.64929	10.5201	8.42362	5.38618	11.9669	6.24807	13.9951	7.02175	10.6499	27.1446	7.06953	15.5064	21.2111	20.2161	24.1902	28.3034	58.1028	12.8642	18.4123	36.5672	13.9015	3.35061	13.7787	15.5632	8.19106	22.5086	18.4634	13.11	15.4173	19.2765	16.2404	18.0497	11.2716
chloroplastg00180	Photoperception/Photosynthesis	photosystem II protein C - PSBC	1.32097	4.48654	5.01293	3.82464	3.00576	4.21181	1.79539	1.99448	1.04135	3.73203	5.26631	5.32495	8.75634	0	8.27008	8.11013	9.43416	16.1268	18.0113	33.3123	3.95822	6.13744	17.2863	8.84643	4.18826	3.44467	7.07418	8.19106	4.65695	9.89112	8.74003	8.16209	0.803188	10.4402	4.51243	6.14812
chloroplastg00100	Photoperception/Photosynthesis	photosystem II protein D1 - PSBA	11.8887	23.33	10.0259	9.56161	21.0403	8.42362	7.18157	3.98896	13.5375	17.7272	25.4538	16.7355	37.6522	10.6043	26.8778	42.4222	35.715	59.1315	85.7679	185.154	45.5195	25.4265	61.1669	35.3857	10.8895	18.3716	28.7683	27.3035	24.0609	25.0575	10.1967	26.3001	17.6701	29.0006	26.4299	26.6419
mitochondriong01450	Photoperception/Photosynthesis	photosystem II protein D1 - PSBA	9.2468	15.2543	5.01293	3.82464	7.51439	12.6354	7.18157	5.98344	5.20673	7.46407	7.02175	6.84636	34.1497	2.35651	17.5739	38.6791	15.499	42.1088	58.3222	117.755	22.7597	17.5355	41.2212	19.5885	11.7271	20.668	22.1658	23.208	15.5232	17.804	10.1967	19.0449	13.6542	20.8805	19.9836	19.4691
mitochondriong00630	Photoperception/Photosynthesis	photosystem II protein D2 - PSBD	77.9373	128.315	73.5229	131.95	189.363	155.837	163.381	147.591	175.987	194.066	163.256	231.255	80.5583	163.777	130.254	87.3399	64.0175	109.304	108.925	55.7787	34.6344	262.156	267.273	236.958	209.413	181.419	180.627	249.827	189.382	279.589	246.178	206.773	203.207	229.685	216.597	156.777
chloroplastg00170	Photoperception/Photosynthesis	photosystem II protein D2 - PSBD	106.999	233.3	118.639	269.637	341.153	313.78	272.9	225.376	253.047	574.733	345.821	435.885	95.4441	316.95	186.077	319.414	100.406	215.92	163.817	85.9922	31.6657	683.01	425.509	323.527	428.04	324.373	212.697	510.576	375.66	629.734	814.28	485.191	443.36	464.01	390.003	174.197
tig00007434g460230	Photoperception/Photosynthesis	photosystem II reaction center W protein, chloroplastic-like - PSBW	4713.23	4984.55	5288.64	3010	2634.55	3053.56	2111.38	2104.17	1906.7	2871.8	2771.83	2359.71	1836.2	2667.57	1812.18	2572.78	2727.82	2128.73	1390.3	1690.4	1960.31	2059.55	1914.79	2145.89	1848.7	2057.04	1976.53	2442.3	2394.45	2175.39	2623.47	2496.69	2538.07	2059.04	2398.03	2829.16
tig00004071g310280	Photoperception/Photosynthesis	photosystem II repair protein PSB27-H1, chloroplastic - PSB27	110.962	76.2713	118.639	61.1943	66.1266	61.0712	93.3604	85.7626	94.7624	118.492	99.1822	118.67	52.538	91.9038	71.3295	36.8075	42.4537	56.4437	25.7304	15.4941	31.6657	74.5261	51.194	49.2873	56.9604	36.169	40.5586	94.1971	86.9297	74.5131	65.5502	61.6691	85.9411	80.0417	70.2649	63.5306
tig00003042g250930	Photoperception/Photosynthesis	phytochrome A - PHYA	313.07	287.139	372.628	386.289	359.188	383.275	486.551	488.647	526.921	650.307	586.316	575.094	513.997	567.919	594.412	537.764	586.94	664.781	481.158	608.918	558.108	600.593	478.033	524.467	670.122	678.026	664.973	435.491	408.259	350.805	410.781	411.732	423.28	628.734	507.97	472.381
tig00002179g195630	Photoperception/Photosynthesis	phytochrome A1 - PHYA	21.1355	8.97309	13.3678	24.8602	10.5201	18.9531	35.9079	27.9227	27.075	20.5262	24.5761	33.4711	12.2589	5.89127	13.4389	9.35784	14.1512	9.85525	19.7266	22.4664	28.6971	7.891	12.6323	12.6378	30.1555	24.1127	33.9561	15.0169	8.53774	15.8258	16.0234	21.7656	18.4733	20.8805	28.3638	18.4444
tig00000910_2g109080	Photoperception/Photosynthesis	phytochrome B - PHYB	5165	4145.57	5756.51	3734.77	3752.69	3775.89	2953.42	3079.47	3172.98	3017.35	2804.31	3191.16	3668.03	4201.65	3495.14	2574.65	3057.34	3141.14	1119.27	1051.27	978.669	5296.61	5083.5	5127.77	4810.64	4511.37	4468.52	5931.69	5252.26	5167.12	5072.13	4503.66	4909.08	4513.66	4749.01	5066.05
tig00000801g99790	Photoperception/Photosynthesis	phytochrome C - PHYC	25.0985	17.9462	21.7227	36.3341	34.5662	27.3768	39.4986	25.9282	28.1163	25.1912	18.4321	28.1462	22.7665	25.9216	20.6752	15.5964	21.5638	21.5024	10.2921	8.52175	2.96866	23.673	22.6052	25.2755	29.3178	25.835	26.4103	27.3035	24.0609	27.0357	33.5035	27.207	20.8829	27.8406	23.8514	28.6912
tig00000379g54430	Photoperception/Photosynthesis	phytochrome C - PHYC	2142.62	1754.24	2247.46	1927.62	2039.41	2082.74	1944.41	2086.22	2250.35	1910.8	1854.62	2123.13	1513.09	2113.79	1750.16	1573.37	1764.19	1904.75	658.697	598.846	874.766	2032.37	1701.37	1663.76	2125.96	1928.44	2066.13	2300.32	1891.5	1924.81	2292.8	1848.26	2007.97	2452.29	2074.43	2350.63
tig00002401g213410	Photoperception/Photosynthesis	phytochrome E - PHYE	3611.54	3016.75	3783.09	1935.27	1991.31	1825.82	1784.62	1743.17	2036.87	2130.06	2376.86	2408.4	2886.96	2709.98	2827.33	1822.91	1941.42	2049	850.817	1000.92	1052.89	2142.84	2037.12	2237.52	1767.45	1876.77	1801.09	2708.51	2676.97	2654.12	2001.47	2060.47	2291.5	2048.6	2167.25	2295.3
tig02153764g649260	Photoperception/Photosynthesis	phytochrome E - PHYE	159.838	157.926	175.452	156.81	120.23	134.778	87.9742	119.669	99.9691	109.162	108.837	132.363	149.733	143.747	156.098	83.5967	107.819	102.136	48.03	34.8617	36.6135	138.531	77.1235	115.636	77.9017	99.8954	97.1521	136.518	131.171	118.034	110.707	81.6209	124.494	93.962	83.8022	106.567
tig00007917g480590	Photoperception/Photosynthesis	phytochrome-associated serine/threonine-protein phosphatase isoform X1 -	1792.56	2462.22	1864.81	2143.71	1911.66	2135.39	2594.34	2393.37	1887.96	2906.32	2311.91	2995.66	556.903	1676.66	946.924	248.295	338.956	837.696	1690.48	1223.26	597.691	2212.99	2051.09	1371.83	3191.46	2306.78	1944.93	2361.75	1979.98	2097.58	2499.65	1938.95	2082.67	1980.16	2382.56	1153.8
tig00003465g276270	Photoperception/Photosynthesis	chlorophyll a-b binding protein 2.1 - LHCA2.1	12032.7	12479.8	14124.8	9207.83	7735.31	9794.56	12759.9	13285.2	12059.8	11621.6	13296.6	11853.3	13032.9	10851.7	11586.4	10218.1	10012.3	8652.91	4485.66	4906.2	5204.06	7846.28	7887.87	8596.21	9478.04	9651.96	9027.6	13520.7	12951	12925.7	12671.6	11339.9	11462.3	9997.1	9597.29	11088.1
tig00002698g231270	Photoperception/Photosynthesis	protein EARLY FLOWERING 3-like - ELF3	1346.07	952.045	1396.94	523.976	482.424	579.124	1705.62	1567.66	1547.44	1546.93	1381.53	1436.21	854.618	1079.28	967.6	817.875	919.157	969.398	753.9	746.815	833.204	953.057	813.121	950.992	1251.45	1085.07	1136.58	993.848	775.382	758.978	1034.24	1012.1	1008	1015.02	968.238	1110.76
tig00002147_2g192640	Photoperception/Photosynthesis	protein FAR1-RELATED SEQUENCE 5-like - FRS5	163.8	147.159	187.149	315.533	350.171	324.309	249.56	247.315	280.122	153.013	166.767	222.887	218.908	246.255	251.204	187.157	319.414	247.277	46.3147	13.9447	40.5717	321.777	281.9	287.509	257.997	206.68	210.811	600.677	485.099	472.136	371.451	283.859	295.573	408.329	424.168	650.676
tig00010205g554800	Photoperception/Photosynthesis	protein FAR1-RELATED SEQUENCE 5-like - FRS5	88.5051	97.8067	91.9036	72.6683	82.6583	101.083	156.199	209.42	117.672	211.793	181.688	187.134	46.4086	65.9822	56.8568	21.835	31.6718	32.2535	78.0488	40.2846	32.6553	115.735	80.4478	71.4034	123.973	83.2462	80.174	106.484	62.0926	73.8537	110.707	77.0864	88.3507	78.8817	79.2898	69.6787
tig00005130_1g358830	Photoperception/Photosynthesis	protein FAR-RED ELONGATED HYPOCOTYL 3 isoform X1 - FHY3	4958.93	4907.38	5397.25	4637.38	5580.19	4683.53	6456.23	6785.22	8696.27	5121.28	6079.96	6857.77	6890.36	6078.61	7099.87	5847.4	6293.26	6542.09	2254.84	2916.76	2488.73	5478.98	5532.28	5848.76	5802.42	6013.24	5966.36	6305.75	6973	6816.96	5727.63	6112.5	6141.98	5744.44	6572.03	7189.2
tig00001153g125160	Photoperception/Photosynthesis	protein FLOWERING LOCUS D - FLD	3095.04	2603.09	3321.9	1897.02	2069.46	1886.89	2334.01	2303.62	2625.23	2067.55	2356.67	2768.21	1957.04	1955.9	1800.81	1668.82	1942.76	2015.85	1291.66	1273.61	1373.5	1844.74	1567.07	1912.73	2525.52	2490.5	2391.07	2558.34	2326.92	2352.77	2565.2	2243.67	2516.39	2799.14	2839.61	3139.64
tig00000831g103000	Photoperception/Photosynthesis	protein GIGANTEA-like - GI	1021.11	1369.29	1139.61	23395.4	23695.9	23198.6	34062.2	33387.6	34596.6	15958.2	16271.1	16853.5	10737	20052.7	15209.7	5695.81	8000.84	11406.1	8050.17	7484.42	5278.28	23537.1	24265.3	18492.2	17635.9	16040.7	14052.1	30913	27059.2	26336.1	24214.3	22804	22739.9	27600.5	28714.5	21879.1
tig00006098g407280	Photoperception/Photosynthesis	protein PHOTOPERIOD-INDEPENDENT EARLY FLOWERING 1 isoform X1 - PIE1	3203.36	3548.86	3288.48	3698.43	4114.88	3308.38	3389.7	3125.35	4898.49	3407.35	3215.96	3668.13	4069.94	4280.6	4731.52	4382.59	4047.25	3677.8	1576.41	2064.59	1950.41	3756.11	3579.59	3472.23	4061.78	4236.94	4155.84	4427.27	4294.48	4135.81	3491.64	3801.72	3832.01	4406.94	4337.09	5113.19
tig00008779g511270	Photoperception/Photosynthesis	protein PHOTOPERIOD-INDEPENDENT EARLY FLOWERING 1 isoform X1 - PIE1	4132	4462.32	4164.07	3084.58	3851.88	2786.11	3562.06	3486.35	5342.1	4082.85	4402.64	4604.56	4217.05	4077.94	5168.8	3986.44	4047.25	3987.79	1399.73	1824.43	1869.27	3936.73	3799.66	3719.29	3266.84	3697.28	3466.82	4614.29	4615.81	4808.4	3321.21	3652.99	3660.93	4171.45	4026.37	4727.91
tig00003055g251340	Photoperception/Photosynthesis	protein PHYTOCHROME KINASE SUBSTRATE 3-like - PKS1	75.2954	181.256	76.8649	160.635	168.322	166.366	143.631	123.658	79.1422	236.051	122.003	153.663	63.9212	111.934	151.963	11.8533	17.5206	51.964	125.221	66.6246	26.718	145.545	140.285	56.8699	134.862	57.4112	41.0302	114.675	79.9442	105.505	189.367	102.48	100.398	139.203	113.455	32.79
tig02155013g814440	Photoperception/Photosynthesis	protein REVEILLE 7-like isoform X1 - RVE7	5.28388	27.8166	6.6839	7.64929	30.0576	27.3768	1.79539	0	1.04135	8.39708	1.75544	9.88919	3.50253	5.89127	5.1688	1.87157	0.673869	5.37559	6.86143	2.32411	0	20.1659	15.2917	12.6378	17.5907	5.167	3.7729	32.7642	19.4039	25.0575	30.5901	15.4173	11.2446	15.0803	16.7604	1.02469
tig02155053g815200	Photoperception/Photosynthesis	protein REVEILLE 8 - RVE8	49613	48098.4	54517.2	28030.8	25164.2	28410.8	3779.3	3665.85	3970.65	9667.84	8545.47	8560.99	22052.8	22618.9	23704.1	18051.9	20894.6	17552.2	6407.72	8202.57	8147.99	19201.4	18330.1	17705.5	17740.6	18056.4	18145.7	25340.4	25216.6	23785.5	20429.8	21055.5	20955.2	20152	19368.6	21471.3
tig00004182g315650	Photoperception/Photosynthesis	protein SPA1-RELATED 2 isoform X1 - SPA2	2343.4	2383.25	2564.95	6253.29	7487.34	6467.23	4213.79	4232.28	5362.93	3088.26	3112.39	3260.39	5430.68	5279.76	6177.75	4393.82	5048.62	5239.41	1994.1	2624.7	2681.69	4440.88	4361.47	4004.27	4014.03	4021.65	4286.01	5958.99	5682.25	5652.44	4549.19	4412.97	4464.12	5234.03	4669.72	4914.4
tig02154338_2g758490	Photoperception/Photosynthesis	protein SPA1-RELATED 2-like isoform X1 - SPA2	26.4194	33.2004	21.7227	122.389	78.1497	90.5539	73.6111	85.7626	70.8115	45.7174	38.6196	53.2495	62.17	68.3387	79.5995	46.7892	76.821	63.6111	27.4457	33.3123	47.4986	66.6351	67.8155	58.7656	48.5838	57.4112	52.8205	70.9892	67.5257	69.2378	68.4636	42.6243	60.2391	67.2815	60.5955	74.8021
tig02154183g730710	Photoperception/Photosynthesis	protein SPA1-RELATED 4-like - SPA4	4803.05	4725.23	5310.36	8035.58	9048.83	8215.13	6633.98	6346.43	7941.3	5149.28	5902.66	6737.58	8061.08	6503.96	7850.38	6362.71	6925.35	7386.96	1289.09	1476.59	1240.9	6099.74	5808.2	6434.52	5524.32	5604.48	5573.51	9894.8	9826.16	9457.23	6394.79	6570.48	6993.36	7127.19	7985.06	7935.18
tig00007778g474410	Photoperception/Photosynthesis	protein XAP5 CIRCADIAN TIMEKEEPER - XCT	12014.2	9961.92	12985.1	9402.89	9250.22	9632.41	11199.7	11312.7	11241.3	9810.59	10451.9	10954.9	7636.4	8650.74	7936.18	7758.9	8171.33	8067.86	5697.56	6916.56	6650.79	8666.95	7875.9	8784.51	9301.29	9452.17	9236.05	8529.62	7654.47	7902.34	9086.72	8287.24	9289.67	8606.23	8857.25	10195.6
tig00000029_2g04290	Photoperception/Photosynthesis	putative LOV domain-containing protein - PLP	5194.06	5246.57	5415.63	16031	17893.3	15356.3	8477.84	8035.75	9644.94	3949.43	4026.09	4241.7	9902.54	8737.93	10529.9	10589.3	10708.4	11200	2014.69	2582.86	2576.8	7460.5	7320.75	7880.28	5612.27	5859.38	5711.22	8126.89	8104.64	7881.24	6065.58	6249.44	6315.47	7073.83	6428.28	6824.41
tig00000523_2g66390	Photoperception/Photosynthesis	putative LOV domain-containing protein - ZTL	1278.7	1126.12	1166.34	1344.36	1556.98	1183.52	1301.66	1186.71	1519.32	1063.63	1200.72	956.969	1820.44	1465.75	2420.03	1416.15	1849.1	1600.13	916.001	1121	1266.63	1551.9	1622.92	1460.93	1574.79	1453.65	1582.26	1599.99	1525.15	1390.69	1375.1	1439.25	1387.11	2119.37	1636.72	1712.25
tig00003763g291880	Photoperception/Photosynthesis	putative LOV domain-containing protein - ADO3	0	0	3.34195	19.1232	15.0288	25.2709	46.6802	31.9117	52.0673	11.1961	3.51087	1.52141	7.00507	12.9608	5.1688	4.36699	7.41255	7.16745	0	1.54941	1.97911	18.4123	3.98915	6.95077	11.7271	8.61167	2.82967	12.2866	3.88079	3.29704	10.1967	6.34829	9.63826	11.6003	10.3141	9.22218
tig00005083g356750	Photoperception/Photosynthesis	putative LOV domain-containing protein - PHOT1	9921.81	8370.99	10672.5	43843.8	42647.2	43276.3	52538.6	51423.6	55468.3	23243.1	23076.1	23342.3	43542.6	40596.8	51540.2	27079.7	33779.7	36645.4	6820.26	8390.05	7492.9	28167.4	26509.2	27597.1	19426.8	18031.1	18222.6	41764.8	40091.7	38398	30954.3	27394.7	31756.4	29356.8	30065.7	31177.1
tig02154807g805930	Photoperception/Photosynthesis	putative LOV domain-containing protein - ZTL	1364.56	1433.9	1420.33	2631.36	2568.42	2623.96	3102.44	3015.65	3078.22	2514.46	2096.87	2315.59	2443.02	3010.44	2747.74	1617.66	1686.69	1739.9	1281.37	1501.38	1419.02	2377.82	2485.24	2022.67	2099.16	2012.84	2041.14	2913.29	2545.02	2732.59	2508.39	2381.52	2309.97	2460.41	2298.76	2205.13
tig00002566g222710	Photoperception/Photosynthesis	putative LOV domain-containing protein - ZTL	9.2468	5.38385	13.3678	19.1232	27.0518	14.7413	23.3401	19.9448	19.7856	36.3873	12.2881	16.7355	14.0101	18.8521	22.7427	21.835	14.1512	11.6471	14.5805	24.7905	9.89554	21.0427	19.9457	17.6929	21.779	13.7787	17.4496	12.2866	14.747	16.4852	21.8501	21.7656	16.0638	26.6806	23.8514	21.5184
tig00000733g90730	Photoperception/Photosynthesis	putative LOV domain-containing protein - PLP	3879.69	3600	3946.84	4413.64	4218.58	4074.92	2804.4	2517.03	3152.15	1942.52	1966.09	2114.76	4341.39	3204.85	4248.76	3642.7	4274.35	4363.19	2142.48	2654.91	2233.42	3417.68	3327.61	3369.23	4122.09	4085.95	3749.31	3261.41	3297.89	2969.31	3079.4	3307.46	3251.3	3217.91	3190.29	3206.25
tig00003184g259850	Photoperception/Photosynthesis	putative LOV domain-containing protein - PHOT2	179.652	113.958	137.02	470.431	228.437	389.592	317.785	239.337	130.168	947.004	296.669	284.504	59.5431	406.498	175.739	4.36699	9.43416	17.9186	14.5805	10.0712	5.93732	380.521	177.517	38.5452	345.113	111.952	54.707	735.83	431.544	349.486	584.125	184.101	211.238	310.887	359.705	95.2959
tig00009165g524950	Photoperception/Photosynthesis	putative LOV domain-containing protein - PLP	298.539	285.344	312.472	916.002	459.881	766.549	493.733	474.686	208.269	1597.31	509.077	524.127	191.764	747.013	424.876	19.3395	26.2809	55.5478	50.6031	16.2688	13.8538	704.929	356.364	96.047	652.531	243.997	111.772	1380.19	769.172	778.101	1188.64	462.519	369.466	760.977	709.74	220.308
tig02154217g734230	Photoperception/Photosynthesis	putative LOV domain-containing protein - PHOT2	28371.8	24881.5	29980.6	19679.7	20370	19429.1	15293.2	14980.5	18801.5	19471.9	22093.1	24820.3	24575.5	21467.8	24173.5	15650.1	19016.6	19741.9	8366.66	9356.88	9474.98	18342.2	17767.7	18787.3	15833.3	15733	15674	25485.1	24039.9	23352.3	20097.7	20082.4	20327.9	18366.7	19188.1	20508.1
tig00008891g514980	Photoperception/Photosynthesis	UVB-Resistance 8 - UVR8	354.02	334.696	377.64	351.867	241.963	358.004	712.771	604.327	667.502	508.49	452.903	469.356	423.807	427.706	413.504	318.167	392.192	304.617	831.948	990.847	1003.41	463.815	442.795	423.365	424.69	397.859	394.739	323.547	326.762	339.595	378.735	383.618	385.53	341.047	337.787	426.27
tig00003002g246350	Photoperception/Photosynthesis	REVEILLE 6 isoform X1 - RVE6	956.383	1283.15	1039.35	1047.95	882.189	1015.05	752.27	811.753	693.536	982.458	836.466	862.641	632.207	828.313	700.89	311.304	283.025	459.613	451.997	461.724	402.748	857.488	700.76	663.482	1075.55	956.47	801.269	962.449	742.783	814.369	1079.39	902.365	897.161	1013.86	1005.63	828.972
tig02153960_2g661900	Photoperception/Photosynthesis	REVEILLE 6 isoform X1 - RVE6	8777.85	6929.92	9128.54	4723.44	4466.55	4715.12	3991.16	4066.74	4197.66	5164.2	4130.54	4587.82	3954.36	5211.42	4176.39	4272.17	3849.81	3976.14	1895.47	2431.8	2357.12	3930.59	3441.97	3934.77	4499.87	4440.18	4525.59	5027.94	4681.78	4496.5	4568.12	4287.82	4607.89	4368.65	5065.52	5542.53
tig02154610g791460	Photoperception/Photosynthesis	RNA polymerase sigma factor sigA - SIGA	20109.1	19819.8	21154.5	24194.7	24723.8	22937.5	17156.8	16438.5	19130.6	17782.2	19018.4	18818.4	23819	19328.1	25333.3	13865.2	16749	16658.1	3570.52	4648.23	3939.41	16205.5	16533	15493.9	14586	14825.3	14256.8	24212.8	24613.5	23423.5	17851.5	18571.5	18793.8	17885.3	18458.4	19708.8
tig02154379g763530	Photoperception/Photosynthesis	RNA polymerase sigma factor sigC - SIGC	7286.48	7019.65	7629.67	10886.9	11029.6	10834.9	11303.8	11216.9	11502.7	8568.75	8465.59	8945.91	7840.42	8777.99	8154.3	7498.13	7591.13	8053.53	3305.49	3904.51	3899.83	7212.37	6562.81	7338.12	5613.11	6074.1	6079.08	8940.54	8965.4	8693.63	6977.46	7037.54	7196.56	7508.84	7636.96	8185.2
tig02153787g652560	Photoperception/Photosynthesis	RNA polymerase sigma factor sigE, chloroplastic/mitochondrial - SIGE	15697.1	15571.9	17192.7	8265.06	8644.56	8568.92	1404	1382.17	1589.09	2321.33	2458.49	2638.13	6558.49	6162.27	6961.34	5985.9	5535.83	5628.24	1606.43	2202.48	1943.48	5829.69	6176.53	6086.35	4672.42	4878.8	4892.5	7709.15	7380.48	7793.54	6604.55	7012.14	6789.35	6007.77	5897.74	6330.52
tig02154053_2g699130	Photoperception/Photosynthesis	RNA polymerase sigma factor sigF, chloroplastic - SIGF	2184.89	2631.81	2422.91	2042.36	2043.91	2095.37	3960.64	4020.87	3847.77	4206.94	4342.07	4857.87	2475.42	3267.3	2919.34	1106.1	1257.44	1800.82	1158.72	1038.88	789.664	2632.09	2286.45	2255.84	2894.93	2521.5	2340.61	4092.8	3639.4	3605.64	3394.05	3013.63	2761.36	3397.71	3228.32	2569.91
tig00007118g447920	Photoperception/Photosynthesis	transcription factor elongated hypocotyl - HY5	3427.92	3301.2	3719.59	3421.14	3407.02	3160.96	3574.63	3191.17	3458.31	2605.89	2684.94	2843.52	1619.92	1433.94	1706.74	2363.17	2537.79	2690.48	5453.12	7368.21	7219.79	1743.91	1712.67	2082.07	2329.51	2489.35	2247.23	1134.46	1085.84	1150.01	1463.96	1482.78	1640.11	1284.15	1467.18	1533.96
tig00001659_2g158980	Photoperception/Photosynthesis	transcription factor phytochrome interacting factor 1-like - PIF1	508.574	1021.14	501.293	772.578	719.879	720.219	883.333	873.582	815.373	2396.9	1574.63	1753.43	1174.22	1232.45	1725.35	152.845	210.921	373.603	435.701	223.89	130.621	1417.75	1266.55	766.48	1084.76	806.627	626.301	1877.12	1420.37	1626.1	1766.94	1198.01	1037.72	1365.35	1329.23	722.404
tig02155480g819040	Photoperception/Photosynthesis	transcription factor phytochrome interacting factor 3 isoform X2 - PIF3	55.4808	25.1246	40.1034	11.4739	12.023	8.42362	5.38618	1.99448	2.08269	2.79903	6.14403	4.56424	22.7665	28.2781	20.6752	36.8075	47.8447	43.0047	48.03	72.0475	57.3941	27.1801	35.2375	35.3857	20.9413	20.668	20.2793	8.19106	4.65695	6.59408	8.74003	10.8828	10.4414	3.48008	5.80169	2.04937
tig02154249g741360	Photoperception/Photosynthesis	transcription factor phytochrome interacting factor 3-like isoform X1 - PIF3	3887.62	2927.92	4020.37	4427.03	4086.33	4163.37	3829.57	3693.77	3785.29	3236.61	2936.85	3624.77	2549.84	3072.89	2422.1	2678.84	2793.19	2596.41	1619.3	1561.03	1579.33	3676.33	3537.71	4057.35	3291.14	2987.68	3150.84	3496.22	2870.23	2929.09	3558.65	3078.92	3212.75	3290.99	3684.72	4494.28
tig00001175g126480	Photoperception/Photosynthesis	transcription factor phytochrome interacting factor4 - PIF4	40209	34363.3	44511.4	36127.6	35532.5	37293.5	27067.3	28413.3	26196.1	21413.5	18581.3	18564.3	24664.8	26453	29311.2	29753	28041	29701.9	9369.28	12839.9	12702.9	21202.2	17652.6	19943	26237.8	23988.1	24837.9	23998.4	22482.2	22806.9	23228.1	22606.3	23384	21324.7	18635.7	20546
tig00010567g564860	Photoperception/Photosynthesis	two-component response regulator-like APRR1 - TOC1	2947.09	2648.86	3181.54	4803.75	4654.41	4624.57	5457.99	5462.88	5626.39	5418.91	4612.41	5219.97	4154.01	4969.88	4414.16	3363.21	3533.77	3727.08	1693.92	1637.72	1553.6	5292.23	5359.42	5014.03	4393.49	4153.7	4370.43	6095.51	5592.99	5446.71	4820.13	4598.88	4790.21	5123.83	5923.53	6487.29
tig00003055g251260	Photoperception/Photosynthesis	two-component response regulator-like APRR1 - TOC1	10.5678	14.3569	13.3678	15.2986	18.0345	21.059	25.1355	27.9227	23.9509	14.9281	25.4538	25.864	15.7614	18.8521	14.4726	16.8441	13.4774	11.6471	7.71911	3.09882	6.92688	20.1659	17.9512	15.7972	10.8895	20.0939	14.62	21.8428	28.7178	24.3981	18.9367	19.0449	16.0638	17.4004	23.8514	22.5431
tig00008222g493640	Photoperception/Photosynthesis	two-component response regulator-like APRR1 - TOC1	11.8887	11.665	8.35488	17.2109	15.0288	16.8472	19.7493	19.9448	27.075	22.3922	25.4538	22.8212	14.8858	22.3868	17.5739	14.9725	15.499	13.439	8.57679	6.97234	5.93732	16.6588	15.9566	19.5885	14.2401	18.9457	12.2619	38.2249	19.4039	17.804	23.3067	19.9518	14.4574	24.3605	21.9175	22.5431
tig00001634g154970	Photoperception/Photosynthesis	two-component response regulator-like APRR5 - PRR5	1.32097	0	3.34195	36.3341	24.0461	29.4827	14.3631	15.9558	15.6202	9.33009	2.63316	1.52141	7.00507	18.8521	18.6077	33.0644	10.108	25.0861	6.00375	7.74704	9.89554	34.1943	18.616	15.7972	9.21417	13.7787	7.07418	25.9383	29.494	33.6298	59.7235	19.0449	20.8829	30.1607	14.1819	16.395
tig02154338_1g758180	Photoperception/Photosynthesis	two-component response regulator-like APRR5 isoform X2 - PRR5	2221.87	1987.54	2551.58	144637	132931	141247	38179	37847.2	39037.9	5713.75	5180.29	4731.6	49688.7	55574.7	58708.3	51153.7	52105.5	44556.5	5432.54	6932.05	7718.52	46612.1	40538.4	39942.9	25803	21047.5	23638.6	73703.1	71698.3	65809.6	49815.3	47156	46005.8	62901.2	49829.5	57695
tig00004094g310980	Photoperception/Photosynthesis	two-component response regulator-like APRR7 - PRR7	92.468	78.0659	116.968	59.282	61.618	84.2362	301.626	227.371	223.889	186.602	159.745	147.577	53.4136	104.865	77.532	76.1105	69.4085	94.9687	16.2959	9.29645	14.8433	89.4313	57.8426	60.0294	108.895	103.914	86.305	128.327	87.7058	63.9626	110.707	95.2244	109.234	104.402	82.513	93.2465
tig00000498g64930	Photoperception/Photosynthesis	zinc finger CONSTANS-LIKE 10-like isoform X1 - COL10	7.92583	8.97309	0	65.019	39.0748	31.5886	48.4756	49.862	42.6952	53.1815	35.1087	36.5139	21.0152	31.8129	32.0466	9.9817	8.76029	15.2308	54.0338	38.7352	28.6971	43.8389	33.9077	25.9074	183.446	137.787	101.868	47.7812	25.6132	34.2892	40.7868	49.8794	26.5052	51.0411	41.9011	17.4197
tig00000091_2g19940	Photoperception/Photosynthesis	zinc finger CONSTANS-LIKE 6 - COL6	981.482	752.842	929.062	1566.19	1445.77	1499.4	17998.8	16685.8	15469.2	4753.68	4331.54	5045.77	1818.69	2120.86	1830.79	3187.91	3487.94	3384.83	2384.35	3034.52	3187.35	2357.65	2067.04	2210.34	2694.73	2528.39	2529.25	2148.79	1951.26	2131.87	2552.09	2340.71	2387.07	2583.38	2790.61	3310.76
tig02155497_1g821870	Photoperception/Photosynthesis	B-box protein - BBX13 - BBX13	9.2468	7.17847	3.34195	15.2986	16.5317	6.31771	87.9742	91.746	53.1086	77.4397	34.231	69.985	7.8807	42.4172	9.30384	1.24771	2.69547	8.95932	34.3072	14.7194	5.93732	29.8104	35.9023	14.5334	39.3697	22.9645	21.2225	39.5901	31.0463	46.818	50.9835	26.3001	37.7498	46.401	59.9508	19.4691
tig00010567g564920	Photoperception/Photosynthesis	B-box protein - BBX14 - BBX14	12501.7	11681.2	13426.3	17381.1	20192.7	17750.7	8273.17	8263.12	9155.51	2632.02	2700.74	2835.15	15610.8	14731.7	17164.6	14170.9	14468.6	16497.7	4734.39	6387.44	6908.08	12527.4	11075.2	12843.8	10873.6	10959.8	10955.1	12197.8	11917.9	13099.8	11045.9	10910	10910.5	9375.32	9265.95	9303.13
tig02153969g667560	Photoperception/Photosynthesis	zinc finger protein CONSTANS-LIKE 1-like - COL1	3657.77	3873.68	3869.98	1111.06	985.888	1135.08	132.859	151.58	131.209	334.017	343.188	301.24	989.466	1099.31	1140.24	797.288	964.98	1082.29	1081.53	1323.97	1299.28	1183.65	963.379	1019.87	1717.19	1493.26	1439.83	1281.9	1159.58	1161.22	1447.93	1356.72	1172.65	921.06	1001.11	1106.66
tig02154111g713380	Photoperception/Photosynthesis	zinc finger protein CONSTANS-LIKE 2-like - COL2	2307.74	1516.45	2605.05	466.607	476.412	499.099	59.248	45.873	28.1163	77.4397	68.462	62.378	393.159	338.159	464.158	310.68	415.777	395.106	707.585	917.25	711.489	379.645	397.585	385.452	497.565	628.652	495.193	365.867	357.809	374.544	492.355	440.753	563.838	446.61	318.448	326.875
tig02154258g745880	Photoperception/Photosynthesis	zinc finger protein CONSTANS-LIKE 4-like - COL4	81185.6	75022.2	88573.4	41923.8	40630.3	41726.4	31108.8	30932.4	30009.5	42082.4	42451.7	47911.6	32213.7	31438.2	29040.4	34864.8	30789.7	28173.5	21592.1	24314.9	24475.6	33849.7	32363.9	41354.5	32929.8	32691.6	32414.4	32083	29540.6	30938.1	33739.4	32354.5	34494.5	29324.3	32488.8	40064.2
tig00008969g518350	Phenylpropanoids	4-coumarate--CoA ligase 1 - 4CL	2538.91	1916.65	2927.55	611.943	479.418	665.466	466.802	464.714	340.52	826.646	897.906	1001.09	150.609	184.986	186.077	129.762	225.746	152.308	1671.62	858.372	785.706	189.384	174.858	152.285	1157.64	800.312	850.788	311.26	218.1	205.076	820.106	696.498	648.173	334.087	297.176	447.788
tig00007054g445150	Phenylpropanoids	anthocyanidin 3-O-glucosyltransferase 2-like - 3GGT	1005.26	930.509	1074.44	1512.65	1614.09	1364.63	2134.72	2173.98	2322.2	2094.6	2279.43	2170.3	2462.28	1670.76	2411.76	1603.93	2155.71	1788.28	1104.69	1240.3	1101.37	1968.37	2500.53	2398.02	2373.91	2622.54	2699.51	2227.97	2418.51	2352.77	1924.26	2217.37	2207.96	2075.29	2442.51	3094.55
tig00001634g154920	Phenylpropanoids	caffeate O-methyltransferase	1.32097	1.79462	1.67098	1.91232	0	0	1.79539	0	3.12404	27.0573	0.877718	3.80353	4.37817	1.17825	4.13504	5.61471	5.39095	6.27152	6.86143	13.9447	8.90599	0.876777	4.654	2.52755	0	0	2.82967	0	0	0	0	0	0	0	0.644633	0
tig00019225g627660	Phenylpropanoids	caffeoyl-CoA O-methyltransferase - CCoAOMT	1845.4	1521.84	1856.45	2382.75	2407.61	2421.79	1883.37	1928.66	1822.35	1286.62	1362.22	1586.83	1634.81	1301.97	1318.04	3430.59	3220.42	2872.36	4886.2	5307.5	5118.96	1355.5	1185.44	1302.32	1109.89	1178.08	1101.69	39.5901	41.1364	41.5427	540.425	584.043	630.503	207.645	290.085	361.714
tig02154298g749350	Phenylpropanoids	caffeoyl-CoA O-methyltransferase - CCoAOMT	22.4565	42.1735	33.4195	28.6848	36.0691	37.9063	52.0664	49.862	17.7029	60.6456	27.2093	42.5996	14.8858	12.9608	8.27008	28.6974	23.5854	37.6291	93.487	210.72	43.5404	27.1801	19.9457	11.374	31.8308	24.1127	18.8645	2.73035	0.776158	1.31882	20.3934	16.3242	13.6542	3.48008	5.15706	3.07406
tig02154053_1g697230	Phenylpropanoids	chalcone isomerase - CHI	9740.84	9523.14	9497.82	5832.58	5452.44	5561.69	2957.01	2624.73	2749.15	6800.7	6341.52	5828.54	6460.42	5683.9	7049.21	17655.8	16306.3	15677	43276.8	58766	58834.9	6549.53	6276.26	6459.16	3725.04	3440.08	3568.69	445.047	400.497	412.13	1424.63	1493.66	1322.05	865.379	734.236	733.676
tig00002243g199970	Phenylpropanoids	chalcone synthase - CHS	2.64194	0	3.34195	9.56161	4.50863	8.42362	1.79539	1.99448	1.04135	12.1291	8.77718	10.6499	1.75127	3.53476	3.10128	6.86242	6.06482	8.95932	9.43447	3.87352	14.8433	6.13744	2.65943	1.26378	3.35061	1.14822	1.88645	2.73035	0	0.659408	0	3.6276	2.40956	1.16003	1.9339	0
tig00002958g244220	Phenylpropanoids	cinnamoyl- reductase 1-like - CCR1	23.7775	34.0977	21.7227	17.2109	7.51439	8.42362	21.5447	13.9614	15.6202	37.3203	39.4973	46.4031	20.1396	15.3173	14.4726	5.61471	5.39095	8.95932	7.71911	4.64823	6.92688	16.6588	13.962	11.374	10.0518	9.18578	3.7729	24.5732	6.20926	16.4852	14.5667	16.3242	16.8669	24.3605	14.1819	35.864
tig00000091_2g19450	Phenylpropanoids	cinnamoyl- reductase-like SNL6 isoform X2 - CCR	13.2097	17.0489	8.35488	1.91232	4.50863	0	1.79539	0	3.12404	7.46407	0.877718	3.04283	0	4.71302	10.3376	4.36699	3.36934	8.06338	6.00375	1.54941	0	15.782	7.97829	2.52755	13.4024	8.61167	3.30128	8.19106	10.8662	10.5505	20.3934	2.7207	9.63826	8.12018	3.8678	3.07406
tig00003424g272410	Phenylpropanoids	dihydroflavonol 4-reductase-like - DFR	17452.7	13279.3	18721.6	15753.7	14756.8	15828	9903.39	9908.57	10030.2	10862.1	10716.9	12232.2	9074.19	12906.6	9041.27	11294.9	10962.5	10960.8	4990.83	5316.8	6266.85	10278.5	7356.65	9698.85	12446.7	11800.3	10941.9	11550.8	10381.1	10491.2	11452.4	10344.1	11230.2	8711.79	8497.55	9599.27
tig02155497_2g822360	Phenylpropanoids	flavone synthase II - FNS	28003.3	24229.1	30842.9	11408.9	10475.1	11407.7	2813.38	2876.04	2867.86	7802.75	7585.24	7786.59	6734.5	8641.32	7257	7903.01	8298.02	9052.49	11019.5	12008.7	12843.4	7422.8	6566.8	6739.09	7212.19	6931.25	6501.17	4286.65	3828.79	3610.92	8222.91	7651.51	8190.11	5803.61	5599.92	6167.59
tig02154146g717100	Phenylpropanoids	flavonoid 3'-monooxygenase - F3'H	29.0614	17.0489	23.3937	40.1588	21.0403	16.8472	7.18157	9.97239	14.5788	18.6602	8.77718	20.5391	13.1345	12.9608	16.5402	7.48627	10.108	7.16745	9.43447	10.8459	11.8746	19.2891	15.2917	22.748	17.5907	17.2233	26.8819	25.9383	16.2993	14.507	14.5667	23.5794	24.0956	24.3605	19.9836	17.4197
tig02154243_2g739180	Phenylpropanoids	flavonol synthase - FLS	1085.84	786.043	1236.52	763.017	670.284	774.973	508.096	498.62	443.613	505.691	500.3	513.477	376.522	421.815	399.031	721.178	775.623	685.388	2054.14	2186.99	2598.57	457.678	369.661	472.652	326.684	276.148	336.259	125.596	135.051	111.44	221.414	210.401	220.877	191.404	193.39	282.814
tig02154672g795870	Phenylpropanoids	flavonol synthase - FLS	18.4936	21.5354	21.7227	24.8602	12.023	10.5295	12.5677	11.9669	15.6202	41.0524	22.8207	22.8212	7.00507	7.06953	7.23632	1.87157	8.76029	11.6471	4.28839	6.97234	12.8642	1.75355	0.664858	8.21455	5.02591	2.87056	7.54579	0	0.776158	0	8.74003	4.5345	0.803188	2.32005	0.644633	0
tig00003836g296660	Phenylpropanoids	flavonol synthase/flavanone 3-hydroxylase-like - F3H	23.7775	26.022	36.7615	32.5095	27.0518	46.3299	184.925	207.426	134.334	94.2339	96.549	93.5669	110.33	110.756	116.815	79.2297	82.8858	76.1542	601.233	646.878	671.907	95.5687	88.4261	97.9427	128.161	128.601	123.562	21.8428	17.8516	25.7169	53.8969	37.1829	48.1913	26.6806	35.4548	34.8394
tig00001095_2g120340	Phenylpropanoids	leucoanthocyanidin dioxygenase - LDOX	1717.26	1523.63	1759.54	1225.8	1337.56	1255.12	1606.88	1577.63	1796.32	1550.66	1542.15	1476.53	1370.37	1289.01	1261.19	1116.08	1084.93	1093.93	948.593	1072.19	1179.55	1178.39	1142.89	1292.21	1608.29	1576.51	1628.95	1358.35	1298.51	1272	1193.01	1273.29	1357.39	1248.19	1377.58	1513.46
tig00000240g39640	Phenylpropanoids	leucoanthocyanidin reductase - LAR	708.041	611.067	668.39	1032.65	865.658	998.199	1122.12	1098.96	970.534	1405.11	1220.03	1304.61	1186.48	1362.06	1319.08	869.656	934.656	1081.39	2038.7	2434.9	2706.43	1509.81	1167.49	1270.1	1110.73	1072.44	900.307	1320.13	1210.03	1122.97	1098.33	964.941	1035.31	1540.51	1430.44	1414.07
tig00003435g273700	Phenylpropanoids	naringenin,2-oxoglutarate 3-dioxygenase - F3H	114.924	99.6013	110.284	32.5095	42.0806	42.1181	78.9973	45.873	42.6952	434.782	430.082	429.799	330.989	342.872	280.149	294.46	349.738	321.639	6815.12	7412.37	7394.94	841.706	807.137	949.096	52.7721	67.7452	53.7638	9.55623	6.20926	6.59408	32.0468	44.4381	28.1116	12.7603	12.248	7.17281
tig00002783g236060	Phenylpropanoids	phenylalanine ammonia-lyase - PAL	3409.43	3162.12	3582.57	812.737	694.33	836.044	633.774	594.355	698.743	2124.46	2350.53	2337.65	888.768	823.6	929.351	1376.85	1324.83	1372.57	1241.06	2489.12	2164.15	150.806	249.322	270.448	1543.79	2058.76	2330.23	229.35	322.882	255.191	857.98	1700.44	1712.4	389.768	556.963	574.849
tig02154053_2g699200	Phenylpropanoids	phenylalanine ammonia-lyase - PAL	2586.46	2746.66	2705.31	3795.96	3907.48	3352.6	1129.3	1051.09	1216.29	2061.02	1986.28	1916.98	1363.36	1233.63	1511.36	4379.47	4337.69	4843.41	5182.95	8403.99	7241.56	1021.45	1535.82	1491.26	10240.3	13359.6	13802.7	1251.87	1520.49	1609.61	2962.87	4930.81	4730.78	5243.31	7026.49	7049.85
tig00004817g345760	Phenylpropanoids	phenylalanine ammonia-lyase - PAL	14.5307	22.4327	15.0388	19.1232	13.5259	25.2709	5.38618	0	9.37211	59.7126	26.3316	40.3175	27.1446	29.4564	21.709	3.11928	8.76029	18.8146	63.4682	41.834	20.7806	13.1517	13.2972	5.68699	90.4664	80.3756	54.2354	21.8428	13.9708	17.1446	40.7868	56.2277	52.2072	22.0405	34.8102	9.22218
tig02154545_2g785270	Phenylpropanoids	phenylalanine ammonia-lyase - PAL	121.529	174.078	123.652	131.95	96.1842	155.837	64.6341	69.8068	45.8192	386.266	214.163	260.162	98.9466	179.095	191.246	23.7065	35.0412	96.7606	403.109	338.546	204.838	95.5687	96.4044	54.9743	731.27	647.024	443.787	141.978	131.171	177.381	288.421	370.015	352.6	171.684	272.035	112.716
tig02153964g665360	Phenylpropanoids	probable cinnamyl alcohol dehydrogenase	23.7775	22.4327	31.7485	51.6327	33.0633	37.9063	52.0664	37.8951	29.1577	62.5116	47.3968	34.9925	13.1345	42.4172	18.6077	3.74314	18.1945	8.95932	12.0075	8.52175	2.96866	56.9905	40.5563	16.4291	74.5511	73.4863	49.5193	124.231	72.1827	60.0061	75.7469	47.1587	50.6008	89.3219	78.0005	102.469
tig00008783g511600	Phenylpropanoids	probable flavonol synthase 4 - FLS4	204.751	177.667	220.569	158.723	150.288	174.79	211.856	219.393	189.525	150.214	150.09	186.373	75.3045	123.717	76.4983	142.239	152.968	118.263	223.854	228.538	177.13	99.9526	93.0801	104.893	116.434	142.954	145.256	80.5454	89.2581	66.6002	112.164	123.338	118.069	89.3219	92.8271	113.74
tig00001289g133600	Phenylpropanoids	putative anthocyanidin reductase - ANR	64.7276	46.6601	53.4712	42.0711	28.5547	44.224	32.3171	43.8785	52.0673	58.7795	57.0517	61.6172	81.4339	54.1997	80.6333	56.1471	57.2788	54.6518	105.494	163.463	179.109	45.5924	24.5997	23.3799	56.1227	65.4487	48.1044	15.0169	10.8662	9.89112	34.9601	33.5553	40.9626	27.8406	34.8102	39.9628
tig02154245g740260	Phenylpropanoids	putative anthocyanidin reductase - ANR	3235.06	3145.97	3480.64	3178.28	3770.72	3447.37	1851.05	1962.57	2326.37	2102.07	2615.6	2892.97	2633.91	2270.5	2370.41	3232.2	3043.19	3065.88	1216.19	1588.92	1104.34	2406.75	2242.56	3020.43	2810.32	3221.34	3164.52	3190.42	3231.14	3331.33	2726.89	3145.13	3232.83	1981.32	2563.06	2728.74
tig00002331g206540	Phenylpropanoids	trans-cinnamate 4-monooxygenase - C4H	1286.63	961.018	1241.53	675.05	545.545	657.042	535.027	540.504	387.38	753.871	767.126	806.349	466.713	609.157	444.517	646.315	754.059	692.555	4057.68	3429.62	3985.92	927.631	1002.61	888.435	1305.06	1210.8	1212.51	173.377	160.665	160.236	626.369	632.109	629.699	488.371	478.962	638.38
tig00000651g80200	Phenylpropanoids	trans-cinnamate 4-monooxygenase - C4H	19390.5	15817.8	21139.5	12581.2	12138.7	12462.7	7088.21	7176.13	6137.69	15752.9	16989.1	17522.1	5768.67	7283.97	5428.28	8181.25	8097.21	7393.23	10784.5	9503.3	10636.7	6304.91	6777.56	6375.75	13848.1	12912.9	13439.5	6962.4	6110.69	6187.22	10658.5	9717.42	10382.8	8879.99	9447.73	11908.9
tig00003656g286520	Phenylpropanoids	trans-resveratrol di-O-methyltransferase-like	2.64194	0.897309	3.34195	3.82464	0	2.1059	0	0	0	22.3922	0.877718	1.52141	2.6269	4.71302	4.13504	4.99085	6.73869	0.895932	21.442	19.3676	8.90599	3.50711	13.962	3.79133	9.21417	5.74112	13.2051	8.19106	3.10463	10.5505	11.6534	9.97589	8.83507	15.0803	12.8927	9.22218
tig00010234g555950	FattyAcids	3-ketoacyl-CoA synthase 11 - KCS11	1495.34	1434.8	1630.87	3008.08	3192.11	2868.24	1874.39	1894.75	1915.03	1844.56	1904.65	1897.2	2899.22	2694.67	3274.95	4962.15	5089.06	4732.31	20619.5	26890.8	29684.6	3554.46	4219.19	3928.45	2392.33	2445.14	2646.21	951.528	904.224	859.208	1408.6	1334.96	1425.66	1134.5	1113.93	1321.85
tig00005248_2g366970	FattyAcids	3-ketoacyl-CoA synthase 11 - KCS11	528.388	412.762	584.841	1009.71	886.698	1118.24	773.814	773.858	615.435	666.168	616.158	792.656	636.586	878.978	777.388	1074.28	1192.75	1182.63	8606.81	6485.05	8841.66	1465.1	996.622	1011.02	764.777	793.996	684.309	297.608	227.414	201.779	498.182	376.363	435.328	348.008	311.358	377.085
tig00007263g454200	FattyAcids	3-ketoacyl-CoA synthase 11 - KCS11	63.4066	58.3251	76.8649	105.178	96.1842	130.566	44.8848	51.8564	52.0673	113.827	127.269	74.5493	157.614	236.829	228.461	160.331	120.622	93.1769	752.184	866.119	979.658	427.867	347.721	420.837	93.8171	66.0228	82.5321	131.057	91.5866	85.0636	75.7469	78.9002	101.202	105.562	83.1576	106.567
tig00004037g307540	FattyAcids	3-ketoacyl-CoA synthase 11 - KCS11	204.751	233.3	228.924	418.799	320.113	400.122	174.153	173.52	123.92	264.974	253.661	257.88	278.451	386.467	379.39	623.856	710.931	855.615	5295.31	5908.67	5643.43	553.247	620.312	479.603	498.403	505.792	452.747	68.2588	56.6595	38.9051	182.084	143.29	171.882	154.283	99.918	116.814
tig00000462g60410	FattyAcids	3-ketoacyl-CoA synthase 11-like - KCS11	278.725	268.295	302.447	317.446	341.153	273.768	290.854	263.271	312.404	334.017	326.511	305.043	400.165	281.603	436.247	403.635	372.649	285.802	174.109	258.751	219.681	244.621	327.775	305.834	304.068	313.465	353.237	311.26	321.329	351.464	336.491	312.88	307.621	306.247	279.126	340.196
tig00005248_2g366950	FattyAcids	3-ketoacyl-CoA synthase 11-like - KCS11	1.32097	3.58924	3.34195	28.6848	25.5489	31.5886	30.5217	39.8896	43.7365	17.7272	15.7989	18.257	33.2741	37.7041	24.8102	16.2203	22.2377	16.1268	97.7754	109.233	81.1434	21.9194	33.9077	40.4408	29.3178	25.2609	25.467	40.9553	24.837	34.9486	21.8501	19.0449	32.9307	20.8805	30.2977	30.7406
tig00010234g555940	FattyAcids	3-ketoacyl-CoA synthase 11-like - KCS11	13.2097	6.28116	13.3678	116.652	139.768	126.354	183.13	193.464	202.021	99.8319	114.103	89.7634	165.495	201.481	154.03	97.3216	101.08	109.304	531.761	561.661	524.464	177.986	176.852	190.198	135.7	136.064	147.615	180.203	142.813	181.997	144.211	130.593	133.329	154.283	177.919	223.382
tig00000158_1g28810	FattyAcids	3-ketoacyl-CoA synthase 19 - KCS19	4491.3	4034.3	4755.6	4268.3	3624.94	4272.88	2858.27	2874.04	2483.61	2214.96	1992.42	1926.87	1518.35	1484.6	1443.13	2491.68	2615.96	2473.67	2677.67	3087.97	3370.42	1189.79	1224.67	1221.44	2271.71	2211.48	2249.12	836.853	709.408	690.4	2224.34	2315.31	2368.6	1269.07	1238.98	1350.54
tig00006060g405370	FattyAcids	3-ketoacyl-CoA synthase 4 - KCS4	200.788	164.208	225.582	319.358	284.044	366.427	529.641	556.46	512.342	421.72	401.117	378.071	236.421	283.959	251.204	200.882	219.681	200.689	286.465	304.459	286.971	259.526	289.213	298.883	355.165	357.671	409.831	353.581	347.719	346.849	292.791	335.553	361.435	319.007	355.837	420.122
tig02154300g749840	FattyAcids	3-ketoacyl-CoA synthase 4-like - KCS4	0	2.69193	3.34195	11.4739	10.5201	4.21181	16.1585	17.9503	3.12404	23.3252	1.75544	5.32495	5.2538	4.71302	3.10128	3.11928	3.36934	2.68779	1.71536	0.774704	0	4.38389	7.31343	6.95077	3.35061	6.88934	5.65934	10.9214	10.0901	9.89112	7.28336	5.44139	3.21275	1.16003	8.38022	10.2469
tig00000029_2g05450	FattyAcids	3-ketoacyl-CoA synthase 6 - KCS6	15.8517	16.1516	18.3807	9.56161	3.00576	6.31771	7.18157	3.98896	4.16538	50.3825	12.2881	6.08565	4.37817	15.3173	7.23632	9.35784	8.76029	17.9186	72.045	55.7787	123.694	14.0284	14.6269	14.5334	16.753	16.0751	28.2967	5.4607	7.76158	9.23171	11.6534	9.97589	22.4893	1.16003	7.73559	5.12343
tig00000142_2g26310	FattyAcids	3-ketoacyl-CoA synthase 6 - KCS6	202.109	139.083	210.543	225.654	177.34	160.049	294.444	237.343	213.476	178.205	104.448	162.031	130.469	144.925	152.997	201.506	269.547	206.96	442.562	322.277	265.2	106.09	99.7287	107.421	77.9017	71.7639	83.0037	38.2249	29.494	17.804	52.4402	58.9484	39.3562	55.6812	36.0994	64.5553
tig00002846g238920	FattyAcids	3-ketoacyl-CoA synthase 6 - KCS6	16829.2	21983.2	18352.3	19633.8	16743.6	19905	8549.66	8634.1	7736.15	17501.4	16019.2	14428.3	23798.8	18151	30002.8	15091.1	17295.5	23100.7	65899.8	65645.3	48072.5	25858.8	22834.5	20648.2	12025.3	10871.4	9480.81	7219.05	6188.31	6035.56	8553.58	8450.49	7853.57	5424.28	4785.11	3941.97
tig00001028g116440	FattyAcids	3-ketoacyl-coa synthase 6 - KCS6	22011.3	14063.5	23246.6	6060.15	4513.14	5829.14	9486.86	9533.61	7761.15	13634.1	11052.2	12562.3	12976	18509.2	13085.3	16829.1	17780.7	14950.4	23966.1	21752.9	27689.7	19276.8	17170.6	17121.6	6061.25	4923.58	4919.38	182.934	130.395	128.585	1593.6	1304.12	1481.88	488.371	419.011	602.516
tig02153969g669210	FattyAcids	3-ketoacyl-CoA synthase 6 - KCS6	10.5678	9.8704	5.01293	11.4739	0	8.42362	7.18157	9.97239	2.08269	11.1961	9.6549	11.4106	9.63197	37.7041	13.4389	7.48627	12.1296	18.8146	406.54	224.664	281.033	55.237	40.5563	22.1161	13.4024	8.61167	6.13095	0	0	0.659408	2.91334	4.5345	2.40956	1.16003	0.644633	1.02469
tig00001674g160240	FattyAcids	3-ketoacyl-CoA synthase 7 - KCS7	5.28388	4.48654	8.35488	24.8602	16.5317	21.059	5.38618	15.9558	5.20673	17.7272	9.6549	9.88919	19.2639	25.9216	31.0128	15.5964	10.108	9.85525	28.3034	37.1858	33.6448	13.1517	13.2972	12.6378	0.837652	4.59289	4.24451	13.6518	12.4185	5.93467	7.28336	3.6276	6.4255	3.48008	5.80169	3.07406
tig02154807g805980	FattyAcids	3-oxoacyl-[acyl-carrier-protein] synthase 3 A, chloroplastic-like isoform X1	11.8887	11.665	11.6968	9.56161	10.5201	10.5295	19.7493	13.9614	18.7442	20.5262	14.9212	18.257	7.00507	16.4956	10.3376	11.8533	12.1296	15.2308	20.5843	13.9447	21.7702	13.1517	11.3026	12.0059	15.0777	16.0751	15.0916	16.3821	15.5232	10.5505	7.28336	15.4173	17.6701	19.7204	14.8265	13.3209
tig00002566g222800	FattyAcids	3-oxoacyl-[acyl-carrier-protein] synthase 3 A, chloroplastic-like isoform X1	2685.53	2264.81	3017.78	2290.96	1941.72	2287.01	2872.63	2760.36	2677.3	2193.5	2276.8	2407.64	1847.59	2612.19	1657.12	2104.27	1990.61	1810.68	2058.43	2086.28	2660.91	2078.84	1807.08	2107.35	2749.17	2519.2	2495.3	2027.29	1792.15	1818.65	2451.58	1983.39	2189.49	2241.17	2146.63	2596.56
tig00001660g159360	FattyAcids	acetyl-coenzyme A carboxylase carboxyl transferase subunit alpha, chloroplastic - ACC	4591.7	4167.1	4875.91	4660.33	4529.67	4807.78	5797.32	5987.42	6041.88	4990.66	5236.47	5072.39	5612.81	5679.19	5852.12	4579.73	5035.82	5066.49	3850.12	4594	4601.43	5062.51	5401.97	5515.12	5553.63	5662.46	5490.51	5036.13	4773.37	4344.18	5364.92	5101.31	5341.2	5670.2	5101.62	5651.15
tig02154075g704990	FattyAcids	acetyl-coenzyme A carboxylase carboxyl transferase subunit alpha, chloroplastic - ACC	3143.91	3081.36	3308.53	3191.67	3210.15	3021.97	3676.96	3735.66	4056.04	3272.06	3495.95	3360.04	4264.34	3695.01	4978.59	3556.6	3544.55	3845.34	2634.79	3403.28	3215.06	3487.82	4013.75	4045.98	3836.45	3909.7	4357.22	3680.51	3317.3	3229.78	3484.36	3525.12	3503.51	4381.42	3617.03	3881.51
tig00003585g281940	FattyAcids	acetyl-coenzyme A carboxylase carboxyl transferase subunit alpha, chloroplastic - ACC	3227.13	2819.34	3245.03	1166.52	1287.97	1097.18	1500.95	1471.93	1791.11	2069.41	2275.05	2173.34	2745.99	2172.7	2734.3	1895.28	2017.56	2318.67	7473.81	9019.11	7433.53	2339.24	2184.06	2195.18	2610.96	2465.81	2371.74	760.403	701.647	721.392	1210.49	1188.04	1220.04	812.018	872.832	890.453
tig02154247g740880	FattyAcids	acetyl-coenzyme A carboxylase carboxyl transferase subunit alpha, chloroplastic-like isoform X1 - ACC	4751.53	4117.75	5058.04	2463.07	2400.1	2327.02	4201.22	4096.66	4673.56	4031.53	4237.62	4516.32	3674.16	3534.76	3530.29	2535.98	2793.19	2711.98	2691.4	3195.65	3122.04	2658.39	2380.86	2594.53	2474.42	2566.85	2588.21	3541.27	3266.85	3006.24	2632.21	2750.62	3101.11	2867.58	2764.83	3122.22
tig02154750g801630	FattyAcids	acyl-ACP thioesterase - ACPTE	2854.62	2507.98	3116.37	1692.41	1789.93	1556.26	2360.94	2419.3	2436.75	2785.03	2944.75	2675.41	2893.97	2700.56	3050.63	3141.12	3431.34	3320.32	5675.26	7293.07	7811.54	2247.18	2317.69	2227.41	3008.85	2937.15	3061.23	1074.39	1047.81	951.525	1764.03	1572.56	1675.45	1231.95	1221.58	1220.4
tig00003430g273190	FattyAcids	acyl-ACP thioesterase - ACPTE	4443.75	4064.81	4840.82	4547.5	4377.88	4395.02	3202.98	3219.09	3317.73	3387.75	3310.75	3315.92	3626	3466.42	3775.29	3842.95	3678.65	4185.79	4908.5	5973.74	6028.36	3013.48	2882.16	3069.08	3854.04	3878.7	3647.92	2578.82	2419.28	2421.35	2965.78	2893.91	3007.94	2984.74	2553.39	2983.89
tig00003325g268700	FattyAcids	biotin carboxyl carrier of acetyl- carboxylase 1, chloroplastic-like - BCCP	10.5678	7.17847	0	5.73697	3.00576	4.21181	8.97696	13.9614	4.16538	9.33009	7.02175	3.80353	4.37817	3.53476	6.20256	7.48627	7.41255	6.27152	18.8689	26.3399	22.7597	5.26066	3.32429	1.89566	3.35061	4.59289	6.60257	0	0.776158	0.659408	1.45667	0.906899	3.21275	0	2.57853	0
tig00003836g296820	FattyAcids	biotin carboxyl carrier of acetyl- carboxylase 1, chloroplastic-like - BCCP	5513.73	4885.85	5340.44	1294.64	1393.17	1229.85	2587.16	2285.67	2599.2	4743.42	5053.9	4716.38	4780.96	4205.19	5070.59	6184.29	5977.89	6371.87	13659.4	16605.8	17181.6	4213.79	4306.95	4286.73	2797.76	2642.06	2657.06	95.5623	97.0197	94.9547	1037.15	1001.22	1016.84	498.811	484.764	441.64
tig02154148g717570	FattyAcids	biotin carboxyl carrier of acetyl- carboxylase, chloroplastic-like - BCCP	151.912	144.467	175.452	118.564	124.739	126.354	140.041	145.597	177.029	184.736	182.565	152.141	293.337	247.433	300.824	149.102	150.273	135.286	813.937	1103.18	1224.08	170.972	198.128	182.616	123.973	102.766	101.397	117.405	95.4674	92.3171	115.077	145.104	122.888	89.3219	70.2649	110.666
tig00010205g554750	FattyAcids	biotin carboxyl carrier of acetyl- carboxylase, chloroplastic-like - BCCP	1332.86	1129.71	1411.97	2229.77	2034.9	2158.55	2509.96	2277.69	2663.76	1244.63	1128.75	1266.58	2321.3	2213.94	2735.33	2103.64	2142.23	1984.49	1934.92	2596.81	2751.95	1359.88	1099.67	1295.37	1254.8	1199.89	1212.51	1471.66	1288.42	1270.68	1561.55	1333.14	1523.65	1577.63	1439.46	1554.45
tig00003159g258240	FattyAcids	biotin carboxyl carrier of acetyl- carboxylase, chloroplastic-like - BCCP	2215.27	2248.66	2274.2	1680.93	1630.62	1558.37	1563.79	1629.49	1859.84	1784.85	2131.1	1847	2112.03	1565.9	2086.13	1486.03	1865.94	1505.17	1873.17	2379.12	1878.17	1503.67	1749.24	1625.85	1993.61	2193.68	2244.87	1628.66	1536.02	1543.01	1753.83	1880	1669.02	1745.84	1728.26	1945.88
tig02154407g768910	FattyAcids	biotin carboxyl carrier of acetyl- carboxylase, chloroplastic-like - BCCP	3054.09	2756.53	3330.25	2210.64	1899.64	2253.32	1082.62	1067.05	989.278	1364.99	1146.3	1084.01	1984.19	1887.56	1969.31	2255.86	2365.28	1841.14	2133.9	2936.13	2880.59	1463.34	1341.02	1438.81	1449.98	1408.87	1515.76	1154.94	1224	1117.7	1335.77	1233.38	1324.46	1207.59	1186.12	1364.88
tig00000215g35540	FattyAcids	biotin carboxylase 1, chloroplastic - BC1	3480.76	2010.87	3594.27	2237.42	1680.22	1973.23	3242.48	3135.32	2649.18	3070.53	2075.8	2412.96	1335.34	1947.65	1067.87	1948.93	2266.22	1275.81	4279.82	3520.26	4583.61	2086.73	1849.63	1788.88	2357.99	2010.54	2097.26	1792.48	1397.08	1178.36	1686.83	1419.3	1544.53	1467.43	1692.16	2544.3
tig00006961g440200	FattyAcids	biotin carboxylase 1, chloroplastic - BC1	1150.57	1031.01	1236.52	749.63	734.907	724.431	1114.94	1021.17	1177.76	1223.17	1014.64	1209.52	774.936	765.865	783.59	682.499	657.696	792.899	2621.92	2898.94	3015.17	976.73	880.936	898.545	1272.39	1241.8	1216.76	638.902	512.264	524.229	750.186	689.243	720.46	657.734	740.038	708.059
tig00006098g407240	FattyAcids	delta(12)-fatty-acid desaturase FAD2-like - FAD2	1006.58	979.861	1012.61	5671.95	5426.89	5323.73	10122.4	9944.47	9380.44	2769.17	2628.77	2714.96	2959.64	2806.6	3251.18	4167.36	3671.24	4116.81	2645.08	3328.9	3130.95	5021.3	4955.18	4789.08	4554.32	4138.77	4292.14	3758.33	3425.96	3569.37	3035.7	3016.35	2943.68	3639	3328.88	3521.85
tig00000039g10040	FattyAcids	enoyl-[acyl-carrier-protein] reductase [NADH], chloroplastic-like - EAR	15.8517	20.6381	35.0905	9.56161	4.50863	12.6354	19.7493	27.9227	15.6202	24.2582	21.943	19.7784	30.6472	44.7737	27.9115	19.3395	27.6286	13.439	171.536	140.221	189.005	24.5498	23.27	25.2755	28.4802	22.3904	21.2225	0	4.65695	1.31882	18.9367	5.44139	8.83507	0	3.22316	2.04937
tig00003158_1g257380	FattyAcids	enoyl-[acyl-carrier-protein] reductase [NADH], chloroplastic-like - EAR	2682.89	2460.42	2718.68	1529.86	1411.2	1463.6	2000.07	1908.72	2050.41	1894.01	2002.95	2079.77	2408.87	1959.44	2256.7	2965.19	2795.88	2711.09	5044.01	7004.88	7180.2	1916.64	1984.6	2068.8	2813.67	2634.02	2721.2	1085.31	1047.04	982.518	1475.61	1499.1	1475.46	1296.91	1292.49	1407.92
tig00001744g167640	FattyAcids	glycerol-3-phosphate acyltransferase 1 - GPAT1	7.92583	6.28116	8.35488	1.91232	0	0	3.59079	1.99448	1.04135	9.33009	9.6549	6.84636	6.12943	9.42603	12.4051	6.86242	7.41255	8.95932	807.076	690.261	733.259	91.1849	69.8101	100.47	6.70122	8.61167	7.07418	2.73035	2.32847	1.31882	0	1.8138	2.40956	5.80013	1.9339	1.02469
tig00001671g160010	FattyAcids	glycerol-3-phosphate acyltransferase 3 - GPAT3	2892.93	1773.98	3273.44	1327.15	1212.82	1343.57	2018.02	1940.63	1532.86	1796.04	1590.43	1602.81	1407.14	1534.09	1216.74	1360.63	1268.22	1119.02	789.065	858.372	2348.21	1100.36	1008.59	1112.75	1190.3	1105.16	1634.14	1354.25	1334.99	1204.08	4011.67	1176.25	1301.16	4021.81	1347.93	1642.57
tig02153987g676830	FattyAcids	glycerol-3-phosphate acyltransferase 5-like - GPAT5	11.8887	11.665	18.3807	7.64929	9.01727	12.6354	10.7724	5.98344	5.20673	35.4543	12.2881	10.6499	7.00507	2.35651	4.13504	6.23856	8.76029	5.37559	31.7341	44.9328	75.2061	8.76777	3.98915	6.31888	10.8895	13.7787	9.43224	4.09553	0	1.31882	8.74003	0.906899	4.81913	4.6401	0.644633	2.04937
tig02154364g761570	FattyAcids	glycerol-3-phosphate acyltransferase 5-like - GPAT5	3.96291	8.07578	10.0259	3.82464	0	2.1059	0	5.98344	4.16538	6.53106	2.63316	8.36777	1.75127	2.35651	1.03376	1.24771	3.36934	5.37559	23.1573	34.087	34.6344	4.38389	2.65943	5.68699	10.8895	4.59289	9.43224	0	0.776158	1.97822	1.45667	5.44139	4.01594	0	1.28927	6.14812
tig02154702g798120	FattyAcids	glycerol-3-phosphate acyltransferase 9 - GPAT9	5656.4	5657.53	6424.9	3688.87	3809.8	3834.85	4186.86	4296.11	4556.93	4180.81	4846.76	4542.94	5027.89	3803.4	4893.82	3917.19	3965.72	3354.37	2095.31	2837.74	1380.43	3230.05	3431.33	3763.53	3188.94	3388.98	2723.56	4054.57	4183.49	4106.13	903.137	3847.97	3814.34	1173.95	4027.66	4378.49
tig00000717_1g88800	FattyAcids	glycerol-3-phosphate acyltransferase 9 - GPAT9	2657.79	2289.93	3106.34	2151.36	1928.19	2211.2	2195.77	2353.48	2248.26	1807.24	1906.4	2072.93	2272.27	1658.98	1938.3	2683.83	2503.42	2126.05	2334.6	2726.96	2596.59	1695.69	1801.76	2053	2351.29	2349.84	2356.17	1638.21	1612.86	1568.73	1860.17	1835.56	1895.52	1773.68	1752.11	2231.77
tig02155497_1g821680	FattyAcids	glycerol-3-phosphate acyltransferase 1, chloroplastic - GPAT1	3999.9	2865.11	4080.52	3977.63	2636.05	3689.54	2588.96	2582.85	2172.25	3358.83	2713.91	2474.58	3223.21	3330.92	3446.56	1508.48	2140.21	1913.71	1266.79	1188.4	1340.85	2977.54	2219.96	1871.65	2695.56	2257.41	1824.19	3983.58	3334.37	2715.44	3082.32	2738.84	2445.71	3420.91	2682.32	3022.83
tig00006251g412570	FattyAcids	acyl-coa binding protein 4 - ACBP4	405.538	388.535	452.834	430.273	435.835	404.334	482.961	456.736	504.011	366.672	350.21	416.107	323.109	347.585	287.385	289.469	278.308	301.033	273.6	257.202	359.208	323.531	326.445	364.599	441.443	450.678	408.416	365.867	334.524	352.124	403.498	364.573	381.514	274.926	337.143	365.813
tig02154523g781950	FattyAcids	lysophospholipid acyltransferase 1-like - LPAT	874.483	690.031	954.127	1097.67	1199.3	1221.42	1158.03	1352.26	1562.02	1058.96	1045.36	1067.27	677.74	1010.94	818.738	1105.47	850.422	1124.39	726.454	883.938	1007.37	1010.92	881.601	974.371	1078.06	1123.54	1126.21	1197.26	946.912	1086.04	1319.74	930.478	1192.73	1236.59	1321.5	1528.83
tig02154705g798530	FattyAcids	MBOAT bound O-acyl family protein	525.747	440.579	564.79	569.872	587.625	598.077	495.528	510.587	558.161	431.05	445.881	500.545	325.736	499.58	399.031	519.048	462.948	545.622	1186.17	1258.89	1272.57	509.408	456.092	490.977	528.559	488.569	488.59	516.037	380.317	485.324	579.755	371.829	509.221	476.77	500.879	606.615
tig00008969g518430	FattyAcids	phosphatidylcholine:diacylglycerol cholinephosphotransferase 1-like	281.367	192.024	335.866	254.339	156.299	250.603	272.9	267.26	215.558	278.97	225.574	240.383	194.391	302.811	216.056	215.23	365.237	249.965	687.858	625.961	718.416	362.986	268.602	274.871	373.593	376.043	332.486	77.815	76.0635	73.8537	189.367	163.242	157.425	164.724	194.034	243.875
tig00011916g599190	FattyAcids	phospholipid:diacylglycerol acyltransferase 1 - DGAT1	16763.1	15357.4	16041.4	4092.37	4144.94	3649.53	6120.49	5620.44	6833.31	11353.8	9317.86	9733.24	10730	11159.2	11699.1	6101.31	6827.64	6706.94	2299.44	2786.61	2900.38	7651.64	7463.03	7458.18	5338.36	5064.81	4876	7490.72	7643.6	7626.05	6466.17	6398.17	6469.68	6599.38	6538.51	6520.08
tig02154037_1g690860	FattyAcids	phospholipid:diacylglycerol acyltransferase 1-like - DGAT1	976.198	783.351	929.062	801.263	754.445	730.749	1064.67	1011.2	1201.71	1242.77	1227.93	1279.51	1282.8	1310.22	1419.35	1124.19	1305.28	1100.2	1130.42	1417.71	1164.71	1216.09	1182.78	1321.28	2078.22	2015.71	2113.29	999.309	1029.96	1004.28	1035.69	1047.47	1151.77	1041.7	1043.02	1278.81
tig00003215g262430	FattyAcids	probable 3-ketoacyl-CoA synthase 21 - KCS21	25.0985	23.33	26.7356	36.3341	42.0806	18.9531	35.9079	31.9117	41.6538	29.8563	25.4538	37.2746	17.5127	47.1302	16.5402	25.5781	27.6286	17.0227	14.5805	12.3953	16.8224	42.0853	39.2266	31.5944	30.1555	32.7244	37.2573	64.1633	73.735	60.0061	34.9601	37.1829	40.9626	40.6009	62.5294	58.4072
tig02153978_1g672750	FattyAcids	putative phospholipid:diacylglycerol acyltransferase 2 - DGAT2	258.91	253.041	292.421	195.057	181.848	225.332	238.787	235.348	257.212	251.912	242.25	206.152	226.789	184.986	281.183	123.524	161.728	189.937	118.36	168.886	161.297	241.991	214.749	199.045	216.952	203.81	212.697	204.776	197.144	216.286	218.501	224.911	245.776	214.605	223.043	178.296
tig02154871g808410	FattyAcids	putative phospholipid:diacylglycerol acyltransferase 2 - DGAT2	9.2468	5.38385	6.6839	7.64929	3.00576	2.1059	7.18157	3.98896	7.28942	12.1291	8.77718	4.56424	7.8807	12.9608	5.1688	8.11013	9.43416	12.543	2.57304	0	0.989554	7.01422	4.654	6.31888	9.21417	4.59289	10.8471	12.2866	10.0901	7.91289	8.74003	8.16209	8.83507	4.6401	9.66949	8.1975
tig00007072g445880	FattyAcids	stearoyl-[acyl-carrier- protein] 9-desaturase, chloroplastic - SACPD	3707.97	3439.39	3535.78	3973.81	3656.5	3651.64	4165.31	3641.92	3713.44	3699.38	3278.28	3703.88	3016.56	3927.12	3440.35	2659.5	3068.12	3862.36	14081.4	13527.9	12495.1	4572.39	4037.68	3937.93	5381.08	4859.85	4372.31	1597.26	1418.04	1437.51	3399.87	2907.52	3134.04	2521.89	2609.47	2301.45
tig00000779g97650	FattyAcids	stearoyl-[acyl-carrier-protein] 9-desaturase, chloroplastic - SACPD	3380.37	3080.46	3759.69	4314.2	4585.28	4555.07	3116.8	3239.03	3297.94	2551.78	2590.15	2890.69	2455.28	2286.99	1954.84	3386.29	3190.77	2643	1777.97	1922.04	1680.26	3033.65	2951.97	3579.01	4012.35	3991.8	4204.42	2937.86	2660.67	2811.71	3306.64	3346.46	3550.09	3024.19	3424.29	4100.8
tig02154017g684730	FattyAcids	stearoyl-[acyl-carrier-protein] 9-desaturase, chloroplastic - SACPD	718.608	692.722	703.481	917.915	907.738	840.256	1278.32	1228.6	1165.27	639.111	680.232	727.996	603.311	477.193	598.547	840.958	847.727	778.565	697.293	849.076	818.361	562.014	505.292	684.335	763.101	772.18	794.194	532.419	553.4	571.707	665.699	605.809	683.513	612.493	614.335	716.256
tig00003395g271460	FattyAcids	stearoyl-[acyl-carrier-protein] 9-desaturase, chloroplastic-like - SACPD	27526.4	24414	27990.5	15591.2	15431.6	14507.6	18291.5	17200.4	17774.7	21577.7	20806.3	21559.2	20081.8	19721.6	21627.3	18095.6	18728.2	21048.1	34507	38250.2	35763.5	19986.1	19699.1	19380	17135.9	15954.6	16016.9	9154.87	8208.64	7921.47	12272.5	11856.8	12425.3	9862.53	9571.5	10041.9
tig02154173g728100	FattyAcids	very-long-chain enoyl-CoA reductase - ECR	2985.39	2750.25	3146.45	2002.2	1902.64	1830.03	2666.16	2542.96	2894.94	2696.4	2698.11	2725.61	2500.81	2195.09	2945.18	2565.92	2199.51	2434.25	2558.46	3366.86	3048.82	2086.73	2151.48	2171.8	2540.6	2238.46	2400.5	2076.43	2032.76	1995.37	2100.52	2351.59	2236.08	2510.29	2161.45	2338.34
tig02154543g784480	FattyAcids	very-long-chain enoyl-CoA reductase - ECR	3093.71	3089.43	3343.62	2899.08	2909.57	3015.65	3301.73	3221.08	2851.2	4549.35	4128.79	4186.93	2849.31	2700.56	3229.47	3121.78	3083.62	3796.06	11697	13108	11299.7	4233.08	4095.52	3964.47	3157.11	2770.66	2623.11	1314.66	1165.01	1306.95	2039.34	1949.83	1789.5	1738.88	1675.4	1519.61
tig00002361g208920	FattyAcids	very-long-chain enoyl-CoA reductase-like - ECR	377.798	319.442	411.06	2966.01	2512.81	2845.08	502.71	450.752	418.621	208.994	168.522	200.066	296.84	344.05	299.791	775.453	738.56	693.451	470.008	488.838	509.62	482.228	416.866	525.099	242.082	217.014	217.413	324.912	268.551	294.755	231.611	242.142	256.217	194.884	220.464	265.394
tig00002361g208930	FattyAcids	very-long-chain enoyl-CoA reductase-like - ECR	15535.9	16022.3	16145	7674.15	7248.38	7237.99	6201.29	5780	5624.31	12159	9867.31	11713.4	4311.62	8550.59	5798.36	4969.01	4843.77	4947.33	7251.67	6007.06	5662.23	8601.19	7050.15	6566.58	10266.3	8443.46	7432.6	9032	6938.85	7948.5	9637.34	7802.05	7963.61	7043.67	6804.1	6025.16
tig02154003g682780	FattyAcids	very-long-chain enoyl-CoA reductase-like - ECR	371.193	249.452	369.286	487.642	300.576	433.816	439.871	394.907	329.065	427.318	351.965	346.882	293.337	345.229	313.229	333.763	354.455	457.821	758.188	811.89	997.47	315.64	290.543	273.608	823.412	711.324	629.13	207.507	175.412	181.997	413.695	308.346	322.882	262.166	253.341	292.036

## Sheet: Table S4
Table S4. Summary of reads filtering and alignment processes.
Sample	Raw Reads	HQ Filtered Reads	HQ Filtered Reads %	Mapped Reads	Mapped Reads %
LD_ZT0_I	1159355	1156720	99.7727	1135046	98.1263
LD_ZT0_II	1628860	1625492	99.7932	1594800	98.1118
LD_ZT0_III	1013384	1010487	99.7141	990623	98.0342
LD_ZT6_I	1023680	1022200	99.8554	1000135	97.8414
LD_ZT6_II	1298214	1294794	99.7366	1268754	97.9889
LD_ZT6_III	955311	953584	99.8192	932361	97.7744
LD_ZT12_I	798890	797992	99.8876	783517	98.1861
LD_ZT12_III	1395929	1390725	99.6272	1365276	98.1701
LD_ZT12_II	738367	737115	99.8304	722709	98.0456
LD_ZT18_I	1121645	1118511	99.7206	1099058	98.2608
LD_ZT18_II	1214732	1208318	99.472	1186645	98.2063
LD_ZT18_III	1447470	1439856	99.474	1413497	98.1693
LL-FM_ZT0_I	1442398	1441100	99.91	1415873	98.2495
LL-FM_ZT0_II	1078449	1076076	99.78	1054435	97.9889
LL-FM_ZT0_III	1260083	1258531	99.8768	1233638	98.0221
LL-FM_ZT6_I	1885097	1881224	99.7945	1848551	98.2632
LL-FM_ZT6_II	1763980	1760929	99.827	1727352	98.0932
LL-FM_ZT6_III	1270264	1265864	99.6536	1243157	98.2062
LL-FM_ZT12_I	1208772	1201256	99.3782	1181327	98.341
LL-FM_ZT12_II	1580149	1566846	99.1581	1543436	98.5059
LL-FM_ZT12_III	1170258	1144530	97.8015	1125770	98.3609
LL-FM_ZT18_I	1290824	1287644	99.7536	1243559	96.5763
LL-FM_ZT18_II	1678862	1676437	99.8556	1641328	97.9057
LL-FM_ZT18_III	1852979	1846867	99.6702	1815149	98.2826
LL-SM_ZT0_I	1312977	1310151	99.7848	1288917	98.3793
LL-SM_ZT0_II	1878717	1875139	99.8096	1836510	97.9399
LL-SM_ZT0_III	2259837	2255254	99.7972	2215502	98.2374
LL-SM_ZT6_I	1005191	1001301	99.613	984106	98.2827
LL-SM_ZT6_II	1638416	1635164	99.8015	1603553	98.0668
LL-SM_ZT6_III	1948933	1944108	99.7524	1909101	98.1993
LL-SM_ZT12_I	928099	923116	99.4631	904341	97.9661
LL-SM_ZT12_II	1394721	1392358	99.8306	1335281	95.9007
LL-SM_ZT12_III	1624678	1619852	99.703	1582458	97.6915
LL-SM_ZT18_I	1050721	1042129	99.1823	1015744	97.4682
LL-SM_ZT18_II	1874831	1869948	99.7395	1827072	97.7071
LL-SM_ZT18_III	1325159	1321062	99.6908	1294112	97.96
Total	49520232	49352680	99.6481	48362693	97.9864

## Sheet: Table S5
Table S5. Summary of the 147 significant loci in LD clustered according to the up-regulation within the 24h. Mean expression of three replicates for ZT0, ZT6, ZT12, ZT18 and p-value of Cosinor and ANOVA analysis are reported.
Diurnal phase of peak expression	ID	Annotation	ZT0	ZT6	ZT12	ZT18	Cosinor	ANOVA	Cluster
early day	tig02154243_2g739180	flavonol synthase - FLS	1036.13	736.091	483.443	506.489	0.00169612	0.001548	1a
	tig02153787g652560	RNA polymerase sigma factor sigE, chloroplastic/mitochondrial - SIGE	16153.9	8492.85	1458.42	2472.65	1.48234e-05	8.525e-10	1a
	tig02155053g815200	protein REVEILLE 8 - RVE8	50742.9	27201.9	3805.27	8924.77	6.14596e-06	6.815e-09	1a
	tig02154407g768910	biotin carboxyl carrier of acetyl- carboxylase, chloroplastic-like - BCCP	3046.96	2121.2	1046.32	1198.43	2.15983e-05	4.024e-06	1a
	tig00000910_2g109080	phytochrome B - PHYB	5022.36	3754.45	3068.62	3004.28	0.00416316	0.001266	1a
	tig02153764g649260	phytochrome E - PHYE	164.405	137.273	102.537	116.787	0.00124857	0.004465	1a
	tig00001249g130420	photosystem II 22 kDa protein, chloroplastic - PSBS	70048.6	56875.7	49289	44452.1	0.00180354	4.345e-06	1a
	tig02155480g819040	transcription factor phytochrome interacting factor 3 isoform X2 - PIF3	40.2363	10.6402	3.15445	4.50243	0.0075437	0.001183	1b
	tig02154111g713380	zinc finger protein CONSTANS-LIKE 2-like - COL2	2143.08	480.706	44.4124	69.4266	0.00316296	4.749e-05	1b
	tig02153969g667560	zinc finger protein CONSTANS-LIKE 1-like - COL1	3800.48	1077.34	138.55	326.148	0.000547074	2.19e-11	1b
	tig02153960_2g661900	REVEILLE 6 isoform X1 - RVE6	8278.77	4635.04	4085.19	4627.52	0.00362079	0.0001675	1b
	tig02154258g745880	zinc finger protein CONSTANS-LIKE 4-like - COL4	81593.7	41426.8	30683.5	44148.6	0.000157393	9.967e-07	1b
	tig00000758_1g92310	cryptochrome-1 isoform X1 - CRY1	47354.7	22176.5	11975.6	23096	1.53569e-05	6.993e-08	1b
	tig02155497_2g822360	flavone synthase II - FNS	27691.8	11097.2	2852.43	7724.86	6.57309e-05	4.913e-07	1b
	tig00007434g460230	photosystem II reaction center W protein, chloroplastic-like - PSBW	4995.47	2899.37	2040.75	2667.78	0.00012401	1.787e-06	1b
	tig00008969g518350	4-coumarate--CoA ligase 1 - 4CL	2461.04	585.609	424.012	908.547	0.00162603	4.883e-05	1b
	tig00000091_2g19450	cinnamoyl- reductase-like SNL6 isoform X2 - CCR	12.8712	2.14032	1.63981	3.79487	0.0168547	0.006587	1b
	tig00002401g213410	phytochrome E - PHYE	3470.46	1917.47	1854.89	2305.11	0.00179755	9.376e-05	1b
	tig02154240g738490	photosystem I reaction center subunit III, chloroplastic-like - PSAF	122523	104671	112735	84282.1	0.218002	0.0003563	3a
	tig00007118g447920	transcription factor elongated hypocotyl - HY5	3482.9	3329.71	3408.03	2711.45	0.0820768	0.002234	3a
	tig00000717_1g88800	glycerol-3-phosphate acyltransferase 9 - GPAT9	2684.69	2096.92	2265.84	1928.86	0.32269	0.01999	3a
	tig02154610g791460	RNA polymerase sigma factor sigA - SIGA	20361.2	23952	17575.3	18539.7	0.00397004	0.0001898	5
	tig00000614g75990	photosystem I reaction center subunit psaK, chloroplastic - PSAK	5.9251	8.36339	2.58539	3.52502	0.00977603	0.008802	5
	tig02154223g736350	Late Elongated Hypocotyl - LHY	110.908	207.003	17.3939	10.7397	ND	4.83414e-07	5
	tig00005390g373140	chlorophyll a-b binding protein CP26, chloroplastic - LHCB5	85.7966	121.128	55.8094	51.2673	0.00185674	0.002687	5
	tig02154053_2g699200	phenylalanine ammonia-lyase - PAL	2679.48	3685.35	1132.23	1988.09	0.00241429	3.605e-07	5
	tig00004037g307540	3-ketoacyl-CoA synthase 11 - KCS11	222.325	379.678	157.198	258.838	0.167572	0.0001502	5
	tig02154156g721250	photosystem I reaction center subunit N, chloroplastic-like - PSAN	63185.9	71363.8	50433.1	32596.2	6.01389e-06	8.33e-06	5
	tig00000733g90730	putative LOV domain-containing protein - PLP	3808.85	4235.71	2824.53	2007.79	1.28459e-06	4.49e-06	5
	tig00011753g596140	photosystem I reaction center subunit psaK, chloroplastic - PSAK	37760.3	47420.4	22138.1	12893.3	2.09653e-10	5.916e-09	5
	tig00010567g564920	B-box protein - BBX14 - BBX14	12536.4	18441.5	8563.93	2722.64	1.03583e-08	1.949e-07	5
	tig00001175g126480	transcription factor phytochrome interacting factor4 - PIF4	39694.6	36317.9	27225.6	19519.7	0.000561333	7.86e-05	5
	tig00000158_1g28810	3-ketoacyl-CoA synthase 19 - KCS19	4427.07	4055.38	2738.64	2044.75	0.000101435	2.697e-05	5
	tig02155497_1g821680	glycerol-3-phosphate acyltransferase 1, chloroplastic - GPAT1	3648.51	3434.41	2448.02	2849.11	0.0371358	0.09919	5
	tig00003424g272410	dihydroflavonol 4-reductase-like - DFR	16484.5	15446.1	9947.4	11270.4	0.000338417	0.001857	5
	tig00003430g273190	acyl-ACP thioesterase - ACPTE	4449.79	4440.14	3246.6	3338.14	9.99028e-06	8.06e-05	5
	tig02154245g740260	putative anthocyanidin reductase - ANR	3287.22	3465.46	2046.66	2536.88	0.0011022	0.001097	5
	tig00003002g246350	REVEILLE 6 isoform X1 - RVE6	1092.96	981.729	752.519	893.855	0.00716785	0.0254	5
	tig00005270g368020	chlorophyll a/b-protein complex of Photosystem II - LHCB3	96.3768	94.9909	61.1697	89.6947	0.0273153	0.01511	5
	tig00002846g238920	3-ketoacyl-CoA synthase 6 - KCS6	19054.9	18760.8	8306.64	15983	0.00248868	0.0002461	5
dark	tig00002783g236060	phenylalanine ammonia-lyase - PAL	3384.7	781.037	642.29	2270.88	2.16084e-06	1.586e-08	1c
	tig00002361g208930	very-long-chain enoyl-CoA reductase-like - ECR	15901.1	7386.84	5868.53	11246.5	2.91126e-06	3.051e-07	1c
	tig00002343g207300	cryptochrome-1 isoform X1 - CRY1	26094.4	10978.1	8997.79	16091.9	2.61472e-05	1.01e-09	1c
	tig00002331g206540	trans-cinnamate 4-monooxygenase - C4H	1163.06	625.879	487.637	775.782	0.000250897	0.0002749	1c
	tig02154053_1g697230	chalcone isomerase - CHI	9587.27	5615.57	2776.97	6323.58	1.49299e-09	1.627e-08	1c
	tig02154217g734230	putative LOV domain-containing protein - PHOT2	27744.6	19826.3	16358.4	22128.4	0.000325331	0.001284	1c
	tig00001697_1g162510	photosystem I assembly factor, chloroplastic - PSA3	5736.66	4621.56	4011.65	5363.28	1.56346e-05	8.935e-05	1c
	tig00000651g80200	trans-cinnamate 4-monooxygenase - C4H	18782.6	12394.2	6800.68	16754.7	2.96336e-05	3.855e-05	1c
	tig00001153g125160	protein FLOWERING LOCUS D - FLD	3006.68	1951.13	2420.95	2397.48	0.13861	0.01047	1c
	tig00003158_1g257380	enoyl-[acyl-carrier-protein] reductase [NADH], chloroplastic-like - EAR	2620.66	1468.22	1986.4	1992.24	0.0486361	3.915e-06	1c
	tig00001671g160010	glycerol-3-phosphate acyltransferase 3 - GPAT3	2646.78	1294.51	1830.5	1663.09	0.230415	0.02251	1c
	tig02154702g798120	glycerol-3-phosphate acyltransferase 9 - GPAT9	5912.94	3777.84	4346.63	4523.5	0.0253803	0.000133	1c
	tig02154444_2g773790	Constans, Constans-like, Timing of Cab Expression1 Domain-Containing Protein 101 - CCT101	4294.06	1100.09	1424.76	2979.7	4.88081e-05	1.302e-08	1c
	tig00003159g258240	biotin carboxyl carrier of acetyl- carboxylase, chloroplastic-like - BCCP	2246.04	1623.31	1684.37	1920.98	0.00334003	0.001142	1c
	tig00003585g281940	acetyl-coenzyme A carboxylase carboxyl transferase subunit alpha, chloroplastic - ACC	3097.17	1183.89	1588	2172.6	0.00162597	3.22e-06	1c
	tig00003395g271460	stearoyl-[acyl-carrier-protein] 9-desaturase, chloroplastic-like - SACPD	26643.6	15176.8	17755.5	21314.4	0.00171441	6.163e-06	1c
	tig00011916g599190	phospholipid:diacylglycerol acyltransferase 1 - DGAT1	16054	3962.28	6191.41	10135	0.000891851	1.733e-07	1c
	tig00001028g116440	3-ketoacyl-coa synthase 6 - KCS6	19773.8	5467.48	8927.2	12416.2	0.010974	0.0009857	1c
	tig02154543g784480	very-long-chain enoyl-CoA reductase - ECR	3175.59	2941.44	3124.67	4288.36	0.00202359	7.198e-05	2b
	tig00003435g273700	naringenin,2-oxoglutarate 3-dioxygenase - F3H	108.27	38.9027	55.8551	431.554	0.00141465	2.875e-10	2b
	tig00001659_2g158980	transcription factor phytochrome interacting factor 1-like - PIF1	677.001	737.559	857.429	1908.32	0.018758	0.001331	2b
	tig00002958g244220	cinnamoyl- reductase 1-like - CCR1	26.5326	11.0496	17.0421	41.0736	0.000240393	0.000586	2b
	tig02154545_2g785270	phenylalanine ammonia-lyase - PAL	139.753	127.99	60.0867	286.864	0.0597611	0.003214	2b
	tig00004817g345760	phenylalanine ammonia-lyase - PAL	17.3341	19.3067	4.91943	42.1205	0.142241	0.008371	2b
	tig00001744g167640	glycerol-3-phosphate acyltransferase 1 - GPAT1	7.52062	0.637441	2.20887	8.61045	1.65243e-05	0.0001264	2c
	tig00001289g133600	putative anthocyanidin reductase - ANR	54.953	38.2833	42.7543	59.1495	0.0116369	0.03932	2c
	tig00003836g296820	biotin carboxyl carrier of acetyl- carboxylase 1, chloroplastic-like - BCCP	5246.67	1305.89	2490.68	4837.9	6.3038e-06	3.638e-08	2c
	tig00007786g474930	photosystem I assembly factor, chloroplastic - PSA3	1530.97	1279.09	1221.54	1561.81	1.37139e-05	3.699e-05	2c
	tig02154053_2g698540	photosystem I reaction center subunit IV A, chloroplastic - PSAE	163.598	45.7812	111.656	182.433	6.47696e-05	6.272e-05	2c
	tig00004071g310280	photosystem II repair protein PSB27-H1, chloroplastic - PSB27	101.957	62.7974	91.2951	112.115	0.00401513	0.008169	2c
	tig02154750g801630	acyl-ACP thioesterase - ACPTE	2826.32	1679.53	2405.66	2801.73	0.00159299	0.0001529	2c
	tig02154148g717570	biotin carboxyl carrier of acetyl- carboxylase, chloroplastic-like - BCCP	157.277	123.219	154.222	173.148	0.0111721	0.02786	2c
from the end of the day to the presumptive dawn	tig00001095_2g120340	leucoanthocyanidin dioxygenase - LDOX	1666.81	1272.83	1660.28	1523.11	0.27329	0.002718	2a
	tig00007778g474410	protein XAP5 CIRCADIAN TIMEKEEPER - XCT	11653.8	9428.5	11251.2	10405.8	0.569539	0.04545	2a
	tig02153978_1g672750	putative phospholipid:diacylglycerol acyltransferase 2 - DGAT2	268.124	200.746	243.783	233.438	0.289892	0.02281	2a
	tig02154247g740880	acetyl-coenzyme A carboxylase carboxyl transferase subunit alpha, chloroplastic-like isoform X1 - ACC	4642.44	2396.73	4323.81	4261.82	0.0335948	8.198e-05	2a
	tig02154173g728100	very-long-chain enoyl-CoA reductase - ECR	2960.7	1911.63	2701.35	2706.7	0.037427	8.987e-05	2a
	tig02154053_2g697650	cryptochrome 2 - CRY2	4690.5	3813.92	4725.75	4540.01	0.118097	0.005094	2a
	tig00003465g276270	chlorophyll a-b binding protein 2.1 - LHCA2.1	12879.1	8912.57	12701.6	12257.1	0.0753604	0.002601	2a
	tig00006961g440200	biotin carboxylase 1, chloroplastic - BC1	1139.37	736.323	1104.62	1149.11	0.0128353	0.001097	2a
	tig00003951g302500	dihydroflavonol reductase - DFR	157.943	128.286	187.067	164.454	0.0909937	0.02372	2a
	tig00002698g231270	protein EARLY FLOWERING 3-like - ELF3	1231.68	528.508	1606.91	1454.89	0.00582089	5.503e-05	2a
	tig00008783g511600	probable flavonol synthase 4 - FLS4	200.995	161.267	206.925	162.226	0.969953	0.0238	2a
	tig00002566g222800	3-oxoacyl-[acyl-carrier-protein] synthase 3 A, chloroplastic-like isoform X1	2656.04	2173.23	2770.1	2292.65	0.848404	0.03397	2a
from the end of the day to the dark	tig02155497_1g821870	B-box protein - BBX13 - BBX13	6.58907	12.716	77.6096	60.5519	0.000286217	0.001375	6c
	tig00002179g195630	phytochrome A1 - PHYA	14.4921	18.1112	30.3018	26.1911	0.0161753	0.05174	6c
	tig00006060g405370	3-ketoacyl-CoA synthase 4 - KCS4	196.859	323.276	532.814	400.303	4.73779e-07	5.699e-06	6c
	tig00003055g251260	two-component response regulator-like APRR1 - TOC1	12.7642	18.1307	25.6697	22.082	0.00383743	0.01413	6c
	tig00008222g493640	two-component response regulator-like APRR1 - TOC1	10.6362	16.3623	22.2564	23.5557	0.00159138	0.0008491	6c
	tig00007054g445150	anthocyanidin 3-O-glucosyltransferase 2-like - 3GGT	1003.4	1497.12	2210.3	2181.45	9.73119e-06	9.741e-07	6c
	tig02154075g704990	acetyl-coenzyme A carboxylase carboxyl transferase subunit alpha, chloroplastic - ACC	3177.93	3141.26	3822.89	3376.02	0.00596438	0.001223	6c
	tig00000091_2g19940	zinc finger CONSTANS-LIKE 6 - COL6	887.795	1503.79	16717.9	4710.33	0.000797284	6.241e-09	6c
	tig00003836g296660	flavonol synthase/flavanone 3-hydroxylase-like - F3H	28.8536	35.2971	175.562	94.7833	0.000274118	5.475e-05	6c
	tig00001660g159360	acetyl-coenzyme A carboxylase carboxyl transferase subunit alpha, chloroplastic - ACC	4544.9	4665.93	5942.21	5099.84	0.000553177	0.0001576	6c
	tig00008891g514980	UVB-Resistance 8 - UVR8	355.452	317.278	661.533	476.916	0.00141736	6.794e-05	6c
	tig00005130_1g358830	protein FAR-RED ELONGATED HYPOCOTYL 3 isoform X1 - FHY3	5087.85	4967.03	7312.57	6019.67	0.0207171	0.02424	6c
	tig00004094g310980	two-component response regulator-like APRR7 - PRR7	95.834	68.3787	250.962	164.641	0.00153128	0.0001465	6c
	tig02154053_2g699130	RNA polymerase sigma factor sigF, chloroplastic - SIGF	2413.2	2060.55	3943.09	4468.96	1.3726e-07	1.51e-06	6c
	tig00010205g554800	protein FAR1-RELATED SEQUENCE 5-like - FRS5	92.7385	85.47	161.097	193.538	0.000547195	0.002032	6c
	tig02154807g805980	3-oxoacyl-[acyl-carrier-protein] synthase 3 A, chloroplastic-like isoform X1	11.7502	10.2038	17.485	17.9015	0.000881908	0.003901	6c
	tig02154037_1g690860	phospholipid:diacylglycerol acyltransferase 1-like - DGAT1	896.204	762.152	1092.53	1250.07	2.59882e-05	0.0001913	6c
	tig00003042g250930	phytochrome A - PHYA	324.279	376.251	500.706	603.906	0.000407647	2.534e-05	6c
middle of the day	tig02153953g659630	chlorophyll a-b binding protein 7, chloroplastic - LHCA2	142987	183636	158718	83761.4	3.04901e-05	1.212e-05	3b
	tig00000600_1g74210	photosystem II 10 kDa polypeptide, chloroplastic - PSBR	52217.5	55077.7	59158.2	39075.1	0.0411367	0.007887	3b
	tig00006251g412570	acyl-coa binding protein 4 - ACBP4	415.636	423.48	481.236	377.663	0.084593	0.01248	3b
	tig00004418g327110	Hypothetical predicted protein - ELF4	7.3794	13.619	11.1467	7.92672	0.0189318	0.0337	4
	tig00002147_2g192640	protein FAR1-RELATED SEQUENCE 5-like - FRS5	166.036	330.004	258.999	180.889	0.000483538	0.0001289	4
	tig00012167g604430	chlorophyll a-b binding protein 6A, chloroplastic - LHCA1	0.897309	11.3046	7.82253	2.00686	0.0222448	0.04471	4
	tig00004182g315650	protein SPA1-RELATED 2 isoform X1 - SPA2	2430.53	6735.96	4603	3153.68	0.00136291	1.768e-05	4
	tig00001634g154970	two-component response regulator-like APRR5 - PRR5	1.55431	29.9543	15.313	4.49489	0.001057	7.087e-05	4
	tig02154338_2g758490	protein SPA1-RELATED 2-like isoform X1 - SPA2	27.1142	97.0307	76.7284	45.8622	0.00181428	0.0007226	4
	tig02154183g730710	protein SPA1-RELATED 4-like - SPA4	4946.21	8433.18	6973.9	5929.84	0.00764985	0.001122	4
	tig00000801g99790	phytochrome C - PHYC	21.5891	32.759	31.1811	23.9232	0.0376461	0.0869	4
	tig00005248_2g366970	3-ketoacyl-CoA synthase 11 - KCS11	508.664	1004.88	721.036	691.661	0.055809	0.001756	4
	tig00010234g555950	3-ketoacyl-CoA synthase 11 - KCS11	1520.34	3022.81	1894.73	1882.14	0.0264331	3.494e-07	4
	tig00001674g160240	3-ketoacyl-CoA synthase 7 - KCS7	6.04177	20.817	8.84958	12.4238	0.324608	0.01812	4
	tig00006394g419140	chlorophyll a-b binding protein 151, chloroplastic - LHCB2	41065.3	150628	64404.4	19318.9	5.23393e-05	1.032e-08	4
	tig00000029_2g04290	putative LOV domain-containing protein - PLP	5285.42	16426.8	8719.51	4072.41	9.95898e-05	2.206e-07	4
	tig02154338_1g758180	two-component response regulator-like APRR5 isoform X2 - PRR5	2253.66	139605	38354.7	5208.55	0.00111048	3.814e-11	4
	tig00001744g167890	chlorophyll a-b binding protein 8, chloroplastic - LHCA3	16236.2	52620.9	25992.9	16194.3	0.00226076	7.13e-05	4
	tig00002361g208920	very-long-chain enoyl-CoA reductase-like - ECR	369.433	2774.63	457.361	192.527	0.00241244	1.449e-08	4
	tig02154258g743410	chlorophyll a-b binding protein 7, chloroplastic - LHCB7	3033.5	4243.02	3032.03	2302.5	3.72266e-06	3.048e-06	4
	tig00003099g254910	chlorophyll a-b binding protein CP26, chloroplastic - LHCB5	60975.6	120076	69036.9	36032	1.67027e-06	5.064e-09	4
	tig02154249g741360	transcription factor phytochrome interacting factor 3-like isoform X1 - PIF3	3611.97	4225.58	3769.55	3266.07	0.0203802	0.06082	4
	tig00019225g627660	caffeoyl-CoA O-methyltransferase - CCoAOMT	1741.23	2404.05	1878.13	1411.89	2.41685e-05	8.274e-05	4
	tig02154705g798530	MBOAT bound O-acyl family protein	510.372	585.191	521.425	459.159	0.00987469	0.03312	4
	tig00003086_2g253900	chlorophyll a-b binding protein CP24 10A, chloroplastic - LHCB6	60925.2	120451	51625.1	25596.7	4.06283e-06	2.302e-09	4
	tig00000779g97650	stearoyl-[acyl-carrier-protein] 9-desaturase, chloroplastic - SACPD	3406.84	4484.85	3217.93	2677.54	3.87128e-05	4.385e-05	4
	tig00006098g407240	delta(12)-fatty-acid desaturase FAD2-like - FAD2	999.684	5474.19	9815.78	2704.3	6.25151e-07	1.518e-10	6b
	tig00003763g291880	putative LOV domain-containing protein - ADO3	1.11398	19.8076	43.553	5.40946	0.00033875	0.0001636	6b
	tig02154017g684730	stearoyl-[acyl-carrier-protein] 9-desaturase, chloroplastic - SACPD	704.937	888.636	1224.06	682.446	0.000579042	9.055e-07	6b
	tig00010205g554750	biotin carboxyl carrier of acetyl- carboxylase, chloroplastic-like - BCCP	1291.52	2141.07	2483.8	1213.32	9.15269e-06	6.228e-06	6b
	tig02154523g781950	lysophospholipid acyltransferase 1-like - LPAT	839.547	1172.8	1357.43	1057.2	0.00141568	0.006353	6b
	tig00000831g103000	protein GIGANTEA-like - GI	1176.67	23430	34015.5	16360.9	1.02638e-09	9.148e-13	6b
	tig00010234g555940	3-ketoacyl-CoA synthase 11-like - KCS11	10.9529	127.591	192.872	101.233	5.18974e-08	1.247e-07	6b
	tig02154807g805930	putative LOV domain-containing protein - ZTL	1406.26	2607.91	3065.44	2308.97	2.03235e-06	5.087e-07	6b
	tig00005248_2g366950	3-ketoacyl-CoA synthase 11-like - KCS11	2.75072	28.6074	38.0492	17.261	3.68546e-06	1.937e-05	6b
	tig02154379g763530	RNA polymerase sigma factor sigC - SIGC	7311.93	10917.1	11341.1	8660.09	1.59268e-07	4.218e-08	6b
	tig00005083g356750	putative LOV domain-containing protein - PHOT1	9655.11	43255.8	53143.5	23220.5	1.40538e-10	3.838e-10	6b
	tig00010567g564860	two-component response regulator-like APRR1 - TOC1	2925.83	4694.24	5515.75	5083.77	0.000220262	8.881e-06	6b
	tig00000498g64930	zinc finger CONSTANS-LIKE 10-like isoform X1 - COL10	5.63297	45.2275	47.0109	41.6014	0.0173748	0.003993	6b
Sinusoidal expression ZT6/ZT18	tig02153996_2g680580	cryptochrome DASH, chloroplastic/mitochondrial - CRY3	27.029	66.2697	28.5205	81.7541	0.850578	0.0282	6a
	tig00002243g199970	chalcone synthase - CHS	1.99463	7.49795	1.61041	10.5187	0.718153	0.0007652	6a
	tig00007263g454200	3-ketoacyl-CoA synthase 11 - KCS11	66.1989	110.643	49.6028	105.215	0.815479	0.006021	6a
	mitochondriong00630	photosystem II protein D2 - PSBD	93.2585	159.05	162.32	196.192	0.0984925	0.01197	6a
	tig00000240g39640	leucoanthocyanidin reductase - LAR	662.499	965.504	1063.87	1309.92	0.0157531	6.762e-05	6a
	chloroplastg00170	photosystem II protein D2 - PSBD	152.979	308.19	250.441	452.146	0.273172	0.005373	6a

## Sheet: Table S6
Table S6. Summary of the 125 significant loci in LL-FM. Mean expression of three replicates for ZT0, ZT6, ZT12, ZT18 and p-value of Cosinor and ANOVA analysis are reported.
ID	Annotation	ZT0	ZT6	ZT12	ZT18	Cosinor	ANOVA
tig00001674g160240	3-ketoacyl-CoA synthase 7 - KCS7	25.3994	11.8532	33.0447	13.0289	0.672973	0.0005296
tig00004817g345760	phenylalanine ammonia-lyase - PAL	26.1033	10.2314	42.0276	10.7119	0.560943	0.03151
tig02154545_2g785270	phenylalanine ammonia-lyase - PAL	156.429	51.8361	315.497	82.3158	0.266707	0.00308
tig00003951g302500	dihydroflavonol reductase - DFR	140.604	131.61	311.705	92.5259	0.048155	0.0001944
tig00001289g133600	putative anthocyanidin reductase - ANR	72.089	56.0259	149.355	31.1907	0.131142	0.0008873
tig02154173g728100	very-long-chain enoyl-CoA reductase - ECR	2547.03	2399.89	2991.38	2136.67	0.332192	0.04031
tig00004037g307540	3-ketoacyl-CoA synthase 11 - KCS11	348.103	730.134	5615.8	551.054	0.00356977	6.34e-10
tig00010234g555950	3-ketoacyl-CoA synthase 11 - KCS11	2956.28	4927.84	25731.6	3900.7	0.00465813	5.565e-06
tig00005248_2g366970	3-ketoacyl-CoA synthase 11 - KCS11	764.317	1149.89	7977.84	1157.58	0.00493379	2.397e-06
tig00002179g195630	phytochrome A1 - PHYA	10.5297	11.1214	23.63	11.0537	0.0279047	0.005409
tig02154705g798530	MBOAT bound O-acyl family protein	408.116	509.206	1239.21	485.492	0.00192236	2.451e-07
tig00006961g440200	biotin carboxylase 1, chloroplastic - BC1	774.797	711.031	2845.35	918.737	0.00600224	2.631e-08
tig00003435g273700	naringenin,2-oxoglutarate 3-dioxygenase - F3H	318.004	321.946	7207.47	865.98	0.00428599	8.285e-11
tig00001744g167640	glycerol-3-phosphate acyltransferase 1 - GPAT1	9.3202	7.74476	743.532	87.155	0.00373772	4.431e-09
tig00002331g206540	trans-cinnamate 4-monooxygenase - C4H	506.796	697.643	3824.41	939.557	0.00216945	4.872e-08
tig02154543g784480	very-long-chain enoyl-CoA reductase - ECR	2926.45	3333.82	12034.9	4097.69	0.00247457	8.346e-08
tig00003585g281940	acetyl-coenzyme A carboxylase carboxyl transferase subunit alpha, chloroplastic - ACC	2550.99	2077.17	7975.48	2239.49	0.0183783	1.13e-06
tig00003395g271460	stearoyl-[acyl-carrier-protein] 9-desaturase, chloroplastic-like - SACPD	20476.9	19290.6	36173.6	19688.4	0.0165459	7.023e-07
tig00003836g296660	flavonol synthase/flavanone 3-hydroxylase-like - F3H	112.634	79.4233	640.006	93.9792	0.0126326	6.097e-10
tig02154111g713380	zinc finger protein CONSTANS-LIKE 2-like - COL2	398.492	373.854	778.775	387.56	0.0256599	0.000351
tig00008969g518350	4-coumarate--CoA ligase 1 - 4CL	173.891	169.272	1105.23	172.176	0.0331767	0.003614
tig02154148g717570	biotin carboxyl carrier of acetyl- carboxylase, chloroplastic-like - BCCP	280.532	144.887	1047.06	183.905	0.0392928	1.876e-05
tig00010234g555940	3-ketoacyl-CoA synthase 11-like - KCS11	173.669	102.569	539.295	181.679	0.0162206	3.749e-09
tig00005248_2g366950	3-ketoacyl-CoA synthase 11-like - KCS11	31.9295	18.1949	96.0507	32.0893	0.0266172	2.865e-05
tig00008891g514980	UVB-Resistance 8 - UVR8	421.672	338.325	942.068	443.325	0.0155646	3.148e-06
tig00002846g238920	3-ketoacyl-CoA synthase 6 - KCS6	23984.2	18495.8	59872.5	23113.8	0.0300477	0.0001564
tig00000240g39640	leucoanthocyanidin reductase - LAR	1289.21	961.9	2393.34	1315.8	0.034327	0.0001278
tig02154750g801630	acyl-ACP thioesterase - ACPTE	2881.72	3297.59	6926.62	2264.09	0.0130647	3.396e-05
tig02155497_2g822360	flavone synthase II - FNS	7544.27	8417.84	11957.2	6909.56	0.00917926	0.0001793
tig00003430g273190	acyl-ACP thioesterase - ACPTE	3622.57	3902.47	5636.87	2988.24	0.019095	9.512e-05
tig02154243_2g739180	flavonol synthase - FLS	399.123	727.396	2279.9	433.33	0.00229606	7.447e-07
tig00007118g447920	transcription factor elongated hypocotyl - HY5	1586.87	2530.48	6680.37	1846.22	0.0022633	1.063e-05
tig02154053_1g697230	chalcone isomerase - CHI	6397.84	16546.3	53625.9	6428.31	0.00210784	3.592e-06
tig00003836g296820	biotin carboxyl carrier of acetyl- carboxylase 1, chloroplastic-like - BCCP	4685.58	6178.01	15815.6	4269.16	0.00468687	1.433e-06
tig00003158_1g257380	enoyl-[acyl-carrier-protein] reductase [NADH], chloroplastic-like - EAR	2208.33	2824.05	6409.7	1990.01	0.00721344	6.305e-05
tig00007263g454200	3-ketoacyl-CoA synthase 11 - KCS11	207.635	124.71	865.987	398.808	0.00218306	3.633e-06
tig02154053_2g698540	photosystem I reaction center subunit IV A, chloroplastic - PSAE	70.7939	62.1318	161.877	100.147	0.00181336	2.064e-05
tig00001028g116440	3-ketoacyl-coa synthase 6 - KCS6	14856.8	16520.1	24469.6	17856.4	0.00516597	0.005289
tig00008783g511600	probable flavonol synthase 4 - FLS4	91.8398	137.823	209.841	99.3087	0.00138576	0.0006211
tig00000651g80200	trans-cinnamate 4-monooxygenase - C4H	6160.31	7890.56	10308.2	6486.07	0.000559881	0.0002085
tig02155480g819040	transcription factor phytochrome interacting factor 3 isoform X2 - PIF3	23.9066	42.5523	59.1572	32.6011	0.00058631	0.002022
tig00019225g627660	caffeoyl-CoA O-methyltransferase - CCoAOMT	1418.27	3174.45	5104.22	1281.09	7.39277e-05	4.122e-08
tig02154053_2g699200	phenylalanine ammonia-lyase - PAL	1369.45	4520.19	6942.83	1349.51	0.000150199	9.314e-05
tig00002243g199970	chalcone synthase - CHS	2.79577	7.29552	9.38377	3.35355	0.0358523	0.0924
tig00000158_1g28810	3-ketoacyl-CoA synthase 19 - KCS19	1482.03	2527.1	3045.36	1211.96	3.72454e-05	4.531e-06
tig00000717_1g88800	glycerol-3-phosphate acyltransferase 9 - GPAT9	1956.52	2437.77	2552.72	1850.15	0.00749805	0.02067
tig02154407g768910	biotin carboxyl carrier of acetyl- carboxylase, chloroplastic-like - BCCP	1947.02	2154.09	2650.21	1414.39	0.0320965	0.00322
tig00002783g236060	phenylalanine ammonia-lyase - PAL	880.573	1358.08	1964.78	223.525	0.00971582	0.001127
tig02154444_2g773790	Constans, Constans-like, Timing of Cab Expression1 Domain-Containing Protein 101 - CCT101	2273.59	2826.45	3954.69	1868.76	0.010582	0.001669
tig00006060g405370	3-ketoacyl-CoA synthase 4 - KCS4	257.195	207.084	292.631	282.541	0.0070423	0.001447
tig00000498g64930	zinc finger CONSTANS-LIKE 10-like isoform X1 - COL10	28.2915	11.3243	40.4887	34.5513	0.039573	0.0158
tig02153996_2g680580	cryptochrome DASH, chloroplastic/mitochondrial - CRY3	14.6713	5.61267	58.7553	64.6285	0.0367123	0.1018
tig02154247g740880	acetyl-coenzyme A carboxylase carboxyl transferase subunit alpha, chloroplastic-like isoform X1 - ACC	3579.74	2680.38	3003.03	2544.59	0.282081	0.0003577
tig00003086_2g253900	chlorophyll a-b binding protein CP24 10A, chloroplastic - LHCB6	65094.9	50179.2	56082.3	35397.6	0.284289	0.00741
tig00010205g554750	biotin carboxyl carrier of acetyl- carboxylase, chloroplastic-like - BCCP	2423.52	2076.79	2427.89	1251.64	0.193444	0.002056
tig00011753g596140	photosystem I reaction center subunit psaK, chloroplastic - PSAK	20558.8	19248.7	22409.6	14690.3	0.225804	0.00785
tig02154017g684730	stearoyl-[acyl-carrier-protein] 9-desaturase, chloroplastic - SACPD	559.684	822.416	788.243	583.88	0.00102781	0.003938
tig00000091_2g19940	zinc finger CONSTANS-LIKE 6 - COL6	1923.45	3353.56	2868.74	2211.68	0.00122511	0.0004861
tig00002361g208920	very-long-chain enoyl-CoA reductase-like - ECR	313.56	735.821	489.489	474.731	0.0360288	6.44e-06
tig00005270g368020	chlorophyll a/b-protein complex of Photosystem II - LHCB3	87.5419	124.061	66.0558	75.6613	0.0331188	0.01117
tig00005390g373140	chlorophyll a-b binding protein CP26, chloroplastic - LHCB5	40.2589	24.0562	27.4616	46.4162	0.0420701	0.1118
tig00003002g246350	REVEILLE 6 isoform X1 - RVE6	720.47	351.314	438.823	740.577	0.00023947	0.001124
tig00000831g103000	protein GIGANTEA-like - GI	15333.1	8367.58	6937.62	22098.2	0.00220938	0.001529
tig00010205g554800	protein FAR1-RELATED SEQUENCE 5-like - FRS5	56.4159	28.5868	50.3296	89.1953	0.00601287	0.01965
chloroplastg00170	photosystem II protein D2 - PSBD	199.49	211.913	93.8249	477.348	0.16029	0.02956
mitochondriong00630	photosystem II protein D2 - PSBD	124.863	86.887	66.4461	255.462	0.00827303	0.00034
tig00006098g407240	delta(12)-fatty-acid desaturase FAD2-like - FAD2	3005.81	3985.13	3034.98	4921.86	0.445278	4.509e-05
tig00000779g97650	stearoyl-[acyl-carrier-protein] 9-desaturase, chloroplastic - SACPD	2232.37	3073.35	1793.42	3188.21	0.738803	0.001025
tig00005130_1g358830	protein FAR-RED ELONGATED HYPOCOTYL 3 isoform X1 - FHY3	6689.61	6227.59	2553.44	5620.01	0.000593108	3.636e-06
tig02154338_1g758180	two-component response regulator-like APRR5 isoform X2 - PRR5	54657.2	49271.9	6694.37	42364.5	0.000490161	8.762e-07
tig02154379g763530	RNA polymerase sigma factor sigC - SIGC	8257.57	7714.26	3703.28	7037.77	0.000464216	2.331e-06
tig02154183g730710	protein SPA1-RELATED 4-like - SPA4	7471.81	6891.67	1335.53	6114.15	0.000921993	1.96e-06
tig00001153g125160	protein FLOWERING LOCUS D - FLD	1904.58	1875.81	1312.93	1774.84	0.00938175	0.002728
tig00004094g310980	two-component response regulator-like APRR7 - PRR7	78.6034	80.1626	13.4786	69.1011	0.0205991	0.004006
tig02155053g815200	protein REVEILLE 8 - RVE8	22792	18832.9	7586.09	18412.4	6.69127e-05	1.552e-06
tig02153960_2g661900	REVEILLE 6 isoform X1 - RVE6	4447.39	4032.71	2228.13	3769.11	0.00142068	0.0007836
tig00001697_1g162510	photosystem I assembly factor, chloroplastic - PSA3	5059.81	4634.91	1882.97	3832.64	0.000142904	1.146e-05
tig00010567g564920	B-box protein - BBX14 - BBX14	15835.7	15045.7	6009.97	12148.8	0.000337037	2.354e-05
tig02154338_2g758490	protein SPA1-RELATED 2-like isoform X1 - SPA2	70.0361	62.4071	36.0855	64.4054	0.0175316	0.0168
tig02153787g652560	RNA polymerase sigma factor sigE, chloroplastic/mitochondrial - SIGE	6560.7	5716.66	1917.47	6030.86	0.000912009	1.772e-07
tig00001249g130420	photosystem II 22 kDa protein, chloroplastic - PSBS	60919.3	48527.4	29930	43023.9	1.20007e-06	1.292e-05
tig00003465g276270	chlorophyll a-b binding protein 2.1 - LHCA2.1	11823.7	9627.8	4865.31	8110.12	4.77927e-06	2.295e-05
tig02154702g798120	glycerol-3-phosphate acyltransferase 9 - GPAT9	4575.04	3745.76	2104.49	3474.97	0.00102177	0.003462
tig00005083g356750	putative LOV domain-containing protein - PHOT1	45226.5	32501.6	7567.74	27424.5	4.88649e-06	1.458e-05
tig02154240g738490	photosystem I reaction center subunit III, chloroplastic-like - PSAF	73540.5	60863.1	42651	58292.9	2.08987e-06	1.55e-05
tig00007786g474930	photosystem I assembly factor, chloroplastic - PSA3	1348.08	1120.47	517.488	979.799	1.41218e-05	1.285e-05
tig00004182g315650	protein SPA1-RELATED 2 isoform X1 - SPA2	5629.4	4893.95	2433.5	4268.87	7.09835e-05	5.569e-05
tig02154075g704990	acetyl-coenzyme A carboxylase carboxyl transferase subunit alpha, chloroplastic - ACC	4312.64	3648.83	3084.38	3849.18	0.0125123	0.04096
tig00011916g599190	phospholipid:diacylglycerol acyltransferase 1 - DGAT1	11196.1	6545.3	2662.14	7524.28	7.1273e-10	1.591e-08
tig02153764g649260	phytochrome E - PHYE	149.859	97.8506	39.8351	110.43	9.38779e-05	0.000411
tig00002401g213410	phytochrome E - PHYE	2808.09	1937.77	968.207	2139.16	1.14485e-07	1.548e-07
tig00001660g159360	acetyl-coenzyme A carboxylase carboxyl transferase subunit alpha, chloroplastic - ACC	5714.7	4894.01	4348.51	5326.53	0.000457986	0.002197
tig00004071g310280	photosystem II repair protein PSB27-H1, chloroplastic - PSB27	71.9238	45.235	24.2967	58.3358	0.00426547	0.01517
tig02154217g734230	putative LOV domain-containing protein - PHOT2	23405.6	18136.2	9066.17	18299	1.44408e-05	1.394e-05
tig02154610g791460	RNA polymerase sigma factor sigA - SIGA	22826.8	15757.4	4052.72	16077.5	1.00756e-05	1.029e-05
tig02154053_2g697650	cryptochrome 2 - CRY2	5054.46	4053.13	2156.31	4266.88	3.62619e-05	4.921e-06
tig00003424g272410	dihydroflavonol 4-reductase-like - DFR	10340.7	11072.7	5524.82	9111.32	0.0205847	0.005473
tig00000029_2g04290	putative LOV domain-containing protein - PLP	9723.45	10832.6	2391.45	7553.84	0.00185079	2.279e-07
tig00000733g90730	putative LOV domain-containing protein - PLP	3931.67	4093.41	2343.61	3371.51	0.0074891	0.002541
tig00001175g126480	transcription factor phytochrome interacting factor4 - PIF4	26809.7	29165.3	11637.4	19599.3	0.000461009	1.077e-05
tig02154245g740260	putative anthocyanidin reductase - ANR	2424.94	3113.76	1303.15	2556.58	0.0930536	0.0002093
tig02154249g741360	transcription factor phytochrome interacting factor 3-like isoform X1 - PIF3	2681.61	2689.48	1586.55	3757.13	0.0576489	2.056e-05
tig02154258g745880	zinc finger protein CONSTANS-LIKE 4-like - COL4	30897.4	31276	23460.9	35856.1	0.133027	0.008911
tig00000758_1g92310	cryptochrome-1 isoform X1 - CRY1	22104.6	18136.3	8018.05	23399	0.00326985	6.807e-05
tig00000801g99790	phytochrome C - PHYC	23.1211	19.5542	7.26085	23.8512	0.00660691	0.0004334
tig00000910_2g109080	phytochrome B - PHYB	3788.28	2924.38	1049.74	5169.3	0.00512788	2.626e-07
tig00001095_2g120340	leucoanthocyanidin dioxygenase - LDOX	1306.85	1098.31	1066.78	1204.5	0.00629389	0.01729
tig00001659_2g158980	transcription factor phytochrome interacting factor 1-like - PIF1	1377.34	245.79	263.404	1150.26	0.000183542	0.0007815
tig00001744g167890	chlorophyll a-b binding protein 8, chloroplastic - LHCA3	26042.9	8298.03	9293	20024.4	0.00115903	0.002232
tig00002147_2g192640	protein FAR1-RELATED SEQUENCE 5-like - FRS5	238.789	251.283	33.6103	297.062	0.0468017	0.0001034
tig00002343g207300	cryptochrome-1 isoform X1 - CRY1	14277	12414.6	5199.04	14661.3	0.00548119	0.0001426
tig00002958g244220	cinnamoyl- reductase 1-like - CCR1	16.6432	6.65499	6.4314	13.9983	0.000386396	0.001473
tig00003055g251260	two-component response regulator-like APRR1 - TOC1	16.362	13.9895	5.91493	17.9714	0.0132306	0.001193
tig00003099g254910	chlorophyll a-b binding protein CP26, chloroplastic - LHCB5	55879.5	44222.8	37204.8	53646	0.000569209	0.001862
tig00007054g445150	anthocyanidin 3-O-glucosyltransferase 2-like - 3GGT	2181.6	1849.31	1148.79	2288.97	0.0145679	0.006532
tig00007778g474410	protein XAP5 CIRCADIAN TIMEKEEPER - XCT	8074.44	7999.36	6421.64	8442.45	0.0533631	0.004527
tig00008222g493640	two-component response regulator-like APRR1 - TOC1	18.2822	14.6368	7.16215	17.4013	0.00300456	0.001332
tig00010567g564860	two-component response regulator-like APRR1 - TOC1	4512.68	3541.35	1628.41	5221.89	0.00204417	5.656e-07
tig02153978_1g672750	putative phospholipid:diacylglycerol acyltransferase 2 - DGAT2	230.986	158.396	149.514	218.595	0.0124006	0.04134
tig02154053_2g699130	RNA polymerase sigma factor sigF, chloroplastic - SIGF	2887.35	1388.12	995.756	2391.46	2.9043e-05	0.0002099
tig02154156g721250	photosystem I reaction center subunit N, chloroplastic-like - PSAN	38839.2	38286.8	25441.8	41515.1	0.0284308	0.0003037
tig02154223g736350	Late Elongated Hypocotyl - LHY	59.8753	62.558	30.9577	63.4729	ND	0.0104682
tig02154258g743410	chlorophyll a-b binding protein 7, chloroplastic - LHCB7	2613.73	1546.14	1367.25	2697.49	0.000127672	0.0005884
tig02154807g805930	putative LOV domain-containing protein - ZTL	2733.73	1681.42	1400.59	2295.24	2.22705e-05	0.0001377
tig02155497_1g821680	glycerol-3-phosphate acyltransferase 1, chloroplastic - GPAT1	3333.56	1854.13	1265.34	2356.38	9.47583e-05	0.0003839

## Sheet: Table S7
Table S7. Summary of the 94 significant loci in LL-SM. Mean expression of three replicates for ZT0, ZT6, ZT12, ZT18 and p-value of Cosinor and ANOVA analysis are reported.
ID	Annotation	ZT0	ZT6	ZT12	ZT18	Cosinor	ANOVA
tig00010205g554750	biotin carboxyl carrier of acetyl- carboxylase, chloroplastic-like - BCCP	1222.4	1343.59	1472.78	1523.85	0.0137197	0.0152
tig02154053_2g698540	photosystem I reaction center subunit IV A, chloroplastic - PSAE	45.9462	49.7791	75.8373	59.8185	0.02291	0.04702
tig00003086_2g253900	chlorophyll a-b binding protein CP24 10A, chloroplastic - LHCB6	44057.1	48611.8	53955.1	45242.7	0.00223103	0.003524
tig02154223g736350	Late Elongated Hypocotyl - LHY	58.858	57.309	77.2889	47.7351	ND	0.00843875
tig02154379g763530	RNA polymerase sigma factor sigC - SIGC	5922.1	8866.52	7070.52	7777	0.251443	2.944e-06
tig00003055g251260	two-component response regulator-like APRR1 - TOC1	15.2011	24.9862	18.0151	21.265	0.541309	0.04062
tig00004182g315650	protein SPA1-RELATED 2 isoform X1 - SPA2	4107.23	5764.56	4475.43	4939.38	0.271953	2.428e-05
tig02154183g730710	protein SPA1-RELATED 4-like - SPA4	5567.43	9726.06	6652.88	7682.48	0.232228	1.194e-06
tig00000029_2g04290	putative LOV domain-containing protein - PLP	5727.62	8037.59	6210.16	6775.51	0.206125	3.193e-06
tig00002343g207300	cryptochrome-1 isoform X1 - CRY1	14552.8	17619.4	15456	16002.6	0.268703	0.01074
tig02154610g791460	RNA polymerase sigma factor sigA - SIGA	14556	24083.3	18405.6	18684.2	0.0588567	5.82e-07
tig02154053_2g699130	RNA polymerase sigma factor sigF, chloroplastic - SIGF	2585.68	3779.28	3056.34	3065.32	0.137313	0.01535
tig00002401g213410	phytochrome E - PHYE	1815.1	2679.86	2117.81	2170.39	0.0836902	5.278e-05
tig02155053g815200	protein REVEILLE 8 - RVE8	17980.9	24780.8	20813.5	20330.6	0.0271998	2.005e-05
tig02154247g740880	acetyl-coenzyme A carboxylase carboxyl transferase subunit alpha, chloroplastic-like isoform X1 - ACC	2543.16	3271.45	2827.98	2918.21	0.244233	0.01597
tig02154217g734230	putative LOV domain-containing protein - PHOT2	15746.8	24292.4	20169.3	19354.3	0.0222467	6.954e-06
tig02154807g805930	putative LOV domain-containing protein - ZTL	2051.04	2730.3	2399.96	2321.43	0.0358927	0.0012
tig00003099g254910	chlorophyll a-b binding protein CP26, chloroplastic - LHCB5	50844.1	71176	65428.9	68492.2	0.17118	0.01188
tig00000758_1g92310	cryptochrome-1 isoform X1 - CRY1	18313.6	28502.3	25085.6	26412.9	0.0900796	5.48e-06
tig00000831g103000	protein GIGANTEA-like - GI	15909.6	28102.8	23252.7	26064.7	0.217306	0.001319
tig02154338_1g758180	two-component response regulator-like APRR5 isoform X2 - PRR5	23496.4	70403.7	47659	56808.6	0.181063	5.139e-06
tig00011916g599190	phospholipid:diacylglycerol acyltransferase 1 - DGAT1	5093.06	7586.79	6444.67	6552.66	0.0651741	8.093e-08
tig00005083g356750	putative LOV domain-containing protein - PHOT1	18560.2	40084.8	30035.1	30199.8	0.0525241	1.278e-06
tig00004071g310280	photosystem II repair protein PSB27-H1, chloroplastic - PSB27	44.5627	85.2133	71.0535	71.2791	0.114233	0.01012
tig00001674g160240	3-ketoacyl-CoA synthase 7 - KCS7	3.22502	10.6683	5.77882	4.11861	0.0518723	0.03307
tig00002361g208920	very-long-chain enoyl-CoA reductase-like - ECR	225.503	296.073	243.323	226.914	0.0367065	0.02508
tig00000910_2g109080	phytochrome B - PHYB	4596.84	5450.36	4828.29	4776.24	0.113817	0.04061
tig00002147_2g192640	protein FAR1-RELATED SEQUENCE 5-like - FRS5	225.163	519.304	316.961	494.391	0.763597	0.005898
tig00010567g564860	two-component response regulator-like APRR1 - TOC1	4305.87	5711.74	4736.41	5844.88	0.799514	0.003369
tig00001249g130420	photosystem II 22 kDa protein, chloroplastic - PSBS	36041.5	57411.7	50519.1	44964.6	0.00269931	2.405e-07
tig02153787g652560	RNA polymerase sigma factor sigE, chloroplastic/mitochondrial - SIGE	4814.58	7627.72	6802.01	6078.68	0.00292659	7.636e-07
tig00003465g276270	chlorophyll a-b binding protein 2.1 - LHCA2.1	9385.86	13132.5	11824.6	10227.5	0.00115515	0.0002144
tig00005390g373140	chlorophyll a-b binding protein CP26, chloroplastic - LHCB5	43.1255	76.1655	77.291	47.6992	0.0105595	0.03553
tig00011753g596140	photosystem I reaction center subunit psaK, chloroplastic - PSAK	15455.3	18372	18176.1	16068.7	0.000959714	0.003153
tig02154240g738490	photosystem I reaction center subunit III, chloroplastic-like - PSAF	58978.4	79189.6	78357.5	72933.4	0.00254376	6.201e-05
tig02154156g721250	photosystem I reaction center subunit N, chloroplastic-like - PSAN	31185	43815.1	45989.9	42790.5	0.0065632	0.003042
tig02154245g740260	putative anthocyanidin reductase - ANR	3065.39	3250.96	3034.95	2424.37	0.017188	0.02412
tig00010567g564920	B-box protein - BBX14 - BBX14	10929.5	12405.2	10955.5	9314.8	1.86213e-06	1.754e-05
tig00001697_1g162510	photosystem I assembly factor, chloroplastic - PSA3	4555.31	4427.79	3570.84	3940.94	0.000625631	0.002115
tig00000240g39640	leucoanthocyanidin reductase - LAR	1027.82	1217.71	1032.86	1461.67	0.359685	0.0009789
tig00001153g125160	protein FLOWERING LOCUS D - FLD	2469.03	2412.68	2441.75	2926.13	0.0242522	0.007664
tig00000717_1g88800	glycerol-3-phosphate acyltransferase 9 - GPAT9	2352.43	1606.6	1863.75	1919.19	0.0449479	0.001142
tig02154017g684730	stearoyl-[acyl-carrier-protein] 9-desaturase, chloroplastic - SACPD	776.492	552.509	651.674	647.695	0.0848641	0.0007284
tig02154243_2g739180	flavonol synthase - FLS	313.03	124.029	217.564	222.536	0.0631215	0.000633
tig00000779g97650	stearoyl-[acyl-carrier-protein] 9-desaturase, chloroplastic - SACPD	4069.52	2803.41	3401.06	3516.42	0.0627586	0.005423
tig00001289g133600	putative anthocyanidin reductase - ANR	56.5586	11.9248	36.4927	34.2045	0.0914103	0.0001113
tig00000651g80200	trans-cinnamate 4-monooxygenase - C4H	13400.2	6420.1	10252.9	10078.9	0.0750911	0.0001068
tig02154053_2g699200	phenylalanine ammonia-lyase - PAL	12467.5	1460.66	4208.15	6439.88	0.00715757	2.683e-05
tig00002179g195630	phytochrome A1 - PHYA	29.4081	13.1268	18.7541	22.5629	0.0330091	0.0107
tig02154407g768910	biotin carboxyl carrier of acetyl- carboxylase, chloroplastic-like - BCCP	1458.2	1165.55	1297.87	1252.86	0.214335	0.004734
tig00002331g206540	trans-cinnamate 4-monooxygenase - C4H	1242.79	164.759	629.392	535.238	0.0844653	5.148e-08
tig00003951g302500	dihydroflavonol reductase - DFR	197.848	53.9513	127.99	109.52	0.139876	3.138e-05
tig00005248_2g366970	3-ketoacyl-CoA synthase 11 - KCS11	747.694	242.267	436.624	345.483	0.135311	1.148e-05
tig02154543g784480	very-long-chain enoyl-CoA reductase - ECR	2850.29	1262.21	1926.23	1644.63	0.148749	1.695e-05
tig00003430g273190	acyl-ACP thioesterase - ACPTE	3793.55	2473.15	2955.88	2840.67	0.0854076	3.147e-05
tig00007118g447920	transcription factor elongated hypocotyl - HY5	2355.36	1123.44	1528.95	1428.43	0.0672496	2.823e-06
tig00019225g627660	caffeoyl-CoA O-methyltransferase - CCoAOMT	1129.88	40.7564	584.99	286.481	0.245599	2.202e-08
tig00003395g271460	stearoyl-[acyl-carrier-protein] 9-desaturase, chloroplastic-like - SACPD	16369.1	8428.33	12184.9	9825.32	0.25247	2.611e-07
tig02154545_2g785270	phenylalanine ammonia-lyase - PAL	607.36	150.177	337.012	185.478	0.278528	0.0008048
tig00001028g116440	3-ketoacyl-coa synthase 6 - KCS6	5301.41	147.304	1459.87	503.299	0.0762598	2.622e-07
tig00003585g281940	acetyl-coenzyme A carboxylase carboxyl transferase subunit alpha, chloroplastic - ACC	2482.84	727.814	1206.19	858.434	0.0833092	3.122e-09
tig00003836g296660	flavonol synthase/flavanone 3-hydroxylase-like - F3H	126.775	21.8038	46.4237	32.3249	0.0548793	4.323e-08
tig02154750g801630	acyl-ACP thioesterase - ACPTE	3002.41	1024.58	1670.68	1224.64	0.116463	1.333e-09
tig02154053_1g697230	chalcone isomerase - CHI	3577.93	419.225	1413.45	777.764	0.100985	4.975e-10
tig00003836g296820	biotin carboxyl carrier of acetyl- carboxylase 1, chloroplastic-like - BCCP	2698.96	95.8456	1018.4	475.072	0.121236	1.071e-11
tig00004037g307540	3-ketoacyl-CoA synthase 11 - KCS11	485.648	54.6078	165.752	123.672	0.051606	7.775e-08
tig00003158_1g257380	enoyl-[acyl-carrier-protein] reductase [NADH], chloroplastic-like - EAR	2722.97	1038.29	1483.39	1332.44	0.0493098	3.405e-09
tig00010234g555950	3-ketoacyl-CoA synthase 11 - KCS11	2494.56	904.987	1389.74	1190.09	0.0728071	1.625e-07
tig00006961g440200	biotin carboxylase 1, chloroplastic - BC1	1243.65	558.465	719.963	701.944	0.0325058	3.939e-07
tig00008969g518350	4-coumarate--CoA ligase 1 - 4CL	936.245	244.812	721.592	359.684	0.666328	0.0003005
tig00002783g236060	phenylalanine ammonia-lyase - PAL	1977.6	269.141	1423.6	507.193	0.675712	0.0005907
tig00003435g273700	naringenin,2-oxoglutarate 3-dioxygenase - F3H	58.0937	7.45319	34.8655	10.727	0.469045	2.791e-05
tig00004817g345760	phenylalanine ammonia-lyase - PAL	75.0258	17.6528	49.7406	22.0243	0.534678	0.001364
tig02154111g713380	zinc finger protein CONSTANS-LIKE 2-like - COL2	540.47	366.073	498.982	363.978	0.892886	0.01436
tig00008783g511600	probable flavonol synthase 4 - FLS4	134.881	78.8012	117.857	98.6298	0.459964	0.002573
tig00008891g514980	UVB-Resistance 8 - UVR8	405.763	329.968	382.628	368.368	0.359977	0.04586
tig00001744g167640	glycerol-3-phosphate acyltransferase 1 - GPAT1	7.46236	2.12588	1.40779	2.91957	0.00885447	0.005444
tig00001095_2g120340	leucoanthocyanidin dioxygenase - LDOX	1604.58	1309.62	1274.56	1379.74	0.00608528	0.004743
tig00000733g90730	putative LOV domain-containing protein - PLP	3985.78	3176.2	3212.72	3204.81	0.0225935	0.0003813
tig00000498g64930	zinc finger CONSTANS-LIKE 10-like isoform X1 - COL10	141.034	35.8945	39.0572	36.7873	0.0294765	0.001356
tig02154444_2g773790	Constans, Constans-like, Timing of Cab Expression1 Domain-Containing Protein 101 - CCT101	13623.3	2763.19	2584	2416.13	0.00732918	7.042e-10
tig00006098g407240	delta(12)-fatty-acid desaturase FAD2-like - FAD2	4328.41	3584.55	2998.58	3496.58	1.41048e-05	5.111e-05
tig00007786g474930	photosystem I assembly factor, chloroplastic - PSA3	1191.98	999.075	867.172	910.276	0.00125808	0.001175
tig00005270g368020	chlorophyll a/b-protein complex of Photosystem II - LHCB3	130.738	94.9709	93.6455	80.8367	0.0670459	0.004402
tig02155480g819040	transcription factor phytochrome interacting factor 3 isoform X2 - PIF3	20.6295	6.48069	10.0214	3.77705	0.140034	2.526e-06
tig00002846g238920	3-ketoacyl-CoA synthase 6 - KCS6	10792.5	6480.97	8285.88	4717.12	0.340162	0.000111
tig00003424g272410	dihydroflavonol 4-reductase-like - DFR	11729.6	10807.7	11008.9	8936.2	0.120935	0.004179
tig00001175g126480	transcription factor phytochrome interacting factor4 - PIF4	25021.3	23095.9	23072.8	20168.8	0.0855744	0.0025
tig00000158_1g28810	3-ketoacyl-CoA synthase 19 - KCS19	2244.1	745.554	2302.75	1286.2	0.670543	3.399e-09
tig02155497_2g822360	flavone synthase II - FNS	6881.53	3908.79	8021.51	5857.04	0.242562	2.128e-06
tig00001660g159360	acetyl-coenzyme A carboxylase carboxyl transferase subunit alpha, chloroplastic - ACC	5568.87	4717.89	5269.14	5474.32	0.0283962	0.0135
tig02154173g728100	very-long-chain enoyl-CoA reductase - ECR	2393.19	2034.85	2229.4	2336.69	0.050991	0.04577
tig02154075g704990	acetyl-coenzyme A carboxylase carboxyl transferase subunit alpha, chloroplastic - ACC	4034.46	3409.2	3504.33	3959.99	0.0171445	0.04739
tig00000091_2g19940	zinc finger CONSTANS-LIKE 6 - COL6	2584.12	2077.3	2426.62	2894.92	0.00199795	0.008657
